# Supplementary material for: Diverse reactivity of the gem-difluorovinyl iodonium salt for direct incorporation of the difluoroethylene group into N- and O-nucleophiles
Source: Commun Chem. 2022 Dec 3;5:167. doi: 10.1038/s42004-022-00772-7 (PMC9814539; doi:10.1038/s42004-022-00772-7)
Supplement: Supplementary file 3 — Supplemental Data 1 [file 42004_2022_772_MOESM3_ESM.cif]

data_ChenC-42
_audit_creation_method             'SHELXL-2014/7'
_shelx_SHELXL_version_number       '2014/7'
_chemical_name_common              ?
_chemical_name_systematic          ?
_chemical_formula_moiety           'C8 H6 F2 I, C F3 O3 S'
_chemical_formula_sum              'C9 H6 F5 I O3 S'
_chemical_formula_weight           416.10
_chemical_melting_point            ?
loop_
  _atom_type_symbol
  _atom_type_description
  _atom_type_scat_dispersion_real
  _atom_type_scat_dispersion_imag
  _atom_type_scat_source
 'C' 'C' 0.0181 0.0091 'International Tables Vol C Tables 4.2.6.8 and 6.1.1.4'
 'H' 'H' 0.0000 0.0000 'International Tables Vol C Tables 4.2.6.8 and 6.1.1.4'
 'O' 'O' 0.0492 0.0322 'International Tables Vol C Tables 4.2.6.8 and 6.1.1.4'
 'F' 'F' 0.0727 0.0534 'International Tables Vol C Tables 4.2.6.8 and 6.1.1.4'
 'S' 'S' 0.3331 0.5567 'International Tables Vol C Tables 4.2.6.8 and 6.1.1.4'
 'I' 'I' -0.3257 6.8362 'International Tables Vol C Tables 4.2.6.8 and 6.1.1.4'

_shelx_space_group_comment
;
The symmetry employed for this shelxl refinement is uniquely defined 
by the following loop, which should always be used as a source of 
symmetry information in preference to the above space-group names. 
They are only intended as comments. 
;
_space_group_crystal_system        monoclinic
_space_group_IT_number             15
_space_group_name_H-M_alt          'I 2/a'
_space_group_name_Hall             '-I 2ya'
loop_
  _space_group_symop_operation_xyz
 'x, y, z'
 '-x+1/2, y, -z'
 'x+1/2, y+1/2, z+1/2'
 '-x+1, y+1/2, -z+1/2'
 '-x, -y, -z'
 'x-1/2, -y, z'
 '-x+1/2, -y+1/2, -z+1/2'
 'x, -y+1/2, z+1/2'

_cell_length_a                     15.7471(10)
_cell_length_b                     8.4612(5)
_cell_length_c                     20.3914(15)
_cell_angle_alpha                  90
_cell_angle_beta                   95.039(6)
_cell_angle_gamma                  90
_cell_volume                       2706.4(3)
_cell_formula_units_Z              8
_cell_measurement_reflns_used      3254
_cell_measurement_temperature      293(2)
_cell_measurement_theta_max        70.7
_cell_measurement_theta_min        5.6
_shelx_estimated_absorpt_T_max     ?
_shelx_estimated_absorpt_T_min     ?
_exptl_absorpt_coefficient_mu      20.657
_exptl_absorpt_correction_T_max    1.000
_exptl_absorpt_correction_T_min    0.121
_exptl_absorpt_correction_type     multi-scan
_exptl_absorpt_process_details     'CrysAlisPro 1.171.40.82a (Rigaku OD, 2020)'
_exptl_absorpt_special_details     ?
_exptl_crystal_colour              colorless
_exptl_crystal_density_diffrn      2.042
_exptl_crystal_density_meas        none
_exptl_crystal_density_method      ?
_exptl_crystal_description         block
_exptl_crystal_F_000               1584
_exptl_crystal_size_max            0.4
_exptl_crystal_size_mid            0.25
_exptl_crystal_size_min            0.08
_exptl_transmission_factor_max     ?
_exptl_transmission_factor_min     ?
_diffrn_reflns_av_R_equivalents    0.0400
_diffrn_reflns_av_unetI/netI       0.0366
_diffrn_reflns_Laue_measured_fraction_full  0.992
_diffrn_reflns_Laue_measured_fraction_max  0.971
_diffrn_reflns_limit_h_max         18
_diffrn_reflns_limit_h_min         -19
_diffrn_reflns_limit_k_max         6
_diffrn_reflns_limit_k_min         -10
_diffrn_reflns_limit_l_max         24
_diffrn_reflns_limit_l_min         -23
_diffrn_reflns_number              7203
_diffrn_reflns_point_group_measured_fraction_full  0.992
_diffrn_reflns_point_group_measured_fraction_max  0.971
_diffrn_reflns_theta_full          67.679
_diffrn_reflns_theta_max           70.692
_diffrn_reflns_theta_min           4.353
_diffrn_ambient_temperature        293(2)
_diffrn_detector_area_resol_mean   5.2137
_diffrn_measured_fraction_theta_full  0.992
_diffrn_measured_fraction_theta_max  0.971
_diffrn_measurement_device_type    'SuperNova, Dual, Cu at home/near, AtlasS2'
_diffrn_measurement_method         '\w scans'
_diffrn_radiation_type             CuK\a
_diffrn_radiation_wavelength       1.54178
_diffrn_source                     ?
_reflns_Friedel_coverage           0.000
_reflns_Friedel_fraction_full      .
_reflns_Friedel_fraction_max       .
_reflns_number_gt                  1913
_reflns_number_total               2523
_reflns_special_details
;
 Reflections were merged by SHELXL according to the crystal 
 class for the calculation of statistics and refinement. 
  
 _reflns_Friedel_fraction is defined as the number of unique 
 Friedel pairs measured divided by the number that would be 
 possible theoretically, ignoring centric projections and 
 systematic absences. 
;
_reflns_threshold_expression       'I > 2\s(I)'
_computing_cell_refinement         'CrysAlisPro 1.171.40.82a (Rigaku OD, 2020)'
_computing_data_collection         'CrysAlisPro 1.171.40.82a (Rigaku OD, 2020)'
_computing_data_reduction          'CrysAlisPro 1.171.40.82a (Rigaku OD, 2020)'
_computing_molecular_graphics      'Bruker SHELXTL'
_computing_publication_material    'Bruker SHELXTL'
_computing_structure_refinement    'SHELXL-2014/7 (Sheldrick, 2014)'
_computing_structure_solution      'Bruker SHELXTL'
_refine_diff_density_max           1.219
_refine_diff_density_min           -0.984
_refine_diff_density_rms           0.120
_refine_ls_extinction_coef         0.00021(4)
_refine_ls_extinction_expression  
 'Fc^*^=kFc[1+0.001xFc^2^\l^3^/sin(2\q)]^-1/4^'
_refine_ls_extinction_method       'SHELXL-2014/7 (Sheldrick 2014'
_refine_ls_goodness_of_fit_ref     1.098
_refine_ls_hydrogen_treatment      constr
_refine_ls_matrix_type             full
_refine_ls_number_parameters       173
_refine_ls_number_reflns           2523
_refine_ls_number_restraints       0
_refine_ls_R_factor_all            0.0636
_refine_ls_R_factor_gt             0.0503
_refine_ls_restrained_S_all        1.098
_refine_ls_shift/su_max            0.001
_refine_ls_shift/su_mean           0.000
_refine_ls_structure_factor_coef   Fsqd
_refine_ls_weighting_details      
 'w=1/[\s^2^(Fo^2^)+(0.0774P)^2^+8.7651P] where P=(Fo^2^+2Fc^2^)/3'
_refine_ls_weighting_scheme        calc
_refine_ls_wR_factor_gt            0.1431
_refine_ls_wR_factor_ref           0.1572
_refine_special_details            ?
_atom_sites_solution_hydrogens     geom
_atom_sites_solution_primary       'direct method'
_atom_sites_solution_secondary     ?
loop_
  _atom_site_label
  _atom_site_type_symbol
  _atom_site_fract_x
  _atom_site_fract_y
  _atom_site_fract_z
  _atom_site_U_iso_or_equiv
  _atom_site_adp_type
  _atom_site_occupancy
  _atom_site_site_symmetry_order
  _atom_site_calc_flag
  _atom_site_refinement_flags_posn
  _atom_site_refinement_flags_adp
  _atom_site_refinement_flags_occupancy
  _atom_site_disorder_assembly
  _atom_site_disorder_group
 I1 I 0.63001(3) 0.50016(4) 0.76557(2) 0.0595(3) Uani 1 1 d . . . . .
 F1 F 0.4792(4) 0.7177(7) 0.6115(3) 0.1105(17) Uani 1 1 d . . . . .
 F2 F 0.6079(4) 0.6338(7) 0.6192(3) 0.1067(17) Uani 1 1 d . . . . .
 C1 C 0.6471(4) 0.6877(8) 0.8338(3) 0.0620(16) Uani 1 1 d . . . . .
 C2 C 0.6677(5) 0.8336(8) 0.8117(4) 0.076(2) Uani 1 1 d . . . . .
 H2 H 0.6743 0.8507 0.7674 0.091 Uiso 1 1 calc R U . . .
 C3 C 0.6785(6) 0.9539(12) 0.8562(7) 0.099(3) Uani 1 1 d . . . . .
 H3 H 0.6920 1.0547 0.8422 0.119 Uiso 1 1 calc R U . . .
 C4 C 0.6696(7) 0.9266(15) 0.9209(6) 0.110(4) Uani 1 1 d . . . . .
 H4 H 0.6775 1.0089 0.9511 0.132 Uiso 1 1 calc R U . . .
 C5 C 0.6488(7) 0.7764(15) 0.9427(5) 0.118(4) Uani 1 1 d . . . . .
 H5 H 0.6425 0.7590 0.9871 0.141 Uiso 1 1 calc R U . . .
 C6 C 0.6377(6) 0.6534(12) 0.8982(4) 0.093(3) Uani 1 1 d . . . . .
 H6 H 0.6243 0.5519 0.9115 0.111 Uiso 1 1 calc R U . . .
 C7 C 0.5308(4) 0.6069(9) 0.7097(3) 0.0673(18) Uani 1 1 d . . . . .
 H7 H 0.4793 0.6244 0.7276 0.081 Uiso 1 1 calc R U . . .
 C8 C 0.5399(5) 0.6495(9) 0.6501(4) 0.075(2) Uani 1 1 d . . . . .
 S1 S 0.64333(13) 0.1290(2) 0.65122(8) 0.0692(5) Uani 1 1 d . . . . .
 F3 F 0.6516(8) 0.2906(15) 0.5475(5) 0.240(6) Uani 1 1 d . . . . .
 F4 F 0.5517(5) 0.1255(16) 0.5412(4) 0.202(5) Uani 1 1 d . . . . .
 F5 F 0.6720(8) 0.051(2) 0.5358(5) 0.248(6) Uani 1 1 d . . . . .
 O1 O 0.5919(5) 0.2504(10) 0.6753(4) 0.129(3) Uani 1 1 d . . . . .
 O2 O 0.6131(11) -0.0217(10) 0.6630(7) 0.193(6) Uani 1 1 d . . . . .
 O3 O 0.7325(4) 0.1561(9) 0.6646(4) 0.123(2) Uani 1 1 d . . . . .
 C9 C 0.6263(7) 0.1555(15) 0.5649(5) 0.104(3) Uani 1 1 d . . . . .

loop_
  _atom_site_aniso_label
  _atom_site_aniso_U_11
  _atom_site_aniso_U_22
  _atom_site_aniso_U_33
  _atom_site_aniso_U_23
  _atom_site_aniso_U_13
  _atom_site_aniso_U_12
 I1 0.0682(4) 0.0562(4) 0.0544(3) 0.00085(16) 0.0076(2) -0.00267(17)
 F1 0.133(4) 0.107(4) 0.085(3) 0.020(3) -0.025(3) 0.005(3)
 F2 0.133(4) 0.123(4) 0.069(3) 0.019(3) 0.032(3) 0.008(3)
 C1 0.069(4) 0.064(4) 0.052(3) -0.006(3) 0.001(3) -0.003(3)
 C2 0.080(5) 0.058(4) 0.089(5) 0.001(4) 0.010(4) -0.011(4)
 C3 0.086(6) 0.067(5) 0.141(11) -0.031(6) -0.009(6) -0.006(5)
 C4 0.098(7) 0.107(8) 0.121(10) -0.059(8) -0.012(6) 0.009(6)
 C5 0.153(9) 0.132(10) 0.067(6) -0.034(6) -0.001(6) 0.001(8)
 C6 0.123(7) 0.094(6) 0.060(5) -0.008(4) 0.005(4) -0.008(5)
 C7 0.067(4) 0.076(5) 0.059(4) -0.001(3) 0.003(3) 0.001(3)
 C8 0.094(5) 0.066(5) 0.063(4) 0.000(4) 0.000(4) 0.001(4)
 S1 0.1008(13) 0.0585(10) 0.0476(8) -0.0026(7) 0.0032(8) -0.0016(9)
 F3 0.340(14) 0.239(11) 0.135(8) 0.115(8) -0.002(8) -0.079(10)
 F4 0.145(6) 0.351(15) 0.099(5) -0.014(7) -0.046(5) -0.037(8)
 F5 0.248(12) 0.394(18) 0.108(7) -0.114(9) 0.059(7) 0.032(11)
 O1 0.140(6) 0.141(6) 0.107(5) -0.054(5) 0.024(4) 0.015(5)
 O2 0.328(18) 0.096(6) 0.150(10) 0.043(6) -0.010(11) -0.088(8)
 O3 0.104(5) 0.138(6) 0.120(6) -0.009(5) -0.031(4) 0.016(4)
 C9 0.114(7) 0.130(9) 0.066(5) -0.009(6) 0.008(5) -0.013(7)

_geom_special_details
;
 All esds (except the esd in the dihedral angle between two l.s. planes) 
 are estimated using the full covariance matrix.  The cell esds are taken 
 into account individually in the estimation of esds in distances, angles 
 and torsion angles; correlations between esds in cell parameters are only 
 used when they are defined by crystal symmetry.  An approximate (isotropic) 
 treatment of cell esds is used for estimating esds involving l.s. planes. 
;
loop_
  _geom_bond_atom_site_label_1
  _geom_bond_atom_site_label_2
  _geom_bond_distance
  _geom_bond_site_symmetry_2
  _geom_bond_publ_flag
 I1 C1 2.112(7) . ?
 I1 C7 2.059(7) . ?
 F1 C8 1.317(9) . ?
 F2 C8 1.296(9) . ?
 C1 C2 1.364(10) . ?
 C1 C6 1.366(11) . ?
 C2 H2 0.9300 . ?
 C2 C3 1.364(12) . ?
 C3 H3 0.9300 . ?
 C3 C4 1.360(18) . ?
 C4 H4 0.9300 . ?
 C4 C5 1.394(16) . ?
 C5 H5 0.9300 . ?
 C5 C6 1.381(13) . ?
 C6 H6 0.9300 . ?
 C7 H7 0.9300 . ?
 C7 C8 1.287(10) . ?
 S1 O1 1.422(7) . ?
 S1 O2 1.389(8) . ?
 S1 O3 1.425(7) . ?
 S1 C9 1.771(10) . ?
 F3 C9 1.272(14) . ?
 F4 C9 1.256(11) . ?
 F5 C9 1.312(15) . ?

loop_
  _geom_angle_atom_site_label_1
  _geom_angle_atom_site_label_2
  _geom_angle_atom_site_label_3
  _geom_angle
  _geom_angle_site_symmetry_1
  _geom_angle_site_symmetry_3
  _geom_angle_publ_flag
 C7 I1 C1 94.7(3) . . ?
 C2 C1 I1 118.9(6) . . ?
 C2 C1 C6 124.0(8) . . ?
 C6 C1 I1 117.1(6) . . ?
 C1 C2 H2 120.8 . . ?
 C3 C2 C1 118.4(9) . . ?
 C3 C2 H2 120.8 . . ?
 C2 C3 H3 120.0 . . ?
 C4 C3 C2 120.1(11) . . ?
 C4 C3 H3 120.0 . . ?
 C3 C4 H4 119.6 . . ?
 C3 C4 C5 120.7(10) . . ?
 C5 C4 H4 119.6 . . ?
 C4 C5 H5 120.1 . . ?
 C6 C5 C4 119.8(10) . . ?
 C6 C5 H5 120.1 . . ?
 C1 C6 C5 116.9(9) . . ?
 C1 C6 H6 121.5 . . ?
 C5 C6 H6 121.5 . . ?
 I1 C7 H7 119.9 . . ?
 C8 C7 I1 120.2(6) . . ?
 C8 C7 H7 119.9 . . ?
 F2 C8 F1 109.9(7) . . ?
 C7 C8 F1 123.5(8) . . ?
 C7 C8 F2 126.5(7) . . ?
 O1 S1 O3 113.5(5) . . ?
 O1 S1 C9 102.1(6) . . ?
 O2 S1 O1 112.9(8) . . ?
 O2 S1 O3 117.4(8) . . ?
 O2 S1 C9 105.3(7) . . ?
 O3 S1 C9 103.4(5) . . ?
 F3 C9 S1 111.6(8) . . ?
 F3 C9 F5 106.2(12) . . ?
 F4 C9 S1 114.4(8) . . ?
 F4 C9 F3 112.2(13) . . ?
 F4 C9 F5 102.8(11) . . ?
 F5 C9 S1 108.9(10) . . ?

_shelx_res_file
;
    ChenC-42.res created by SHELXL-2014/7 
  
  
TITL ChenC-42 in I2/a 
CELL 1.54178  15.7471   8.4612  20.3914  90.000  95.039  90.000 
ZERR    8.00   0.0010   0.0005   0.0015   0.000   0.006   0.000 
LATT 2 
SYMM 0.5-X, Y, -Z 
SFAC C  H  O  F  S  I 
UNIT 72 48 24 40 8 8 
  
OMIT 2 10 2 
OMIT 3 10 1 
OMIT 2 10 4 
OMIT 3 10 3 
  
L.S. 4 
ACTA 
BOND $H 
FMAP 2 
PLAN 10 
  
WGHT    0.077400    8.765100 
EXTI    0.000209 
FVAR       0.17424 
I1    6    0.630010    0.500159    0.765566    11.00000    0.06820    0.05622 = 
         0.05441    0.00085    0.00763   -0.00267 
S1    5    0.643333    0.129040    0.651224    11.00000    0.10082    0.05850 = 
         0.04760   -0.00260    0.00325   -0.00159 
F1    4    0.479229    0.717733    0.611473    11.00000    0.13329    0.10725 = 
         0.08470    0.01962   -0.02507    0.00540 
F2    4    0.607909    0.633841    0.619245    11.00000    0.13280    0.12259 = 
         0.06892    0.01924    0.03220    0.00834 
F3    4    0.651569    0.290602    0.547467    11.00000    0.34015    0.23925 = 
         0.13522    0.11463   -0.00237   -0.07928 
F4    4    0.551725    0.125503    0.541158    11.00000    0.14521    0.35071 = 
         0.09947   -0.01377   -0.04558   -0.03710 
F5    4    0.672029    0.051441    0.535790    11.00000    0.24846    0.39406 = 
         0.10787   -0.11408    0.05896    0.03247 
O1    3    0.591885    0.250405    0.675262    11.00000    0.14010    0.14111 = 
         0.10684   -0.05420    0.02368    0.01545 
O2    3    0.613146   -0.021662    0.662987    11.00000    0.32845    0.09620 = 
         0.14973    0.04299   -0.00991   -0.08797 
O3    3    0.732499    0.156093    0.664642    11.00000    0.10427    0.13803 = 
         0.11975   -0.00881   -0.03089    0.01628 
C1    1    0.647081    0.687696    0.833837    11.00000    0.06895    0.06436 = 
         0.05198   -0.00585    0.00068   -0.00350 
C2    1    0.667724    0.833627    0.811732    11.00000    0.08015    0.05834 = 
         0.08929    0.00061    0.00987   -0.01146 
AFIX  43 
H2    2    0.674266    0.850717    0.767404    11.00000   -1.20000 
AFIX   0 
C3    1    0.678544    0.953895    0.856187    11.00000    0.08592    0.06699 = 
         0.14073   -0.03093   -0.00862   -0.00635 
AFIX  43 
H3    2    0.692036    1.054728    0.842210    11.00000   -1.20000 
AFIX   0 
C4    1    0.669625    0.926551    0.920950    11.00000    0.09847    0.10736 = 
         0.12058   -0.05946   -0.01217    0.00949 
AFIX  43 
H4    2    0.677472    1.008949    0.951056    11.00000   -1.20000 
AFIX   0 
C5    1    0.648848    0.776356    0.942717    11.00000    0.15305    0.13204 = 
         0.06659   -0.03412   -0.00103    0.00113 
AFIX  43 
H5    2    0.642540    0.759018    0.987063    11.00000   -1.20000 
AFIX   0 
C6    1    0.637661    0.653393    0.898232    11.00000    0.12261    0.09407 = 
         0.06049   -0.00814    0.00479   -0.00821 
AFIX  43 
H6    2    0.624326    0.551912    0.911529    11.00000   -1.20000 
AFIX   0 
C7    1    0.530789    0.606903    0.709728    11.00000    0.06710    0.07570 = 
         0.05852   -0.00088    0.00309    0.00095 
AFIX  43 
H7    2    0.479268    0.624382    0.727602    11.00000   -1.20000 
AFIX   0 
C8    1    0.539896    0.649499    0.650144    11.00000    0.09385    0.06650 = 
         0.06302   -0.00012    0.00034    0.00087 
C9    1    0.626277    0.155458    0.564919    11.00000    0.11447    0.13001 = 
         0.06605   -0.00852    0.00770   -0.01347 
HKLF 4 
  
REM  ChenC-42 in I2/a 
REM R1 =  0.0503 for    1913 Fo > 4sig(Fo)  and  0.0636 for all    2523 data 
REM    173 parameters refined using      0 restraints 
  
END 
  
WGHT      0.0775      8.7641 
  
REM Highest difference peak  1.219,  deepest hole -0.984,  1-sigma level  0.120 
Q1    1   0.6164  0.5019  0.7073  11.00000  0.05    1.22 
Q2    1   0.6437  0.5006  0.8170  11.00000  0.05    1.08 
Q3    1   0.5797  0.5055  0.7576  11.00000  0.05    0.68 
Q4    1   0.6844  0.5418  0.7783  11.00000  0.05    0.66 
Q5    1   0.5685  0.2816  0.5603  11.00000  0.05    0.50 
Q6    1   0.5631  0.3220  0.5719  11.00000  0.05    0.50 
Q7    1   0.6377  0.5005  0.6507  11.00000  0.05    0.50 
Q8    1   0.6514  0.4028  0.7833  11.00000  0.05    0.47 
Q9    1   0.5860  0.5993  0.7459  11.00000  0.05    0.43 
Q10   1   0.6103  0.6209  0.7433  11.00000  0.05    0.42 
;
_shelx_res_checksum                34002
_shelx_hkl_file
;
   0   0   2 2789.72   28.27 
   0   0   4  140.11    7.62 
   0   0   6  478.13   15.80 
   0   0   8  431.55   17.86 
   0   0  10 2361.16   43.17 
   0   0 -12  141.58   10.82 
   0   0  12  162.03   11.43 
   0   0 -14   70.08    8.10 
   0   0 -16   41.21    4.71 
   0   0  16   55.37    6.18 
   0   0  18   52.62    6.14 
   0   0  20   -0.18    0.80 
   0   0  22    6.89    2.01 
   0   0  24   37.57    3.45 
   0   1  -1  466.71    5.48 
   0   1  -1  480.44    5.63 
   0  -1   1  467.31   11.89 
   0  -1  -1  467.13    5.54 
   0   1  -3  304.92    9.74 
   0  -1   3  288.17   12.88 
   0   1  -3  299.71    6.31 
   0  -1  -3  284.71    5.58 
   0  -1   5 1627.24   34.15 
   0   1   5 1543.10   20.90 
   0   1   7  506.43   14.70 
   0  -1   7  501.02   20.26 
   0  -1  -9  282.23   14.94 
   0  -1   9  254.89   16.26 
   0   1   9  274.15   11.70 
   0  -1  11 1318.85   36.50 
   0  -1 -11 1445.73   34.97 
   0  -1 -13 1150.09   23.13 
   0  -1  13 1264.48   36.86 
   0   1  15 1135.30   27.54 
   0  -1  15 1157.80   28.61 
   0   1 -15 1010.95   33.42 
   0  -1 -15 1023.83   23.82 
   0  -1  17  335.68   15.91 
   0   1  17  306.84   14.85 
   0   1  19  220.10   12.22 
   0  -1 -19  208.70   11.00 
   0  -1  19  231.79   13.12 
   0   1  21  167.61    9.63 
   0  -1  21  178.27   10.58 
   0   1  23   61.90    4.69 
   0  -1  23   81.03    5.94 
   0  -2   0 1393.02   19.60 
   0   2  -2 3632.91   23.71 
   0  -2  -2 3625.92   22.19 
   0   2  -4 3166.37   21.48 
   0   2  -4 3156.43   36.45 
   0  -2  -6 1564.84   19.72 
   0  -2   6 1987.32   47.63 
   0  -2  -8  939.14   20.25 
   0  -2   8 1009.08   40.15 
   0  -2  10  522.85   24.99 
   0  -2  12  169.16   15.22 
   0  -2  14    1.86    1.09 
   0  -2  14   -0.15    1.56 
   0  -2 -14    1.49    0.92 
   0  -2 -14    2.58    1.39 
   0   2 -16    7.16    3.11 
   0  -2  16    5.42    3.13 
   0  -2  16    7.36    2.61 
   0  -2 -16    5.97    2.05 
   0  -2  18    0.18    1.46 
   0  -2 -18   -0.23    0.79 
   0  -2 -20   33.70    4.40 
   0  -2  20   32.08    4.58 
   0  -2  22   36.22    4.41 
   0  -2 -22   37.58    3.89 
   0  -2  24   15.47    2.16 
   0  -2  24   19.93    2.34 
   0   3  -1   27.77    2.12 
   0  -3   1   29.16    3.80 
   0  -3  -1   29.57    2.84 
   0   3  -1   29.37    2.74 
   0   3  -3  160.03    6.00 
   0   3  -3  165.58    4.79 
   0  -3   5  279.10   19.82 
   0   3  -5  375.70   14.96 
   0  -3   7 1321.86   42.85 
   0  -3   9 1373.80   43.86 
   0  -3  11  924.23   37.49 
   0  -3 -11  944.68   27.95 
   0  -3  13  354.06   15.71 
   0  -3  13  314.38   12.62 
   0  -3 -13  277.67   11.79 
   0  -3 -13  323.23   16.00 
   0  -3  13  319.12   22.34 
   0  -3 -15  352.69   16.30 
   0  -3  15  404.16   17.31 
   0  -3  15  366.96   24.65 
   0  -3 -15  316.06   12.73 
   0  -3 -17  536.71   19.71 
   0  -3  17  596.18   21.10 
   0  -3  19  256.87   13.41 
   0  -3 -19  208.24   11.61 
   0  -3 -21   87.07    6.59 
   0  -3  21   95.03    7.08 
   0  -3  21   97.61    7.08 
   0  -3  23   23.87    2.82 
   0  -3  23   15.92    2.37 
   0  -4   0  822.14   19.43 
   0   4   0  804.70   18.71 
   0  -4   2 1333.33   31.37 
   0   4  -2 1354.49   19.24 
   0  -4  -2 1394.01   20.34 
   0  -4   4 2222.48   52.44 
   0  -4   6 1119.40   42.80 
   0  -4   8  356.57   25.27 
   0  -4  10  160.09   16.52 
   0  -4  10  157.60   10.12 
   0  -4 -10  115.57   10.40 
   0  -4  10  161.17   12.18 
   0  -4  12   75.71    6.72 
   0  -4  12   77.28    7.69 
   0  -4  12   82.21   11.69 
   0  -4 -12   71.28    8.53 
   0  -4 -12   65.69    5.65 
   0  -4  14  137.93   10.02 
   0  -4 -14  140.12   11.47 
   0  -4  14  137.10   15.55 
   0  -4  14  149.62   13.41 
   0  -4 -14  115.26    7.64 
   0  -4  16   23.54    4.60 
   0  -4  16   17.46    3.58 
   0  -4 -16   21.86    3.98 
   0  -4  18   18.12    3.54 
   0  -4  18   14.67    3.10 
   0  -4 -18   17.55    3.43 
   0  -4  20   50.91    5.02 
   0  -4  20   48.32    4.97 
   0  -4 -20   53.74    5.31 
   0  -4  22   42.71    3.84 
   0  -4  22   35.96    3.52 
   0  -4 -22   46.70    3.91 
   0  -5   1   -0.39    0.98 
   0   5   1   -0.21    0.52 
   0  -5   3  112.93   10.69 
   0  -5   5  343.42   12.40 
   0  -5   5  325.59   22.38 
   0  -5   5  304.52   15.16 
   0  -5   7  402.82   17.08 
   0  -5  -7  528.74   18.72 
   0  -5   7  433.86   19.46 
   0  -5   7  519.04   16.70 
   0  -5  -7  436.98   11.02 
   0  -5  -7  487.01   11.02 
   0  -5   7  427.15   28.87 
   0  -5   9  532.43   20.25 
   0  -5   9  513.38   18.24 
   0  -5   9  538.99   33.02 
   0  -5  11  289.26   18.74 
   0  -5  11  322.30   25.15 
   0  -5  13  301.95   15.53 
   0  -5 -13  292.97   17.71 
   0  -5  15  253.05   13.05 
   0  -5 -15  285.97   15.82 
   0  -5  15  284.48   18.00 
   0  -5  17  210.93   10.65 
   0  -5  17  231.44   13.02 
   0  -5 -17  244.26   12.90 
   0  -5  19  111.51    6.72 
   0  -5 -19  133.72    8.23 
   0  -5  19  119.57    7.56 
   0  -5  21   27.25    2.93 
   0  -6   0 1108.25   23.24 
   0  -6   0 1110.29   21.03 
   0  -6  -2  811.26   18.87 
   0  -6   2  843.00   19.17 
   0  -6  -2  847.99   17.60 
   0  -6   2  817.97   21.71 
   0  -6   4  392.44   13.75 
   0  -6  -4  398.35   11.40 
   0  -6  -4  358.15   12.03 
   0   6   4  337.27   18.81 
   0  -6   4  393.01   22.29 
   0  -6   4  361.97   16.07 
   0   6   6  211.00   18.09 
   0  -6   6  216.38   13.43 
   0  -6  -6  239.17    9.03 
   0  -6  -6  260.27   12.66 
   0  -6   6  225.84   21.27 
   0  -6  -6  246.92    8.49 
   0  -6   6  253.60   11.77 
   0  -6   8  216.47   12.99 
   0  -6   8  213.85   12.23 
   0  -6  -8  215.56   13.18 
   0  -6   8  171.63   19.97 
   0  -6 -10  136.93   11.95 
   0  -6  10  177.21   20.07 
   0  -6  10  190.92   13.80 
   0  -6  10  186.24   10.46 
   0  -6 -12   65.00    8.54 
   0  -6  12   50.33    8.31 
   0  -6 -14    6.29    2.50 
   0  -6  14    3.68    2.12 
   0  -6 -16    0.07    0.55 
   0  -6  16    0.88    0.97 
   0  -6  18    4.69    1.54 
   0  -6  20    1.83    0.73 
   0  -7  -1   48.39    4.50 
   0  -7  -1   49.03    4.90 
   0  -7   1   52.82    4.99 
   0  -7   1   45.65    5.05 
   0  -7  -3   92.62    5.79 
   0  -7  -3   89.99    6.42 
   0  -7   3   90.11    8.05 
   0  -7   3   95.22    6.96 
   0  -7  -5   53.99    4.16 
   0  -7   5   51.19    5.32 
   0  -7   5   45.85    6.25 
   0  -7   7   77.79    7.04 
   0  -7   7   75.27    7.92 
   0  -7  -7   95.96    5.53 
   0  -7   9   95.94    8.76 
   0  -7   9  110.28    8.25 
   0  -7  11  131.97   11.66 
   0  -7  13  106.02   10.30 
   0  -7  15  113.68    8.65 
   0  -7  17   43.41    3.92 
   0  -8   0  373.91   14.42 
   0  -8   0  364.19   12.52 
   0  -8   2  272.66   11.40 
   0  -8   2  285.05   14.13 
   0  -8  -2  277.66   10.06 
   0  -8  -2  283.30   11.62 
   0  -8   4  133.87   10.82 
   0  -8   4  132.88    8.34 
   0  -8  -4  139.09    6.55 
   0  -8   6   71.89    7.60 
   0  -8   6   79.68    6.75 
   0  -8   8  114.26    8.18 
   0  -8   8   98.72    8.17 
   0  -8  10   53.08    6.70 
   0  -8  10   75.75    5.18 
   0  -8  12    6.54    2.28 
   0  -8  14    0.03    0.33 
   0  -9  -1  127.98    7.19 
   0  -9   1  103.70    7.79 
   0  -9  -3   26.47    2.60 
   0  -9   3   19.64    2.69 
   0  -9   5   28.35    3.49 
   0  -9   5   80.26    7.70 
   0  -9   7   75.05    5.90 
   0  -9   7   20.92    3.29 
   0  -9   9   75.74    4.12 
   0  -9   9   23.40    3.63 
   0  -9  11   32.92    3.84 
  -1   0  23   -0.14    0.53 
  -1   0  21    0.07    0.86 
  -1   0  19   -0.91    1.16 
  -1   0  17   -0.33    0.89 
  -1   0  15   -0.10    0.67 
   1   0 -13    0.26    1.30 
  -1   0  13    4.35    2.19 
  -1   0  11    1.90    1.40 
  -1   0   9   -0.41    0.82 
  -1   0   7   -0.22    0.67 
  -1   0   5   -0.08    0.68 
   1   0  -5    2.82    2.05 
   1   0  -3    0.36    0.30 
   1   0  -3    0.00    0.24 
  -1   0   3    0.29    0.38 
   1   0   1   -0.01    0.06 
  -1   0  -1    0.18    0.28 
   1   0   3    0.22    0.42 
   1   0   5   -0.29    0.40 
   1   0   7    0.40    0.33 
  -1   0  -9    0.28    0.72 
   1   0   9   -0.16    0.58 
  -1   0 -11   -0.18    0.65 
   1   0  11   -1.94    1.20 
  -1   0 -13   -0.40    0.57 
  -1   0 -13    2.14    1.80 
  -1   0 -15   -0.72    0.65 
  -1   0 -17   -0.02    0.63 
   1   0  17   -0.95    0.98 
   1   0  19   -0.18    0.57 
   1   0  21   -1.10    0.80 
   1   0  23    0.22    0.45 
  -1  -1  24    1.09    0.63 
  -1  -1  24    0.86    0.61 
  -1  -1  22    5.50    1.78 
  -1   1  22    6.21    1.65 
  -1   1  20    3.71    1.52 
  -1  -1  20    7.24    2.19 
  -1   1  18   -0.40    0.49 
  -1  -1  18    0.28    0.77 
   1  -1 -18   -1.05    1.14 
  -1   1  16   18.39    3.63 
  -1  -1  16   17.26    3.64 
   1  -1 -16   11.98    2.67 
   1  -1 -14    3.07    1.50 
  -1  -1  14    2.39    2.24 
  -1   1  14    3.65    1.73 
  -1  -1  14    4.82    1.63 
  -1  -1  12   38.39    7.70 
  -1  -1  10   -0.42    1.17 
  -1   1  10    1.65    0.98 
   1  -1 -10    3.29    1.65 
  -1  -1   8  666.92   24.28 
   1  -1  -8  644.38   19.15 
  -1   1   8  637.24   17.99 
  -1  -1   6  156.13   11.16 
   1   1  -6  133.59    9.92 
  -1   1   6  136.14    7.60 
   1   1  -4   10.14    1.45 
   1  -1  -4   10.20    1.12 
  -1  -1   4    8.13    2.50 
   1   1  -4    9.28    1.74 
   1   1  -2  114.46    4.15 
   1   1  -2  111.02    3.51 
   1  -1   0   88.23    3.49 
  -1  -1   0   87.46    5.53 
   1   1   0   86.02    3.35 
   1   1   0   91.34    3.66 
  -1  -1  -2  399.16    8.13 
   1  -1   2  415.77   10.83 
  -1  -1  -4   76.84    4.33 
   1  -1   4   77.63    6.52 
   1   1   4   74.31    2.34 
   1  -1   6 1207.17   29.94 
  -1  -1  -6 1187.19   24.71 
   1   1   6 1151.80   17.36 
  -1  -1  -8  168.00   11.88 
   1   1   8  208.96    9.45 
   1  -1  10  656.03   24.43 
  -1  -1 -10  688.26   25.93 
  -1  -1 -12    9.26    3.01 
   1  -1  12   11.87    3.62 
  -1  -1 -14   23.18    3.36 
   1  -1  14   26.25    5.37 
  -1   1 -14   25.39    5.16 
  -1  -1 -14   23.26    3.50 
   1   1  16   26.04    4.25 
  -1  -1 -16   23.79    4.27 
   1  -1  16   27.40    4.42 
  -1   1 -16   18.29    4.89 
   1   1  18    6.96    2.51 
  -1  -1 -18    5.71    1.80 
   1  -1  18    9.90    2.95 
  -1  -1 -20    0.60    0.81 
   1  -1  20    1.29    1.26 
   1   1  20   -0.64    0.96 
   1   1  22   -0.90    0.78 
   1  -1  22    0.76    0.93 
   1  -1  24    0.56    0.47 
   1  -1  24    1.59    0.71 
  -1  -2  23    5.20    1.74 
  -1  -2  23    5.72    1.51 
   1  -2 -21    6.83    1.84 
  -1  -2  21    8.13    2.35 
   1  -2 -19    4.48    1.76 
  -1  -2  19    6.43    2.23 
  -1  -2  17   -0.60    1.01 
   1  -2 -17   -0.52    1.08 
  -1  -2  15    6.18    2.45 
   1  -2 -15    5.99    1.82 
  -1  -2  15    7.25    3.07 
   1  -2 -13   15.38    2.91 
  -1  -2  13   22.12    3.92 
  -1  -2  13   17.86    5.26 
   1  -2 -13   21.63    3.83 
  -1  -2  11   96.20   11.39 
  -1  -2   9  387.28   21.35 
  -1   2   7   86.92    4.42 
  -1  -2   7   89.06    9.92 
   1   2  -7   71.07    8.10 
   1   2  -5  268.04    7.79 
   1   2  -5  281.21   11.07 
   1   2  -3  988.50   15.07 
   1   2  -3  965.95   12.81 
   1  -2  -1   14.34    1.66 
  -1  -2   1   13.04    3.30 
   1   2  -1   15.47    1.80 
   1   2  -1   12.63    1.62 
   1  -2   1 2622.10   29.16 
  -1  -2  -1 2602.18   26.82 
   1  -2   3    9.88    2.43 
   1  -2   5   20.03    4.37 
  -1  -2  -5   19.88    2.43 
   1  -2   7  121.61   11.15 
  -1  -2  -7   96.17    6.52 
  -1  -2  -9    3.74    1.92 
   1  -2   9    5.96    2.70 
   1  -2  11    7.38    2.57 
  -1  -2 -13   12.90    2.76 
  -1  -2 -13   13.47    2.68 
   1  -2  13   11.34    3.98 
   1   2  15   32.01    4.36 
  -1  -2 -15   23.41    3.63 
   1  -2  15   23.71    5.74 
  -1  -2 -15   24.11    3.97 
  -1   2 -15   23.52    5.77 
  -1  -2 -17   55.53    6.06 
   1   2  17   64.47    6.49 
   1  -2  17   57.17    7.18 
  -1  -2 -19    1.84    1.19 
   1  -2  19    1.97    1.54 
   1  -2  21    9.43    2.54 
  -1  -2 -21    9.57    2.21 
   1  -2  23    4.75    1.75 
   1  -2  23   13.28    2.32 
   1  -3 -22    3.32    0.99 
  -1  -3  22    5.27    1.54 
  -1  -3  22    5.55    1.62 
   1  -3 -20    5.72    1.61 
  -1  -3  20    6.21    2.01 
  -1  -3  20    6.50    2.23 
  -1  -3  18   -0.32    1.03 
   1  -3 -18    0.93    1.10 
  -1  -3  16   17.72    3.75 
  -1  -3  16   18.52    5.54 
   1  -3 -16   14.18    3.42 
   1  -3 -14   -0.70    0.74 
  -1  -3  14   -0.32    1.39 
  -1  -3  14   -0.03    0.70 
   1  -3 -14   -1.31    1.61 
   1  -3 -12    9.19    2.86 
  -1  -3  12   11.41    2.97 
  -1  -3  12    8.12    3.35 
   1  -3 -12    7.89    1.97 
  -1  -3  10   81.30   11.09 
  -1  -3   8    0.22    1.77 
  -1  -3   6  266.65   19.75 
   1   3  -6  241.07   13.17 
  -1  -3   4   22.83    5.51 
   1   3  -4   22.95    2.10 
   1   3  -4   22.01    2.69 
  -1  -3   2    1.66    0.97 
   1   3  -2    2.89    0.83 
   1  -3  -2    1.56    0.67 
   1   3  -2    1.24    0.61 
   1  -3   0    9.00    1.73 
   1   3   0   10.71    1.90 
  -1  -3   0   10.41    2.21 
   1   3   0    9.32    1.54 
  -1   3   0    9.13    1.01 
  -1   3  -2   10.62    1.17 
   1  -3   2   12.92    2.68 
  -1  -3  -2    9.50    1.35 
   1  -3   4  160.93   12.11 
   1  -3   6    7.61    3.11 
   1  -3   8    0.28    0.60 
   1  -3  10   14.24    4.44 
   1  -3  12    1.56    0.76 
  -1  -3 -12    2.49    1.33 
   1  -3  12    3.06    2.27 
  -1  -3 -12    0.66    0.51 
   1  -3  14   15.92    2.91 
   1  -3  14   22.05    6.12 
   1  -3  14   21.77    3.90 
  -1  -3 -14   17.53    3.72 
  -1  -3 -14   19.43    3.15 
   1  -3  16    2.05    1.31 
  -1  -3 -16    1.48    1.28 
  -1  -3 -16    2.19    2.07 
   1  -3  16    1.84    1.74 
   1  -3  18    3.25    1.58 
  -1  -3 -18    3.09    1.68 
  -1  -3 -20    0.68    1.15 
   1  -3  20    2.72    1.38 
   1  -3  22    0.41    0.61 
   1  -3  22    0.58    0.74 
  -1  -3 -22    0.66    0.43 
  -1  -4  21    0.89    0.69 
  -1  -4  21    0.70    0.69 
   1  -4 -21    0.20    0.55 
   1  -4 -19    1.30    1.10 
  -1  -4  19    0.94    0.79 
  -1  -4  19    1.07    0.88 
  -1  -4  17    0.05    1.07 
  -1  -4  17    2.84    1.78 
   1  -4 -17    2.29    1.10 
  -1  -4  15    1.94    1.98 
  -1  -4  15    3.81    1.76 
   1  -4 -15    4.57    1.88 
  -1  -4  13    2.96    2.41 
  -1  -4  13    1.88    1.13 
   1  -4 -13    3.43    2.06 
  -1  -4  13   -0.64    2.03 
   1  -4 -13    2.33    1.29 
   1  -4 -11    0.62    0.94 
  -1  -4  11   -1.32    2.17 
  -1  -4  11    1.06    0.74 
  -1  -4  11    1.43    1.51 
  -1  -4   9   10.67    2.54 
  -1  -4   9   15.63    3.25 
   1  -4  -9    7.89    2.18 
  -1  -4   9   12.27    4.47 
  -1  -4   7   20.26    6.02 
  -1  -4   5  142.74   15.48 
   1   4  -3  112.93    5.61 
  -1  -4   3  120.26   11.74 
   1  -4  -1   81.88    5.69 
   1   4  -1   81.44    4.84 
  -1  -4   1   84.55    7.40 
   1   4  -1   80.89    5.65 
  -1  -4  -1   12.12    2.21 
   1  -4   1   11.20    2.53 
   1   4   1   12.86    2.20 
  -1   4  -1   15.07    2.09 
   1   4   1   11.71    2.57 
   1  -4   3    9.33    2.72 
   1  -4   5   19.41    5.04 
   1  -4   7   10.60    4.33 
   1  -4   9    1.83    1.18 
  -1  -4  -9    0.76    1.06 
   1  -4   9    1.96    1.78 
   1  -4   9    2.53    1.25 
   1  -4  11    0.76    0.52 
  -1  -4 -11    0.48    0.71 
   1  -4  11    0.64    0.99 
   1  -4  11    0.02    1.57 
  -1  -4 -11    0.19    1.40 
  -1  -4 -13    5.28    2.40 
   1  -4  13    7.73    2.29 
   1  -4  13    7.65    3.88 
  -1  -4 -13    6.04    1.97 
   1  -4  13    4.86    1.49 
  -1  -4 -15    7.16    1.99 
   1  -4  15   10.89    3.57 
   1  -4  15    6.49    2.05 
  -1  -4 -15    9.21    2.74 
  -1  -4 -17    0.83    1.47 
   1  -4  17    0.73    1.36 
   1  -4  17    0.16    0.41 
   1  -4  19    0.21    0.79 
   1  -4  19   -0.66    0.90 
  -1  -4 -19    0.67    0.55 
  -1  -4 -21    0.67    0.64 
   1  -4  21    1.42    0.86 
   1  -4  21    1.73    1.00 
  -1  -5  20    0.80    0.55 
  -1  -5  20    0.10    0.61 
  -1  -5  18    1.46    0.74 
  -1  -5  18    1.24    0.59 
  -1  -5  16    6.75    2.08 
  -1  -5  16    9.26    2.91 
   1  -5 -16   10.81    2.86 
  -1  -5  14   19.50    4.02 
   1  -5 -14   19.45    4.48 
  -1  -5  14   16.68    4.71 
  -1  -5  12   13.91    4.10 
   1  -5 -12   17.00    4.39 
  -1  -5  12   22.59    6.51 
   1  -5 -10   23.47    5.04 
  -1  -5  10   29.20    5.18 
  -1  -5  10   33.28    8.01 
   1  -5  -8    2.61    1.42 
  -1  -5   8   -0.69    1.25 
  -1  -5   8    2.21    0.99 
  -1  -5   8    3.21    1.55 
  -1  -5   6   22.11    3.84 
  -1  -5   6   22.39    6.69 
  -1  -5   6   27.14    3.68 
   1  -5  -6   27.83    3.84 
  -1  -5   4   14.99    4.73 
  -1  -5   2    5.35    2.22 
  -1  -5   0   32.28    4.15 
   1   5   0   30.70    4.23 
   1  -5   0   29.51    4.08 
   1   5   2    5.47    1.70 
   1  -5   2    6.05    2.12 
   1  -5   4   26.03    5.59 
  -1  -5  -6    2.21    1.11 
   1  -5   6    2.72    2.00 
   1  -5   6    2.37    1.60 
   1  -5   6    3.30    2.69 
  -1  -5  -6    2.27    0.80 
   1  -5   6    2.10    1.06 
  -1  -5  -8    0.93    0.62 
   1  -5   8    2.98    3.58 
   1  -5   8    1.09    0.76 
   1  -5   8    2.25    1.55 
  -1  -5  -8    3.37    1.44 
   1  -5   8   -0.09    0.84 
   1  -5  10   67.00    6.37 
   1  -5  10   68.66    7.08 
   1  -5  10   65.94    7.96 
   1  -5  10   52.04   10.51 
   1  -5  12    3.59    2.86 
  -1  -5 -12    3.01    1.18 
   1  -5  12    1.63    1.69 
  -1  -5 -12    2.79    2.12 
  -1  -5 -14   46.60    6.60 
  -1  -5 -14   38.41    4.34 
   1  -5  14   41.14    5.38 
   1  -5  14   36.98    7.11 
   1  -5  16    3.66    1.54 
  -1  -5 -16    5.01    2.01 
   1  -5  16    4.15    2.20 
  -1  -5 -18    3.11    1.57 
   1  -5  18    1.81    0.92 
   1  -5  18    1.59    0.77 
   1  -5  20    2.42    0.82 
   1  -5  20    5.51    1.45 
  -1  -5 -20    4.93    1.41 
  -1  -6  19   10.38    1.92 
  -1  -6  17    2.12    1.44 
  -1  -6  15   12.86    3.31 
   1  -6 -15   14.02    3.11 
  -1  -6  13   10.61    3.83 
   1  -6 -13   22.44    4.71 
   1  -6 -11   -0.52    1.97 
  -1  -6  11    0.67    2.00 
  -1  -6   9   50.52    6.43 
  -1  -6   9   58.20   11.73 
   1  -6  -9   46.75    6.57 
  -1  -6   9   54.17    5.80 
  -1  -6   7    6.98    2.01 
   1  -6  -7    8.92    2.56 
  -1  -6   7    5.91    2.01 
  -1  -6   7    6.97    4.59 
   1  -6  -7   10.60    1.86 
   1  -6  -5   31.84    3.41 
  -1  -6   5   32.87    4.72 
  -1  -6   5   35.48    4.25 
  -1  -6   5   25.56    6.35 
   1  -6  -5   33.75    3.08 
   1  -6  -3   90.04    5.45 
  -1  -6   3   87.17    7.28 
  -1  -6   3   78.78    9.30 
  -1  -6   3   87.13    6.38 
   1  -6  -3   81.34    5.83 
  -1  -6   1    2.97    1.14 
   1  -6  -1    0.51    0.85 
  -1  -6   1    2.06    0.96 
   1  -6  -1    2.07    0.82 
  -1  -6  -1  114.25    6.62 
   1  -6   1   99.41    7.18 
   1  -6   1  102.92    6.46 
  -1  -6  -1  100.41    6.58 
   1  -6   3   17.53    2.82 
   1  -6   3   20.81    4.57 
  -1  -6  -3   19.76    2.62 
   1  -6   3   21.18    3.75 
  -1  -6  -3   21.22    2.97 
   1   6   5    8.72    3.03 
  -1  -6  -5   10.32    1.86 
  -1  -6  -5   10.95    2.51 
   1  -6   5    8.48    3.83 
   1  -6   5   11.61    3.16 
   1  -6   5   11.11    2.28 
   1  -6   7   53.47    5.60 
   1  -6   7   47.19   10.15 
  -1  -6  -7   61.79    6.57 
   1   6   7   43.64    9.33 
   1  -6   7   42.34    6.23 
  -1  -6  -7   59.09    4.24 
   1  -6   9    1.20    1.68 
   1  -6   9    0.38    1.26 
   1  -6   9    0.45    1.24 
  -1  -6  -9   -0.32    0.74 
   1   6   9    2.28    3.09 
   1  -6  11   28.58    5.81 
   1  -6  11   34.34    4.23 
  -1  -6 -13    2.75    2.28 
   1  -6  13   -1.33    2.05 
  -1  -6 -15    4.69    1.91 
   1  -6  15    2.40    0.93 
  -1  -6 -17    5.15    1.62 
   1  -6  17    2.88    1.15 
   1  -6  19   -0.03    0.41 
  -1  -7  18    0.41    0.33 
  -1  -7  16    4.54    1.52 
  -1  -7  14   -0.82    0.81 
  -1  -7  12    5.51    1.83 
  -1  -7  10    0.80    0.58 
  -1  -7  10   -3.00    1.23 
  -1  -7   8    7.93    1.93 
  -1  -7   8    7.20    2.21 
  -1  -7   6   27.56    4.05 
  -1  -7   6   24.84    4.32 
   1  -7  -6   34.15    3.21 
   1  -7  -4    9.25    1.77 
  -1  -7   4    9.41    2.38 
  -1  -7   4    7.16    2.15 
   1  -7  -4   12.29    2.32 
   1  -7  -2   10.21    1.89 
  -1  -7   2    8.05    1.91 
   1  -7  -2    7.49    1.73 
  -1  -7   2    8.31    2.37 
  -1  -7   0   24.08    3.31 
  -1  -7   0   26.96    3.75 
   1  -7   0   22.71    3.39 
   1  -7   0   26.48    3.39 
   1  -7   2    6.34    1.76 
   1  -7   2    7.73    1.88 
  -1  -7  -2    7.88    1.82 
  -1  -7  -2   11.54    2.69 
   1  -7   4    8.88    2.46 
   1  -7   4   11.21    2.40 
  -1  -7  -4   12.42    2.23 
   1  -7   6    3.21    1.41 
   1  -7   6    7.03    2.15 
  -1  -7  -6    8.00    1.70 
   1  -7   8   15.03    3.35 
   1  -7   8   13.80    3.10 
   1  -7  10    6.93    1.88 
   1  -7  10    4.88    1.96 
   1  -7  12   -1.67    1.75 
   1  -7  14    2.53    1.77 
   1  -7  16    1.28    0.98 
  -1  -8  15    0.05    0.28 
  -1  -8  13   -0.96    1.25 
  -1  -8  11   -0.37    0.55 
  -1  -8   9    4.53    1.99 
  -1  -8   9   12.98    2.50 
  -1  -8   7    4.56    2.07 
  -1  -8   7    3.00    1.67 
  -1  -8   5    4.01    2.31 
   1  -8  -5    5.01    1.60 
   1  -8  -3    6.76    1.39 
  -1  -8   3    4.79    1.47 
  -1  -8   1    0.90    0.56 
   1  -8  -1    0.58    0.63 
   1  -8   1    0.52    0.72 
   1  -8   1    1.49    1.44 
   1  -8   3    1.00    0.85 
   1  -8   3   -0.56    1.26 
   1  -8   5   -0.21    1.59 
  -1  -8  -5    1.76    1.24 
   1  -8   5   -0.26    1.14 
   1  -8   7    5.38    1.99 
   1  -8   7    2.71    1.31 
   1  -8   9    0.00    0.53 
   1  -8   9    0.02    1.00 
   1  -8  11    1.43    0.51 
   1  -8  11    1.49    1.03 
   1  -8  13   -0.53    0.75 
   1  -8  15   -0.31    0.45 
  -1  -9  10   -0.67    1.38 
  -1  -9   8   76.22    4.61 
  -1  -9   8    0.59    0.68 
  -1  -9   6    1.96    0.94 
  -1  -9   6  102.81    7.20 
  -1  -9   4   -0.35    0.47 
  -1  -9   4  151.07   10.23 
  -1  -9   2    1.57    0.82 
   1  -9  -2    3.91    1.04 
   1  -9   0    1.39    0.67 
  -1  -9   0    2.38    0.97 
   1  -9   2    1.21    0.77 
  -1  -9  -2    1.76    0.85 
   1  -9   4    2.65    0.89 
   1  -9   4   23.69    4.76 
   1  -9   6    1.88    0.81 
   1  -9   6   17.17    3.99 
   1  -9   8   20.38    2.89 
   1  -9   8   -0.93    0.88 
   1  -9  10    0.07    0.32 
  -1 -10   3    2.93    0.92 
  -1 -10   1    3.29    0.98 
  -2   0  24   17.84    2.36 
  -2   0  22   92.44    6.92 
  -2   0  20  231.75   12.25 
  -2   0  18  525.73   19.37 
  -2   0  16  755.43   23.37 
  -2   0  14 1029.08   26.80 
  -2   0  12  268.40   17.42 
  -2   0  10  362.25   18.44 
  -2   0   8 4777.53   66.61 
   2   0  -6 1052.60   29.21 
  -2   0   6 1192.02   27.39 
   2   0  -4  189.08    7.99 
   2   0  -4  181.36    8.28 
   2   0  -2  449.34    9.16 
   2   0  -2  458.15    9.12 
   2   0   0   39.32    2.26 
  -2   0   0   36.37    2.50 
   2   0   0   36.70    2.21 
   2   0   2  291.94    6.95 
   2   0   2  291.23    7.00 
  -2   0  -4  377.57   12.80 
   2   0   4  405.96   10.99 
   2   0   6  286.76   11.93 
  -2   0  -6  219.05   12.25 
  -2   0  -8 3342.43   53.91 
   2   0   8 2790.28   45.02 
   2   0  10 1422.10   33.82 
  -2   0 -10 1516.98   38.13 
  -2   0 -12  938.11   31.43 
   2   0  12  999.29   28.35 
  -2   0 -14  555.47   24.78 
  -2   0 -14  512.13   15.63 
  -2   0 -14  567.36   16.75 
  -2   0 -16  477.48   15.91 
   2   0  18  524.62   20.49 
  -2   0 -18  496.76   16.76 
   2   0  20  161.06   11.12 
  -2   0 -20  166.16    9.19 
   2   0  22   32.58    4.10 
  -2  -1  23   20.66    3.07 
  -2   1  23   18.31    2.50 
  -2  -1  23   23.95    3.05 
  -2   1  21   49.07    5.29 
  -2  -1  21   50.26    5.67 
  -2  -1  19   73.13    7.41 
  -2   1  19   69.43    6.85 
  -2  -1  17    0.99    0.79 
  -2   1  17    2.78    1.35 
  -2   1  15  143.90   10.12 
  -2  -1  15  138.64   14.13 
  -2  -1  15  142.10   10.10 
   2  -1 -15  115.51    8.14 
  -2  -1  13  185.90   11.31 
  -2  -1  13  186.01   16.43 
  -2   1  11  142.43   10.18 
  -2  -1  11  136.26   12.69 
  -2  -1   9  647.85   26.31 
  -2   1   9  612.78   21.30 
  -2  -1   7 3405.93   58.94 
   2   1  -7 3429.60   54.79 
  -2  -1   5 3266.66   51.06 
   2   1  -5 3237.88   32.91 
   2  -1  -3 5696.24   59.06 
   2   1  -3 5697.80   40.88 
   2   1  -3 5755.98   36.59 
   2   1  -1 2239.43   21.93 
   2  -1  -1 2209.89   27.57 
   2  -1   1 1680.72   12.43 
   2  -1   1 1631.03   19.69 
   2   1   1 1622.73   20.07 
   2  -1   1 1644.09   14.34 
  -2  -1  -3 3015.92   30.22 
   2  -1   3 3065.48   34.18 
   2  -1   3 3024.70   18.32 
   2  -1   5 1980.97   33.97 
  -2  -1  -5 1922.33   29.63 
   2   1   7 2710.18   30.85 
   2  -1   7 2776.65   46.97 
   2  -1   9  190.02   12.77 
  -2  -1  -9  164.09   13.45 
   2  -1  11   16.88    3.99 
  -2  -1 -11   18.59    4.43 
  -2   1 -11   16.71    4.06 
   2  -1  13   44.63    6.78 
  -2  -1 -13   36.96    4.12 
  -2  -1 -13   40.86    6.94 
  -2   1 -13   33.07    3.99 
  -2   1 -13   34.39    6.10 
  -2  -1 -13   43.55    4.65 
  -2   1 -15   18.96    5.01 
  -2  -1 -15   21.05    3.40 
  -2  -1 -15   26.38    3.86 
  -2   1 -15   19.93    3.24 
  -2   1 -17    0.93    0.91 
  -2  -1 -17    1.05    0.88 
   2   1  17    1.87    1.34 
   2  -1  19   39.25    5.65 
  -2  -1 -19   41.05    4.98 
   2   1  19   39.27    5.34 
   2  -1  21   37.63    5.31 
   2   1  21   41.95    4.76 
  -2  -1 -21   46.07    4.81 
   2  -1  23   16.21    2.65 
   2   1  23   14.98    2.26 
  -2  -2  24   39.06    3.55 
  -2  -2  22   95.51    6.69 
  -2  -2  22   92.84    6.96 
  -2  -2  20  248.02   12.81 
   2  -2 -20  220.43   10.75 
   2  -2 -18  320.31   14.36 
  -2  -2  18  379.43   16.91 
  -2  -2  16  394.00   25.83 
   2  -2 -16  403.79   17.21 
  -2  -2  14  733.03   23.68 
   2  -2 -14  667.83   22.12 
  -2  -2  12 1265.09   44.40 
  -2  -2  12 1336.35   31.86 
  -2  -2  10 1160.19   38.41 
  -2  -2   8  665.38   27.64 
  -2   2   8  629.53   17.48 
   2   2  -8  587.59   25.06 
   2   2  -6  461.70   15.98 
   2   2  -6  464.28   12.34 
   2   2  -4  637.83   14.53 
   2   2  -4  610.31   11.76 
   2   2  -2  120.23    5.46 
  -2   2   2  113.16    3.33 
  -2  -2   2  112.71   11.05 
   2   2  -2  114.33    5.54 
   2   2   0  181.38    7.37 
   2  -2   0  168.54    6.87 
   2   2   0  164.91    6.57 
   2  -2   2  108.84    6.63 
  -2  -2  -2  126.76    7.64 
   2  -2   4  136.36    9.18 
  -2  -2  -6  895.46   20.94 
   2  -2   6  913.63   28.47 
   2  -2   8 1304.54   36.66 
  -2  -2  -8 1210.94   32.19 
  -2  -2 -10  533.68   26.74 
   2  -2  10  856.66   30.84 
  -2  -2 -12  868.97   21.91 
  -2  -2 -12  779.73   20.59 
   2  -2  12  849.65   32.16 
  -2  -2 -14  706.35   20.00 
  -2   2 -14  705.82   29.97 
   2  -2  14  685.06   30.08 
  -2  -2 -14  649.94   19.77 
  -2  -2 -16  333.87   13.72 
  -2   2 -16  302.65   20.98 
   2   2  16  355.09   15.56 
  -2  -2 -16  322.67   14.48 
  -2  -2 -18  265.11   13.26 
   2   2  18  273.70   13.36 
   2  -2  18  287.96   15.36 
   2  -2  20  144.63   10.33 
  -2  -2 -20  163.22    9.98 
   2  -2  22   32.39    4.20 
  -2  -2 -22   68.34    5.38 
  -2  -3  23   46.96    4.11 
  -2  -3  23   39.81    3.50 
   2  -3 -21    4.52    1.37 
  -2  -3  21    3.58    1.47 
  -2  -3  21    3.04    1.32 
   2  -3 -19    1.36    1.13 
  -2  -3  19    1.15    0.68 
  -2  -3  19   -0.15    0.70 
  -2  -3  17   13.21    3.13 
   2  -3 -17   18.23    3.67 
  -2  -3  15   13.76    3.01 
   2  -3 -15    7.86    2.41 
  -2  -3  15    8.13    3.88 
  -2  -3  13   11.38    4.62 
   2  -3 -13   12.54    3.41 
  -2  -3  13   15.07    3.42 
  -2  -3  11  460.54   19.17 
   2  -3 -11  408.48   19.17 
  -2  -3  11  488.74   28.47 
   2   3  -9  612.02   29.17 
  -2  -3   9  630.27   31.06 
   2   3  -7 1533.50   35.59 
  -2  -3   7 1548.49   47.30 
   2   3  -7 1486.94   24.78 
   2   3  -5 2374.49   33.66 
   2   3  -5 2361.67   26.77 
   2   3  -3 1461.94   21.20 
   2   3  -3 1537.17   23.28 
   2   3  -1 1409.96   22.06 
  -2  -3   1 1388.88   38.01 
   2   3  -1 1396.06   22.72 
   2  -3  -1 1383.81   21.72 
   2   3   1 2687.84   32.59 
   2  -3   1 2686.11   34.68 
   2   3   1 2770.30   36.64 
  -2  -3  -1 2648.38   33.88 
   2  -3   3 4461.36   55.75 
  -2  -3  -3 4300.92   24.27 
   2  -3   5 1418.08   37.71 
   2  -3   7  214.41   16.36 
   2  -3   9  403.49   23.50 
  -2  -3 -11  256.88   13.59 
   2  -3  11  235.80   18.34 
   2  -3  11  227.48   10.71 
  -2  -3 -11  211.96   11.57 
  -2  -3 -13   62.27    6.12 
  -2  -3 -13   63.66    6.87 
   2  -3  13   79.05   10.84 
   2  -3  13   64.66    5.86 
  -2  -3 -15    3.00    1.70 
   2  -3  15    2.36    1.29 
   2  -3  15    3.02    2.52 
   2  -3  15    2.56    1.30 
  -2  -3 -15    2.01    1.03 
  -2   3 -15    1.80    1.65 
  -2  -3 -17    4.36    1.93 
   2  -3  17    2.04    1.59 
  -2  -3 -17    2.74    1.07 
  -2  -3 -19   25.17    4.07 
   2  -3  19   19.96    3.73 
   2  -3  21    9.56    2.24 
  -2  -3 -21   13.53    2.59 
   2  -3  21   14.63    2.68 
   2  -3  23   28.44    2.98 
   2  -3  23   14.30    2.07 
  -2  -4  22  106.09    6.04 
  -2  -4  22   91.29    5.51 
  -2  -4  20   73.60    6.05 
   2  -4 -20   66.41    5.71 
  -2  -4  20   67.39    5.71 
  -2  -4  18  121.30    8.72 
   2  -4 -18  125.59    9.05 
  -2  -4  18  130.34    9.30 
   2  -4 -16  223.79   13.49 
  -2  -4  16  224.46   12.74 
  -2  -4  16  245.96   14.93 
  -2  -4  14  536.77   25.29 
  -2  -4  14  578.89   21.59 
  -2  -4  14  532.37   31.97 
   2  -4 -14  614.47   24.36 
  -2  -4  12 1143.67   31.26 
   2  -4 -12 1136.10   34.44 
  -2  -4  12 1048.20   45.91 
  -2  -4  10  607.32   21.64 
  -2  -4  10  791.60   38.15 
   2  -4 -10  609.42   23.73 
  -2  -4  10  765.08   25.11 
  -2  -4   8  327.54   25.38 
  -2  -4   6   49.08    9.80 
   2   4  -4   50.91    4.60 
   2   4  -4   50.96    4.14 
  -2  -4   4   40.49    8.77 
  -2  -4   2  359.91   20.94 
   2   4  -2  351.67   11.54 
   2   4  -2  342.56   11.89 
   2   4   0    0.91    0.62 
   2   4   0    1.09    0.51 
  -2  -4   0    0.88    0.85 
   2  -4   0    0.90    0.65 
   2  -4   2  362.14   15.35 
   2   4   2  360.07   15.56 
   2   4   2  348.61   13.56 
   2  -4   4  618.16   24.96 
   2  -4   6  258.35   19.38 
   2  -4   8  308.47   14.03 
   2  -4   8  281.82   22.15 
   2  -4  10  845.21   38.46 
   2  -4  10  805.37   21.57 
  -2  -4 -10  743.09   26.71 
   2  -4  10  802.23   21.79 
  -2  -4 -12  707.69   21.31 
  -2  -4 -12  759.39   26.59 
   2  -4  12  688.76   20.38 
   2  -4  12  781.48   36.66 
   2  -4  12  720.50   22.28 
   2  -4  14  423.83   16.08 
  -2  -4 -14  461.28   19.73 
   2  -4  14  415.30   26.73 
  -2   4 -14  437.50   27.28 
  -2  -4 -14  430.19   15.72 
   2  -4  14  417.22   17.21 
   2  -4  16  158.22   10.52 
  -2  -4 -16  167.20   11.29 
  -2  -4 -16  148.67    9.11 
   2  -4  16  170.81   12.03 
   2  -4  18  117.32    8.67 
  -2  -4 -18  121.05    9.04 
   2  -4  18  105.75    8.09 
   2  -4  20   64.57    5.52 
  -2  -4 -20   68.76    5.91 
   2  -4  22   65.71    4.54 
  -2  -4 -22   63.58    4.46 
  -2  -5  21    5.40    1.31 
  -2  -5  19    1.24    0.45 
  -2  -5  19    0.60    0.51 
  -2  -5  17    1.00    0.56 
  -2  -5  17    0.85    0.75 
   2  -5 -17    1.20    0.86 
  -2  -5  15   -0.51    0.67 
   2  -5 -15    1.43    1.55 
  -2  -5  15    0.21    0.61 
  -2  -5  13   34.55    5.26 
   2  -5 -13   37.10    6.31 
  -2  -5  13   23.18    5.50 
  -2  -5  11  276.80   23.34 
  -2  -5  11  240.10   16.35 
  -2  -5   9  498.34   19.20 
  -2  -5   9  513.45   32.68 
   2  -5  -9  470.45   20.17 
  -2  -5   7  356.89   15.22 
  -2  -5   7  376.24   28.58 
   2  -5  -7  422.21   16.62 
  -2  -5   7  407.54   14.91 
  -2  -5   5  463.55   14.43 
   2  -5  -5  483.15   16.12 
  -2  -5   3  776.37   31.36 
   2   5  -1 1302.62   27.42 
  -2  -5   1 1275.29   30.96 
   2   5   1 1129.67   29.03 
   2  -5   1 1090.31   27.47 
   2   5   3  848.01   27.96 
   2   5   3  885.90   25.28 
   2  -5   3  934.30   29.67 
  -2  -5  -5  667.49   14.48 
   2  -5   5  777.49   33.40 
   2  -5   5  690.31   22.64 
   2  -5   5  588.30   22.66 
  -2  -5  -5  740.67   14.72 
   2   5   5  631.84   27.56 
   2  -5   7  333.97   17.26 
  -2  -5  -7  343.16   15.73 
   2  -5   7  359.26   13.93 
   2  -5   7  357.89   26.19 
  -2  -5  -7  367.64   10.05 
   2  -5   9  330.01   15.82 
   2  -5   9  329.01   16.24 
   2  -5   9  346.32   16.17 
  -2  -5  -9  269.16   13.46 
   2  -5   9  323.89   25.97 
   2  -5  11  227.60   12.31 
   2  -5  11  233.48   21.60 
  -2  -5 -11  196.14   15.17 
   2  -5  11  223.60   11.43 
  -2  -5 -11  220.76   11.87 
   2  -5  11  183.58   14.80 
  -2  -5 -13   30.78    5.93 
  -2  -5 -13   27.28    3.89 
   2  -5  13   30.64    4.41 
  -2  -5 -15   16.45    2.84 
   2  -5  15   12.95    2.74 
  -2  -5 -15   18.64    3.99 
   2  -5  15   16.24    4.21 
  -2  -5 -17   18.65    3.55 
   2  -5  17   14.15    2.70 
   2  -5  17   20.44    3.62 
   2  -5  19    6.31    1.66 
  -2  -5 -19    6.34    1.75 
   2  -5  19    1.79    0.94 
  -2  -5 -21    9.05    1.75 
   2  -5  21    6.73    1.34 
  -2  -6  20   46.54    3.45 
  -2  -6  18   97.95    6.51 
  -2  -6  16  165.94   11.10 
   2  -6 -14  197.96   13.70 
  -2  -6  14  165.21   14.06 
  -2  -6  12  108.73   11.70 
   2  -6 -12  100.58   10.35 
  -2  -6  10  281.78   16.14 
   2  -6 -10  212.44   14.69 
  -2  -6  10  263.63   23.94 
   2  -6  -8  249.00    8.39 
  -2  -6   8  306.13   14.23 
  -2  -6   8  215.93   22.69 
  -2  -6   8  287.22   14.15 
  -2  -6   6  173.15   11.28 
  -2  -6   6  190.41   19.74 
  -2  -6   6  211.82   10.93 
   2  -6  -6  195.73    8.34 
  -2  -6   4  118.65    8.89 
  -2  -6   4  125.79    7.86 
   2  -6  -4  125.31    6.02 
  -2  -6   4  130.03   13.43 
   2  -6  -4  126.32    7.15 
  -2  -6   2    0.81    0.76 
  -2  -6   2   -0.50    1.03 
   2  -6  -2    1.31    0.74 
   2  -6  -2   -0.91    1.30 
  -2  -6   0   15.24    2.63 
   2  -6   0   14.70    2.62 
  -2  -6   0   18.09    2.72 
   2  -6   0   16.11    2.40 
  -2  -6  -2   53.32    4.46 
   2  -6   2   54.05    6.94 
   2  -6   2   51.09    4.62 
   2  -6   2   47.00    5.35 
  -2  -6  -2   48.54    4.57 
  -2  -6  -4  196.76    8.63 
  -2  -6  -4  186.89    8.00 
   2  -6   4  186.56   15.09 
   2  -6   4  194.15   12.57 
   2  -6   4  182.53    9.14 
   2   6   4  160.34   13.50 
   2  -6   4  193.81   13.00 
   2  -6   6  199.75   10.24 
   2  -6   6  216.37   19.67 
  -2  -6  -6  195.61    7.79 
  -2  -6  -6  218.22   11.48 
  -2  -6  -6  213.18    8.63 
   2  -6   6  166.97   13.63 
   2  -6   6  176.61   13.45 
   2   6   6  154.33   15.55 
   2  -6   8  250.42   12.91 
  -2  -6  -8  254.62   14.58 
   2  -6   8  278.30   17.08 
   2  -6   8  234.28   23.15 
   2  -6   8  267.69   15.78 
   2  -6  10  226.05   12.34 
   2  -6  10  204.72   13.95 
  -2  -6 -12  112.58   11.30 
   2  -6  12  123.30    7.69 
   2  -6  14  172.11   13.48 
  -2  -6 -14  250.85   14.98 
  -2  -6 -16  165.69   10.21 
   2  -6  16  147.80    9.91 
   2  -6  18   55.67    4.60 
  -2  -6 -18   59.95    5.17 
  -2  -7  17    0.38    0.53 
  -2  -7  15    9.35    2.57 
  -2  -7  13   18.65    4.29 
  -2  -7  11   17.71    4.23 
  -2  -7   9   50.03    6.43 
  -2  -7   9   49.89    5.01 
   2  -7  -7  282.39    9.54 
  -2  -7   7  291.88   13.97 
  -2  -7   7  311.54   14.90 
  -2  -7   5  445.74   16.14 
   2  -7  -5  414.98   13.15 
   2  -7  -3  383.98   11.12 
   2  -7  -3  392.18   13.69 
  -2  -7   3  382.05   14.32 
  -2  -7   3  365.09   15.95 
  -2  -7   1  340.91   14.00 
   2  -7  -1  357.63   13.87 
  -2  -7   1  369.83   13.59 
   2  -7  -1  385.94   12.20 
   2  -7   1  272.50   13.02 
  -2  -7  -1  267.57   11.32 
   2  -7   1  281.82   11.05 
  -2  -7  -1  275.84   11.05 
  -2  -7  -3  277.02   10.65 
   2  -7   3  261.38   14.57 
   2  -7   3  249.52   10.84 
  -2  -7  -3  249.87    9.78 
   2  -7   5  345.08   13.31 
  -2  -7  -5  384.36   11.82 
   2  -7   5  359.38   19.58 
  -2  -7  -5  351.79   10.89 
   2  -7   7  298.00   13.26 
  -2  -7  -7  332.68   10.54 
   2  -7   7  299.06   17.77 
   2  -7   9   61.83    6.77 
   2  -7   9   81.30    7.77 
   2  -7  11    2.46    0.95 
   2  -7  11    1.74    1.21 
  -2  -7 -11   -1.22    2.01 
   2  -7  13   -0.76    1.56 
  -2  -7 -13   -1.44    1.46 
   2  -7  15    6.02    1.94 
   2  -7  17    0.68    0.53 
  -2  -8  14   41.86    4.62 
  -2  -8  12   29.23    4.84 
  -2  -8  10   83.52    8.46 
  -2  -8   8  133.81    9.87 
  -2  -8   8  180.45    8.91 
  -2  -8   6   81.63    6.92 
  -2  -8   6  102.64    8.33 
  -2  -8   4    1.21    0.72 
   2  -8  -4   20.01    3.24 
  -2  -8   2    8.25    2.01 
   2  -8  -2    8.46    1.57 
   2  -8  -2   11.04    2.30 
   2  -8   0    1.38    0.98 
  -2  -8   0   -0.24    0.60 
   2  -8   2    8.48    2.30 
   2  -8   2    7.11    1.65 
  -2  -8  -2    8.20    1.87 
   2  -8   4   10.02    2.15 
   2  -8   4    7.55    1.87 
  -2  -8  -4   11.06    2.00 
   2  -8   6   98.76    7.11 
   2  -8   6   88.81    9.74 
   2  -8   8  189.01   11.79 
   2  -8   8  147.79    9.34 
   2  -8  10   85.08    7.57 
   2  -8  10  116.62    7.00 
   2  -8  12   31.81    4.34 
   2  -8  14   30.77    3.27 
  -2  -9  11    7.24    2.00 
  -2  -9   9   23.97    3.96 
  -2  -9   7   71.09    6.30 
  -2  -9   5  277.95   12.00 
  -2  -9   5  107.53    7.03 
   2  -9  -3  200.45    8.00 
  -2  -9   3  137.46    7.32 
  -2  -9   1  111.85    6.14 
   2  -9  -1  153.39    7.94 
   2  -9   1  115.11    8.06 
  -2  -9  -1   91.53    5.24 
   2  -9   3  121.37    9.88 
  -2  -9  -3  108.73    5.43 
   2  -9   3   94.84    5.21 
   2  -9   5   85.67    8.50 
   2  -9   5   84.50    5.39 
   2  -9   7   59.42    5.81 
   2  -9   7   41.02    4.09 
   2  -9   9   21.47    2.51 
   2  -9   9    7.80    1.81 
  -2 -10   4    7.30    1.35 
  -2 -10   2    5.84    1.17 
  -2 -10   0    3.93    1.01 
   2 -10   2  183.02    9.30 
   2 -10   4  182.04    9.60 
  -3   0  23   -0.52    0.60 
  -3   0  21    0.35    0.84 
  -3   0  19    0.02    0.47 
  -3   0  17   -0.09    0.48 
  -3   0  15   -0.46    0.47 
  -3   0  13    1.35    0.89 
  -3   0  13   -0.19    1.23 
  -3   0  11   -0.20    0.90 
  -3   0   9    0.08    0.90 
   3   0  -7   -0.35    0.79 
  -3   0   7    0.32    0.51 
   3   0  -5   -0.13    0.51 
   3   0  -5    0.14    0.47 
   3   0  -3    0.17    0.20 
   3   0  -3    0.96    0.51 
  -3   0   1    0.07    0.43 
   3   0  -1    0.31    0.31 
   3   0  -1    0.01    0.25 
   3   0   1    0.14    0.31 
   3   0   1    0.08    0.21 
  -3   0  -1    0.73    0.38 
   3   0   3    0.18    0.25 
  -3   0  -3    0.68    0.57 
   3   0   5    0.58    0.39 
  -3   0  -5    0.16    1.06 
   3   0   7   -0.26    0.66 
  -3   0  -7    0.62    0.83 
  -3   0  -9    1.12    1.93 
   3   0   9   -0.16    0.74 
   3   0  11    0.83    1.42 
  -3   0 -11   -0.01    1.36 
  -3   0 -13    1.31    1.34 
  -3   0 -13    0.12    0.55 
  -3   0 -13    0.59    0.80 
  -3   0 -15   -0.21    0.44 
  -3   0 -15    2.52    0.71 
  -3   0 -17    1.96    1.26 
  -3   0 -19    0.85    0.69 
   3   0  19    0.19    0.73 
   3   0  21    0.14    0.67 
  -3   0 -21   -0.76    0.73 
   3   0  23    0.05    0.32 
  -3  -1  24    4.95    1.25 
  -3  -1  22   13.04    2.50 
  -3  -1  22   11.59    2.50 
  -3   1  22   11.78    2.35 
  -3  -1  20    5.75    2.06 
  -3   1  20    8.62    2.34 
  -3   1  18   30.23    4.55 
  -3  -1  18   29.27    4.74 
  -3  -1  16    0.07    0.67 
  -3   1  16    1.78    1.18 
  -3   1  14   12.00    3.01 
  -3  -1  14    9.86    2.65 
  -3  -1  14   11.79    4.36 
  -3  -1  12    7.50    3.34 
   3   1 -10   55.51    9.04 
  -3  -1  10   63.39    9.04 
  -3   1  10   70.33    8.13 
   3   1  -8    4.92    2.13 
  -3  -1   8    6.86    2.79 
  -3   1   8    7.16    2.34 
   3   1  -6   30.91    4.01 
   3  -1  -6   30.53    5.49 
   3   1  -6   31.63    3.63 
  -3  -1   6   32.07    5.19 
   3   1  -4    9.02    1.76 
   3   1  -4    9.65    1.68 
   3  -1  -4   10.50    2.39 
  -3  -1   4   11.04    2.63 
  -3   1   2 3016.80   22.85 
   3   1  -2 2966.31   28.04 
   3   1  -2 3000.32   30.13 
   3  -1  -2 2977.74   29.61 
   3   1   0    4.84    1.16 
   3   1   0    5.44    1.25 
   3  -1   0    5.42    1.07 
  -3   1   0    7.39    1.33 
   3  -1   0    5.87    0.96 
   3  -1   2 1671.18   17.50 
   3  -1   2 1639.57   23.12 
  -3  -1  -2 1556.01   23.08 
   3  -1   2 1617.51   16.09 
  -3   1  -2 1574.43   24.34 
   3   1   2 1598.33   23.36 
   3  -1   4  108.64    6.96 
  -3  -1  -4   97.80    6.49 
  -3   1  -4   94.52    7.84 
   3  -1   4   99.55    4.14 
   3  -1   6    7.68    1.51 
   3  -1   6    9.30    2.60 
  -3  -1  -6    6.13    2.20 
  -3   1  -6    6.47    2.52 
  -3   1  -8  216.16   14.79 
   3  -1   8  174.35   12.51 
  -3  -1  -8  166.53   13.85 
   3  -1   8  209.08   10.65 
   3  -1  10   -0.35    0.42 
  -3   1 -10   -0.43    0.73 
  -3  -1 -10    0.46    1.87 
   3  -1  12   11.03    3.54 
  -3  -1 -12   11.82    2.71 
  -3  -1 -12    9.79    2.33 
  -3   1 -12   15.96    4.71 
  -3  -1 -12   10.72    4.05 
  -3  -1 -14   14.85    2.77 
  -3   1 -14   10.28    3.93 
  -3   1 -14    9.90    2.40 
  -3  -1 -14    9.69    2.33 
  -3  -1 -16    0.60    0.95 
  -3  -1 -16   -0.66    0.79 
  -3   1 -16    0.13    0.63 
  -3   1 -16    2.14    1.72 
  -3   1 -18    6.02    1.68 
  -3  -1 -18    8.20    2.25 
   3  -1  18    8.76    2.94 
   3   1  18    6.59    2.24 
   3  -1  20    3.32    1.43 
  -3  -1 -20    4.76    1.49 
   3   1  20    2.71    1.24 
  -3  -1 -22    7.62    1.67 
   3  -1  22    4.88    1.65 
   3   1  22    4.36    1.47 
   3  -1  24   -0.01    0.28 
  -3  -2  23    2.12    0.94 
  -3  -2  23    3.72    1.16 
  -3  -2  21    4.45    1.51 
  -3  -2  21    6.82    1.93 
  -3  -2  19    2.17    1.56 
   3  -2 -17   20.10    3.82 
  -3  -2  17   19.04    3.76 
   3  -2 -15   64.81    6.89 
  -3  -2  15   57.64   10.15 
  -3  -2  15   72.16    7.55 
   3  -2 -13    8.95    2.78 
  -3  -2  13   10.31    4.32 
  -3  -2  13    8.24    2.62 
  -3  -2  11  118.60   13.34 
  -3  -2   9  135.69   13.16 
   3   2  -9  134.26   12.83 
   3   2  -7   10.08    2.18 
  -3  -2   7   12.20    3.67 
   3   2  -7   13.39    3.05 
   3   2  -5  267.91   10.91 
  -3  -2   5  254.96   16.48 
   3   2  -5  264.32    9.16 
   3   2  -3   19.35    2.63 
   3   2  -3   17.66    2.25 
  -3  -2   3   12.59    3.52 
   3   2  -1  111.48    6.23 
  -3  -2   1  114.77    9.39 
   3  -2  -1  113.07   10.54 
  -3   2   1  109.08    4.91 
   3   2  -1  112.28    6.22 
   3   2   1   79.75    5.60 
   3  -2   1   80.89    5.37 
  -3  -2  -1   79.38    7.11 
   3   2   1   79.76    5.39 
   3  -2   3   39.82    4.44 
   3   2   3   38.35    4.35 
   3  -2   3   41.13    1.82 
  -3  -2  -3   39.23    4.29 
   3  -2   5  224.82   12.83 
  -3  -2  -5  185.48    9.78 
   3  -2   7    1.40    0.93 
  -3  -2  -7    3.70    1.77 
   3  -2   9   56.76    8.22 
  -3  -2  -9   48.86    8.09 
  -3  -2 -11    3.26    3.37 
  -3  -2 -11    6.13    1.77 
  -3  -2 -11    3.37    1.52 
   3  -2  11    3.80    2.42 
  -3   2 -11    6.47    2.88 
  -3  -2 -13   12.65    2.53 
   3  -2  13   15.79    2.81 
  -3  -2 -13   13.10    2.79 
  -3   2 -13   20.26    5.13 
   3  -2  13   16.13    4.50 
  -3  -2 -15    5.05    1.90 
   3  -2  15    7.29    3.00 
  -3   2 -15    2.61    1.90 
  -3  -2 -15    7.29    2.22 
  -3   2 -15    5.14    1.69 
  -3  -2 -17    0.05    1.02 
  -3  -2 -17    0.10    0.69 
   3   2  17   -0.20    0.56 
  -3  -2 -19    5.21    1.89 
   3   2  19    1.96    1.11 
   3  -2  19    4.03    1.68 
  -3  -2 -21    4.45    1.32 
   3  -2  21    2.31    1.10 
  -3  -2 -23    2.51    0.81 
   3  -2  23    1.56    0.69 
   3  -2  23    3.51    1.10 
  -3  -3  22    0.40    0.44 
  -3  -3  22    0.97    0.64 
  -3  -3  20    1.07    0.84 
   3  -3 -20    0.60    0.53 
  -3  -3  20    0.76    0.51 
  -3  -3  18   21.06    3.89 
   3  -3 -18   17.03    3.42 
  -3  -3  18   20.52    3.77 
  -3  -3  16   19.05    3.92 
  -3  -3  16   21.29    4.29 
  -3  -3  16   15.31    5.23 
   3  -3 -16   21.91    4.17 
  -3  -3  14   63.12   10.78 
  -3  -3  14   73.24    7.84 
   3  -3 -14   73.05    8.20 
   3  -3 -12   12.99    3.57 
  -3  -3  12   15.88    5.42 
  -3  -3  12   16.92    3.59 
   3   3 -10   31.93    7.00 
  -3  -3  10   34.60    7.39 
   3   3  -8    0.55    0.64 
   3   3  -8    1.61    1.28 
  -3  -3   8    0.89    1.19 
   3   3  -6    5.09    1.44 
  -3  -3   6    2.32    1.69 
   3   3  -6    3.76    1.51 
   3   3  -4    7.69    1.68 
  -3  -3   4    4.43    2.97 
   3   3  -4    6.93    1.78 
   3   3  -2   86.82    5.97 
  -3  -3   2   76.86   11.74 
  -3   3   2   93.21    4.25 
   3   3  -2   93.38    6.12 
  -3  -3   0   85.10   10.05 
   3   3   0   70.61    5.40 
   3   3   0   79.39    6.05 
   3  -3   0   79.52    5.73 
   3  -3   2    4.86    1.60 
  -3  -3  -2    6.64    1.68 
   3   3   2    5.50    1.86 
   3  -3   4  138.50   10.35 
   3  -3   6    0.46    1.13 
   3  -3   8    3.98    1.76 
  -3  -3 -10   16.75    3.60 
   3  -3  10   12.05    4.01 
   3  -3  10   10.10    2.20 
  -3  -3 -10   11.50    2.76 
  -3  -3 -12   40.17    5.14 
  -3   3 -12   38.56    7.12 
  -3  -3 -12   46.11    5.64 
   3  -3  12   40.09    7.74 
   3  -3  12   39.62    4.89 
  -3  -3 -14    6.09    2.04 
  -3  -3 -14    5.40    1.86 
   3  -3  14    6.70    3.15 
  -3   3 -14    4.18    2.47 
   3  -3  14    5.34    1.84 
  -3  -3 -16   46.21    5.27 
   3  -3  16   46.14    6.12 
   3  -3  16   47.76    5.01 
  -3  -3 -16   49.99    6.01 
  -3  -3 -18    2.51    1.29 
   3  -3  18    2.16    1.64 
  -3  -3 -20    2.70    1.19 
   3  -3  20    1.30    1.18 
   3  -3  22    1.13    0.82 
  -3  -3 -22    0.67    0.54 
   3  -3  22    0.14    0.52 
  -3  -4  21    0.36    0.57 
  -3  -4  21   -1.80    0.91 
  -3  -4  19    0.08    0.81 
  -3  -4  19    0.47    0.67 
   3  -4 -19   -0.08    0.50 
  -3  -4  17    2.06    1.34 
   3  -4 -17   -0.41    0.82 
  -3  -4  17    0.88    1.28 
  -3  -4  15   23.01    4.30 
  -3  -4  15   21.24    4.78 
   3  -4 -15   22.55    4.62 
  -3  -4  13    0.29    0.84 
   3  -4 -13    3.56    1.44 
  -3  -4  13    2.25    1.70 
  -3  -4  11   22.00    4.61 
   3  -4 -11   20.70    4.79 
  -3  -4  11   20.87    4.00 
  -3  -4  11   29.51    7.57 
   3  -4  -9    0.83    0.67 
  -3  -4   9    1.01    0.98 
  -3  -4   9   -0.66    1.61 
   3   4  -7    0.21    0.83 
  -3  -4   7    0.51    0.86 
  -3  -4   5   36.49    8.27 
   3   4  -5   38.35    4.54 
   3   4  -5   40.10    4.02 
  -3  -4   3    1.06    0.83 
   3   4  -3    1.91    1.02 
   3   4  -3    1.82    0.86 
  -3  -4   1   10.20    3.36 
   3   4  -1    5.88    1.83 
   3   4  -1    6.18    1.71 
   3   4   1   22.13    3.55 
   3   4   1   18.55    3.46 
   3  -4   1   19.37    3.37 
  -3  -4  -1   23.93    3.47 
   3  -4   3   -0.06    0.76 
   3   4   3    0.18    1.11 
   3   4   3    0.19    0.56 
   3  -4   5   22.84    5.21 
   3   4   5   26.48    5.37 
   3  -4   7    2.50    2.20 
   3  -4   9    0.04    0.93 
  -3  -4  -9    0.62    1.45 
  -3  -4  -9    0.05    0.41 
   3  -4   9   -0.56    1.65 
   3  -4   9    2.62    1.74 
   3  -4  11    3.47    1.51 
  -3  -4 -11    3.03    1.63 
   3  -4  11    3.26    1.60 
   3  -4  11    1.71    2.19 
  -3  -4 -11    3.39    1.76 
   3  -4  13   -1.99    2.12 
  -3  -4 -13   -1.47    1.25 
  -3   4 -13    1.63    1.32 
   3   4  13    1.49    2.08 
   3  -4  13    0.34    1.08 
  -3  -4 -13    0.30    0.99 
   3  -4  15    1.47    1.17 
  -3  -4 -15   -0.46    0.68 
   3  -4  15    0.35    0.62 
  -3  -4 -15   -0.10    0.57 
  -3  -4 -17   -0.75    1.77 
   3  -4  17    0.80    0.84 
   3  -4  17    0.65    1.07 
  -3  -4 -17   -0.22    0.55 
   3  -4  19    2.68    1.19 
   3  -4  19    1.14    0.91 
  -3  -4 -19    2.47    1.59 
  -3  -4 -21   -0.05    0.51 
   3  -4  21    0.48    0.36 
   3  -4  21   -0.15    0.70 
  -3  -5  20    4.36    1.34 
  -3  -5  20    5.75    1.45 
  -3  -5  18    7.87    1.96 
  -3  -5  18    8.52    2.31 
  -3  -5  16    0.00    0.77 
   3  -5 -16   -0.50    0.78 
  -3  -5  16    0.02    0.75 
  -3  -5  14   23.78    5.33 
   3  -5 -14   34.88    5.84 
  -3  -5  14   33.99    5.31 
   3  -5 -12   12.90    3.84 
  -3  -5  12   13.39    4.11 
  -3  -5  12   13.74    5.71 
  -3  -5  10   55.46   10.52 
  -3  -5  10   53.90    6.73 
   3  -5 -10   41.20    6.57 
  -3  -5   8   14.20    2.89 
  -3  -5   8   14.37    5.49 
   3  -5  -8   13.39    3.24 
  -3  -5   6    9.09    2.32 
  -3  -5   6    9.58    2.20 
  -3  -5   6    8.66    5.04 
  -3  -5   4   15.70    2.52 
  -3  -5   4    8.20    4.20 
   3   5  -2   72.63    6.29 
  -3  -5   2   73.61    8.98 
   3   5   0   11.84    3.00 
   3   5   2   21.20    3.96 
   3   5   2   16.75    3.82 
  -3  -5  -2   21.74    2.89 
   3  -5   2   21.15    3.23 
   3  -5   2   18.65    3.96 
   3   5   4  115.17    9.96 
  -3  -5  -4  136.62    6.53 
   3  -5   4  130.79    9.65 
  -3  -5  -4  126.38    6.56 
   3  -5   4  133.82   12.51 
   3   5   4  112.07   10.99 
   3  -5   4  104.09    9.62 
  -3  -5  -6    0.16    0.71 
  -3  -5  -6    0.39    0.21 
   3  -5   6    1.24    1.39 
   3  -5   6    1.17    1.10 
   3   5   6   -0.06    1.23 
   3  -5   6   -0.37    1.26 
   3  -5   6    0.39    0.65 
   3   5   6    1.35    1.01 
  -3  -5  -8   35.98    3.42 
  -3  -5  -8   29.33    4.05 
   3  -5   8   28.38    7.43 
   3  -5   8   27.64    5.09 
  -3  -5  -8   22.06    4.50 
   3  -5   8   30.19    5.03 
   3  -5   8   28.09    4.22 
   3   5   8   17.33    5.98 
   3   5  10   -3.31    3.30 
  -3  -5 -10    1.28    0.76 
   3  -5  10    2.52    1.57 
   3  -5  10    0.83    1.02 
  -3  -5 -10   -0.13    1.98 
   3  -5  10    2.60    2.03 
   3  -5  10    2.64    1.56 
   3  -5  12   21.16    6.68 
   3  -5  12    9.98    3.48 
  -3   5 -12   18.39    6.05 
   3  -5  12   20.34    3.65 
  -3  -5 -12   26.02    5.54 
   3  -5  12   21.99    3.44 
  -3  -5 -12   22.36    3.98 
   3   5  12   14.56    6.72 
  -3  -5 -14    1.79    0.93 
  -3  -5 -14    0.89    1.92 
   3  -5  14   -1.00    0.91 
   3  -5  14   -0.15    0.56 
   3  -5  14   -1.32    1.21 
  -3  -5 -16    5.75    1.89 
   3  -5  16    5.73    1.77 
  -3  -5 -16    5.73    2.35 
   3  -5  16    3.50    1.63 
   3  -5  18    2.74    1.13 
  -3  -5 -18    3.94    1.71 
   3  -5  18    1.92    0.90 
  -3  -5 -20    0.15    0.39 
   3  -5  20   -0.81    0.64 
  -3  -6  19    0.12    0.44 
  -3  -6  17    5.41    1.85 
  -3  -6  15    1.19    1.48 
  -3  -6  13   -0.15    2.10 
  -3  -6  11   32.15    5.65 
  -3  -6   9   10.89    2.89 
  -3  -6   9    7.03    3.40 
   3  -6  -7    9.48    1.77 
  -3  -6   7    7.81    2.03 
  -3  -6   7    5.12    1.45 
  -3  -6   7    6.57    1.88 
  -3  -6   5   37.92    5.06 
  -3  -6   5   41.00    8.89 
   3  -6  -5   41.21    3.90 
  -3  -6   5   45.53    4.88 
  -3  -6   3    0.81    0.74 
   3  -6  -3   -0.16    0.73 
  -3  -6   3    1.00    0.57 
  -3  -6   1  132.40    7.59 
   3  -6  -1  117.92    7.66 
  -3  -6   1  125.46    7.89 
   3  -6   1    1.54    0.77 
  -3  -6  -1    3.45    1.34 
   3  -6   3  130.67    7.37 
   3  -6   3  130.55    9.86 
   3  -6   3  138.14   10.51 
   3   6   3  115.77   11.32 
   3  -6   3  125.24   11.61 
  -3  -6  -3  138.34    7.51 
  -3  -6  -3  131.43    6.94 
   3  -6   5   29.31    3.67 
   3  -6   5   29.09    6.68 
  -3  -6  -5   32.44    3.26 
   3  -6   5   33.10    5.90 
   3   6   5   25.44    5.72 
   3  -6   5   27.94    5.64 
   3  -6   7   22.47    6.85 
   3  -6   7   16.56    3.05 
   3   6   7   10.51    3.91 
  -3  -6  -7   21.73    2.76 
   3  -6   7   19.44    4.88 
   3  -6   7   12.14    3.55 
  -3  -6  -7   17.44    3.51 
   3  -6   9   19.25    3.83 
   3  -6   9   20.40    7.09 
   3  -6   9   20.70    4.22 
  -3  -6  -9   15.01    3.71 
   3  -6   9   21.65    4.49 
   3   6   9    8.81    5.11 
   3  -6  11    0.23    0.76 
   3  -6  11    1.49    0.79 
  -3  -6 -11    1.50    1.88 
   3  -6  11    1.03    0.57 
   3  -6  13    5.27    1.55 
  -3  -6 -13    5.56    2.65 
   3  -6  13    1.98    0.75 
  -3  -6 -13    5.83    1.69 
  -3  -6 -15    5.48    1.56 
  -3  -6 -15    8.80    2.70 
   3  -6  15    4.59    1.77 
   3  -6  17    0.20    0.71 
  -3  -6 -17    0.89    0.81 
   3  -6  19    4.90    1.12 
  -3  -6 -19    6.34    1.44 
  -3  -7  18   -0.07    0.19 
  -3  -7  16   -0.30    0.38 
  -3  -7  14   -0.73    1.10 
  -3  -7  12   -0.28    1.62 
  -3  -7  10    0.73    1.29 
  -3  -7   8    0.89    1.00 
  -3  -7   8   13.72    2.95 
  -3  -7   6    4.67    1.85 
  -3  -7   6   12.91    3.58 
   3  -7  -6   11.33    2.17 
  -3  -7   4    7.08    2.16 
   3  -7  -4    5.41    1.35 
  -3  -7   2    1.67    0.82 
   3  -7  -2   -0.90    1.25 
   3  -7   0    8.22    1.88 
  -3  -7   0    7.78    1.87 
  -3  -7  -2    4.93    1.45 
   3  -7   2    3.40    0.93 
  -3  -7  -4    1.63    0.98 
   3  -7   4    1.20    0.86 
   3  -7   4    2.91    2.18 
   3  -7   6   10.02    2.30 
  -3  -7  -6   14.14    2.35 
   3  -7   6    9.51    3.52 
   3  -7   8    0.90    0.77 
   3  -7   8    0.49    0.99 
  -3  -7 -10    2.64    1.20 
   3  -7  10    5.94    1.89 
   3  -7  10    6.59    2.39 
   3  -7  12    8.64    1.83 
  -3  -7 -12    5.22    1.78 
   3  -7  12    3.85    1.71 
   3  -7  14    1.38    1.13 
   3  -7  16    2.03    0.87 
  -3  -8  15    0.49    0.44 
  -3  -8  13    0.09    1.11 
  -3  -8  11   -0.02    1.22 
  -3  -8   9    2.03    1.70 
   3  -8  -7   65.45    4.34 
  -3  -8   7   82.21    6.47 
   3  -8  -5   26.94    3.42 
  -3  -8   5   -0.08    1.16 
   3  -8  -3    1.70    1.21 
  -3  -8   3    0.58    0.86 
  -3  -8   1   -0.54    0.81 
   3  -8  -1   -1.33    1.18 
  -3  -8  -1    0.08    0.75 
   3  -8   1    0.46    0.84 
  -3  -8  -3    1.31    0.88 
   3  -8   3   -2.70    1.68 
   3  -8   5   -0.09    1.64 
   3  -8   5    3.05    1.12 
   3  -8   7    4.13    1.28 
   3  -8   7    2.95    1.37 
   3  -8   9    0.51    1.01 
   3  -8   9   -1.55    1.23 
   3  -8  11    0.10    0.80 
   3  -8  11   -0.40    0.47 
   3  -8  13   -0.91    0.70 
  -3  -9  10   -0.97    0.86 
  -3  -9   8    2.00    0.97 
  -3  -9   6    0.25    0.61 
   3  -9  -4   77.84    4.69 
  -3  -9   4    2.10    0.94 
  -3  -9   2    3.62    1.15 
   3  -9  -2   36.54    3.98 
   3  -9   0   16.49    2.94 
  -3  -9   0   -0.46    0.60 
  -3  -9  -2    4.10    1.29 
   3  -9   2    8.37    2.67 
   3  -9   4    3.12    2.18 
   3  -9   6    4.73    1.81 
   3  -9   8    3.51    1.30 
  -3 -10   3    1.94    0.76 
  -3 -10   1    6.38    1.25 
   3 -10   1  118.04    6.43 
   3 -10   3  138.73    8.29 
  -4   0  24   58.41    4.20 
  -4   0  22   17.77    2.94 
  -4   0  20    5.21    2.01 
  -4   0  18   -0.74    0.81 
  -4   0  16    7.12    2.24 
  -4   0  14   46.96    5.97 
  -4   0  14   40.47    7.58 
  -4   0  12  373.86   21.84 
   4   0 -10  861.91   36.81 
  -4   0  10 1012.45   34.43 
   4   0  -8 1083.48   34.22 
  -4   0   8 1202.26   32.74 
   4   0  -6 1643.69   32.26 
   4   0  -6 1648.73   31.49 
   4   0  -4 2097.57   29.40 
   4   0  -4 2081.99   29.69 
   4   0  -2 4918.24   41.45 
   4   0  -2 4893.44   40.85 
   4   0   0 9999.00   62.97 
   4   0   0 9335.01   58.64 
  -4   0  -2  658.11   16.34 
   4   0   2  694.49   15.00 
   4   0   2  710.04   14.48 
  -4   0  -4  539.09   16.94 
   4   0   4  566.08   14.39 
  -4   0  -6  346.12   16.70 
   4   0   6  413.56   15.32 
  -4   0  -8  247.58   16.82 
   4   0   8  294.57   15.92 
   4   0   8  253.51   13.97 
   4   0  10  881.22   31.00 
   4   0  10  898.17   29.26 
  -4   0 -12  167.29    9.14 
  -4   0 -12  150.29    9.08 
  -4   0 -12  150.32   14.17 
  -4   0 -14    2.16    1.76 
  -4   0 -14    3.52    1.49 
  -4   0 -14    1.04    0.78 
  -4   0 -16   17.58    3.16 
  -4   0 -16   16.23    3.02 
  -4   0 -18   31.10    4.21 
   4   0  20   10.27    2.65 
  -4   0 -20   13.28    2.54 
   4   0  22    2.87    1.54 
  -4  -1  23  115.50    6.98 
  -4  -1  21  227.84   10.48 
  -4  -1  21  209.50   11.17 
  -4   1  21  205.11   10.31 
  -4   1  19  230.40   12.15 
  -4  -1  19  232.18   12.83 
  -4  -1  17  256.84   13.89 
  -4   1  17  259.23   13.96 
  -4  -1  15  612.95   22.13 
  -4   1  15  616.70   22.23 
  -4  -1  13 1119.77   29.93 
  -4   1  13 1094.05   29.68 
  -4  -1  13 1030.96   39.47 
  -4  -1  11 1041.14   38.00 
  -4   1  11 1014.38   33.32 
  -4   1   9  813.20   26.40 
  -4  -1   9  760.07   31.02 
   4   1  -9  726.32   28.92 
   4   1  -7  277.40   12.34 
   4   1  -7  284.57   13.92 
  -4  -1   7  306.18   16.95 
   4  -1  -7  285.69   18.10 
   4  -1  -5  282.43   13.90 
   4  -1  -5  265.27   13.87 
   4   1  -5  275.83   11.28 
   4   1  -5  281.81   10.53 
   4   1  -3  201.34    8.79 
   4  -1  -3  191.95    9.48 
   4   1  -3  196.82    7.89 
   4  -1  -3  202.57    8.93 
  -4   1   1  617.67   13.26 
   4  -1  -1  618.43   12.86 
   4   1  -1  639.18   14.41 
   4   1  -1  622.14   15.04 
   4  -1  -1  620.02   14.04 
   4   1   1   11.45    2.05 
  -4  -1  -1   13.94    2.48 
  -4   1  -1   12.29    2.08 
   4  -1   1   13.12    1.72 
   4   1   1   12.56    2.13 
   4  -1   1   12.00    1.63 
  -4  -1  -3 1345.04   25.16 
   4  -1   3 1390.10   24.50 
  -4   1  -3 1427.50   27.80 
   4   1   3 1384.51   24.69 
   4  -1   3 1415.84   19.92 
   4  -1   3 1356.69   17.53 
  -4   1  -5 1495.87   35.78 
  -4  -1  -5 1582.70   31.69 
   4  -1   5 1548.45   30.68 
   4  -1   5 1480.35   20.78 
   4   1   5 1582.62   30.93 
  -4   1  -7  785.21   29.18 
   4   1   7  787.13   26.53 
   4  -1   7  742.55   25.17 
   4  -1   7  791.64   18.42 
  -4  -1  -7  799.11   28.73 
  -4  -1  -9  561.02   29.08 
   4  -1   9  592.71   25.04 
  -4   1 -11  851.26   33.16 
  -4  -1 -11  888.11   38.42 
   4  -1  11  829.84   30.56 
   4  -1  13 1182.78   36.49 
  -4  -1 -13 1138.66   25.57 
   4   1  13 1031.42   38.24 
  -4  -1 -13 1038.45   23.91 
  -4  -1 -13 1182.83   42.63 
  -4   1 -13 1042.03   21.89 
  -4   1 -13 1083.27   38.50 
  -4  -1 -15  676.79   20.07 
  -4   1 -15  669.01   19.50 
  -4   1 -15  629.32   30.08 
  -4  -1 -15  710.88   19.99 
  -4   1 -17  139.30    8.67 
  -4  -1 -17  143.20    8.78 
  -4  -1 -17  156.01    9.83 
   4   1  19   69.28    7.28 
  -4  -1 -19   77.58    6.86 
   4  -1  19   75.97    7.45 
  -4   1 -19   67.52    5.79 
   4   1  21   39.06    4.49 
   4  -1  21   31.61    4.72 
   4  -1  23   21.45    2.73 
  -4  -2  24   19.17    2.39 
  -4  -2  22   21.06    3.18 
  -4  -2  22   19.74    2.75 
  -4  -2  20   15.98    2.91 
  -4  -2  20   19.92    3.63 
  -4  -2  18    0.44    1.21 
  -4  -2  16    0.26    1.35 
   4  -2 -16    1.47    0.92 
  -4  -2  16    1.74    1.37 
  -4  -2  14   83.34   12.13 
  -4  -2  14  100.34    9.27 
   4  -2 -14   93.56    8.49 
  -4  -2  12  292.01   15.45 
  -4  -2  12  290.89   21.17 
   4   2 -10  541.29   28.00 
  -4  -2  10  639.95   30.37 
   4   2  -8 1709.34   32.56 
   4   2  -8 1790.68   39.22 
  -4  -2   8 1696.07   47.51 
   4   2  -6 1248.23   27.31 
  -4  -2   6 1183.33   36.48 
   4   2  -6 1201.63   23.28 
   4  -2  -4 1472.50   41.55 
   4   2  -4 1443.21   26.46 
   4   2  -4 1403.04   23.09 
   4   2  -2 3042.07   37.03 
   4  -2  -2 3075.97   46.89 
   4   2  -2 3060.78   35.23 
  -4   2   2 3052.67   27.11 
   4   2   0 2375.42   32.41 
   4   2   0 2462.44   33.36 
  -4   2   0 2418.33   29.68 
   4  -2   0 2346.08   26.00 
   4   2   2 2031.67   32.05 
   4  -2   2 2026.23   30.96 
   4  -2   2 1901.84   17.52 
   4   2   2 2009.16   31.87 
  -4   2  -2 2001.53   32.92 
   4  -2   4 1299.59   16.13 
  -4   2  -4 1293.65   33.44 
   4   2   4 1346.76   29.43 
   4  -2   4 1384.85   29.46 
  -4  -2  -6 1446.18   33.63 
   4   2   6 1511.92   37.22 
   4  -2   6 1497.76   37.13 
  -4   2  -6 1442.91   39.73 
  -4  -2  -8  632.96   27.91 
   4  -2   8  602.96   26.70 
  -4  -2 -10   56.39   10.14 
  -4   2 -10   83.46   10.23 
   4  -2  10   74.79    9.90 
  -4  -2 -12   36.50    4.82 
  -4   2 -12   38.96    7.35 
  -4  -2 -12   41.32    4.74 
  -4  -2 -12   39.80    8.15 
   4  -2  12   41.46    4.68 
   4  -2  12   40.87    7.30 
   4  -2  14    4.71    2.44 
   4   2  14    4.94    2.41 
  -4  -2 -14    5.30    1.85 
  -4  -2 -14    5.07    1.90 
  -4   2 -14    3.59    2.32 
   4  -2  14    6.25    1.94 
  -4  -2 -16    7.06    2.27 
  -4   2 -16    3.02    1.27 
  -4  -2 -16    4.67    1.65 
   4  -2  18   10.30    3.19 
  -4  -2 -18   12.51    2.93 
  -4  -2 -18   12.81    2.69 
   4   2  18   12.70    2.81 
  -4  -2 -20   28.19    3.95 
   4  -2  20   19.98    3.66 
  -4  -2 -22   28.50    3.27 
   4  -2  22    6.67    1.97 
  -4  -3  23   25.63    2.99 
  -4  -3  21   66.15    5.89 
  -4  -3  21   54.08    4.78 
  -4  -3  19  261.68   12.38 
  -4  -3  19  284.92   13.84 
   4  -3 -19  255.28   11.68 
  -4  -3  17  476.91   19.44 
   4  -3 -17  431.90   17.52 
  -4  -3  17  432.13   17.93 
  -4  -3  15  507.01   20.99 
  -4  -3  15  565.30   22.07 
   4  -3 -15  511.66   20.93 
  -4  -3  15  467.51   31.14 
  -4  -3  13  363.26   27.20 
  -4  -3  13  362.64   17.90 
   4  -3 -13  299.97   17.03 
   4   3 -11  408.77   26.92 
  -4  -3  11  424.69   18.37 
   4  -3 -11  392.47   18.08 
  -4  -3  11  462.04   18.65 
   4   3  -9  463.95   23.07 
  -4  -3   9  493.00   27.30 
   4   3  -9  474.89   18.89 
  -4  -3   7  728.47   32.24 
   4   3  -7  711.66   19.45 
   4   3  -7  690.35   22.73 
  -4  -3   5  753.42   33.72 
   4   3  -5  703.30   20.05 
   4   3  -5  742.86   18.07 
  -4  -3   3    8.63    3.91 
   4   3  -3   11.53    2.48 
   4   3  -3    9.35    2.02 
   4   3  -1  101.57    7.08 
   4   3  -1  114.17    7.60 
  -4   3   1  117.46    6.21 
  -4   3  -1  201.90   10.35 
   4  -3   1  189.73   10.07 
   4   3   1  200.11   10.81 
  -4  -3  -1  211.15   17.33 
   4   3   1  194.79   10.35 
   4   3   3  261.75   13.49 
  -4  -3  -3  268.77   11.30 
   4  -3   3  271.30   13.31 
   4   3   5  334.95   17.47 
   4  -3   5  369.51   18.62 
   4   3   7  712.65   30.97 
   4  -3   7  695.67   29.98 
  -4   3  -9  646.28   29.07 
   4  -3   9  588.64   17.39 
  -4  -3  -9  606.32   16.77 
   4   3   9  476.57   29.15 
   4  -3   9  531.15   27.85 
  -4  -3 -11  680.35   21.94 
  -4   3 -11  778.40   33.28 
   4  -3  11  773.48   34.07 
   4  -3  11  745.98   20.42 
   4   3  11  738.68   37.86 
   4  -3  11  827.29   20.47 
  -4  -3 -11  805.72   23.51 
   4  -3  13  234.86   11.76 
  -4   3 -13  228.73   18.82 
  -4  -3 -13  240.46   12.88 
   4   3  13  217.06   20.51 
   4  -3  13  240.84   19.15 
  -4  -3 -13  232.93   12.67 
   4  -3  15  224.97   11.48 
  -4  -3 -15  231.48   12.83 
  -4  -3 -15  225.47   11.73 
   4  -3  15  220.86   18.43 
  -4  -3 -17  363.60   14.30 
  -4  -3 -17  398.41   16.73 
   4  -3  17  352.54   16.43 
   4  -3  19  114.95    9.08 
  -4  -3 -19  202.82   11.27 
  -4  -3 -21   72.29    5.70 
   4  -3  21   70.82    5.51 
  -4  -4  22   17.03    2.12 
  -4  -4  22   21.38    2.67 
  -4  -4  20   25.23    3.50 
  -4  -4  20   23.82    3.22 
  -4  -4  18    1.12    0.70 
  -4  -4  18    1.37    0.62 
   4  -4 -16    3.56    1.72 
  -4  -4  16    5.82    2.38 
  -4  -4  16    4.72    1.89 
  -4  -4  14  135.14   11.92 
  -4  -4  14  157.94   17.69 
  -4  -4  14  175.52   12.59 
   4  -4 -14  172.91   13.01 
  -4  -4  12  160.58   11.87 
   4  -4 -12  153.66   12.74 
  -4  -4  12  176.29   13.30 
  -4  -4  10  126.18    9.43 
   4  -4 -10  122.92   10.36 
  -4  -4  10  140.48   10.06 
  -4  -4   8  146.43    8.64 
   4  -4  -8  133.84    9.63 
   4   4  -8  137.33   11.71 
  -4  -4   8  150.89   16.19 
  -4  -4   6  735.81   37.19 
   4   4  -6  649.28   21.34 
   4   4  -6  713.68   19.25 
   4   4  -4 2635.37   40.06 
   4   4  -4 2716.68   37.99 
  -4  -4   4 2608.67   76.11 
   4   4  -2 1533.09   29.46 
   4   4  -2 1519.05   29.50 
  -4  -4   2 1451.63   52.43 
   4   4   0  978.83   25.21 
   4   4   0  962.18   25.47 
  -4   4   0  969.22   22.13 
  -4  -4   0  988.04   31.01 
   4   4   2 1284.88   30.73 
   4   4   2 1271.94   31.73 
   4  -4   2 1278.79   30.77 
   4   4   4 1255.74   34.96 
   4  -4   4 1321.02   35.72 
   4   4   6  580.57   27.75 
   4  -4   6  647.15   29.94 
  -4  -4  -8  230.90   10.27 
   4  -4   8  257.25   15.06 
   4  -4   8  257.05   12.41 
   4   4   8  204.68   19.66 
   4  -4   8  220.59   19.54 
   4  -4   8  237.99   12.39 
   4  -4  10  195.91   11.51 
   4  -4  10  189.12   18.53 
  -4   4 -10  205.25   17.67 
  -4  -4 -10  207.85   14.38 
   4   4  10  148.97   18.56 
   4  -4  10  186.25   10.75 
  -4  -4 -10  171.93   10.89 
   4   4  12    9.78    5.04 
  -4   4 -12    2.69    2.61 
  -4  -4 -12    6.29    2.61 
   4  -4  12    4.79    3.14 
   4  -4  12    5.04    1.73 
   4  -4  12    4.53    1.64 
  -4  -4 -12    4.18    1.79 
  -4  -4 -14    1.32    1.13 
   4  -4  14    1.83    1.24 
  -4  -4 -14    2.45    1.81 
   4  -4  16    0.83    0.72 
   4  -4  16    1.13    1.17 
  -4  -4 -16    0.22    0.89 
  -4  -4 -16    0.80    1.19 
   4  -4  16    1.84    1.58 
  -4  -4 -18    9.21    2.04 
   4  -4  18    8.65    2.31 
  -4  -4 -18   10.06    2.63 
   4  -4  18    5.36    1.88 
  -4  -4 -20   35.57    4.32 
   4  -4  20   34.64    3.74 
  -4  -5  21   31.21    2.78 
  -4  -5  19  131.32    7.34 
  -4  -5  19  116.50    7.02 
  -4  -5  17  238.30   12.38 
  -4  -5  17  263.85   12.41 
  -4  -5  15  277.78   16.11 
  -4  -5  15  314.05   15.57 
  -4  -5  13  138.06   12.46 
   4  -5 -13  172.94   13.76 
  -4  -5  13  151.03   11.50 
  -4  -5  11  185.56   13.14 
   4  -5 -11  149.32   12.54 
  -4  -5  11  173.92   18.77 
  -4  -5   9  358.04   15.88 
  -4  -5   9  361.73   28.74 
  -4  -5   7  210.55   10.64 
  -4  -5   7  211.90   23.60 
  -4  -5   5  112.18    7.11 
  -4  -5   5   94.22    7.12 
  -4  -5   3   31.72    3.59 
  -4  -5   3   31.36    7.65 
   4   5  -3   30.12    4.21 
  -4  -5   3   29.62    3.71 
  -4  -5   1   27.95    3.18 
  -4  -5   1   30.42    3.52 
   4   5  -1   32.49    4.99 
   4   5  -1   28.36    4.47 
  -4  -5  -1  128.28    6.62 
   4   5   1  127.43   10.67 
   4  -5   1  127.69    7.89 
  -4  -5  -1  125.94    6.57 
   4   5   1  128.21   10.21 
  -4  -5  -3  102.55    6.01 
   4  -5   3   92.01    7.68 
   4   5   3   81.95    8.59 
   4   5   3   73.40    8.73 
   4  -5   3   72.24    7.88 
   4  -5   3   85.06    9.42 
  -4  -5  -3   92.46    5.49 
   4   5   5   78.55    9.14 
   4  -5   5  101.72    9.86 
   4   5   5   92.16   10.90 
  -4  -5  -5   95.69    6.06 
   4  -5   5   71.66    8.88 
   4  -5   5   98.77   11.87 
  -4  -5  -5   99.19    5.47 
   4   5   7  308.47   20.05 
   4  -5   7  391.08   14.17 
  -4  -5  -7  403.21   13.81 
  -4  -5  -7  389.83   17.69 
   4   5   7  344.16   24.94 
   4  -5   7  409.44   28.05 
   4  -5   7  443.40   20.28 
   4  -5   7  291.94   18.35 
  -4  -5  -7  417.99   11.19 
  -4   5  -9  470.80   28.86 
   4  -5   9  465.89   18.88 
   4  -5   9  515.93   21.83 
  -4  -5  -9  464.76   17.52 
   4  -5   9  475.34   18.80 
   4  -5   9  430.96   30.66 
  -4   5 -11  222.52   19.91 
   4  -5  11  180.58   13.90 
   4  -5  11  248.01   22.69 
   4  -5  11  238.26   12.41 
  -4  -5 -11  232.62   16.80 
   4   5  11  180.42   22.37 
  -4  -5 -11  209.46   12.96 
   4  -5  11  232.41   12.49 
   4  -5  13  152.39    8.75 
   4  -5  13  166.34   10.21 
  -4  -5 -13  170.01   10.70 
  -4  -5 -13  191.55   13.74 
   4  -5  15  178.88   12.39 
  -4  -5 -15  189.88    9.97 
  -4  -5 -15  213.19   13.01 
   4  -5  15  201.29   10.91 
   4  -5  17  143.95    8.88 
  -4  -5 -17  140.09    7.63 
   4  -5  19   67.61    4.88 
  -4  -5 -19   86.16    6.25 
  -4  -6  18    2.15    0.88 
  -4  -6  16    1.94    1.41 
  -4  -6  14   18.05    4.27 
  -4  -6  12   26.29    5.15 
  -4  -6  10  134.97   10.64 
  -4  -6   8  209.34   11.97 
  -4  -6   8  181.19   21.26 
  -4  -6   6  344.36   14.14 
   4  -6  -6  334.90   11.05 
  -4  -6   6  354.77   15.02 
  -4  -6   4  505.50   16.21 
   4  -6  -4  508.31   14.82 
  -4  -6   2  682.55   17.92 
   4  -6  -2  651.55   17.69 
  -4  -6   0  788.57   18.50 
   4  -6   0  762.21   20.38 
   4   6   2  508.82   23.75 
   4  -6   2  518.73   19.19 
   4  -6   2  512.02   18.62 
  -4  -6  -2  507.64   14.17 
   4  -6   4  262.66   17.16 
   4  -6   4  295.14   16.75 
   4   6   4  233.83   17.32 
  -4  -6  -4  268.35    9.67 
   4  -6   6  287.45   11.75 
   4  -6   6  315.69   24.17 
   4  -6   6  267.65   18.48 
   4   6   6  225.53   19.33 
   4  -6   6  248.63   18.16 
  -4  -6  -6  293.87    9.82 
   4  -6   8  155.12    9.77 
  -4   6  -8  161.47   18.24 
   4  -6   8  192.19   14.84 
  -4  -6  -8  161.55   12.05 
   4  -6   8  206.85   14.83 
   4   6   8  121.25   16.58 
   4  -6   8  160.90   19.50 
  -4  -6  -8  166.73   10.52 
   4  -6  10   41.25    5.77 
   4  -6  10   51.87    6.30 
   4  -6  10   49.03    6.16 
  -4  -6 -10   48.18    5.91 
   4  -6  12   16.21    3.23 
  -4  -6 -12   17.01    3.18 
   4  -6  12   15.15    2.81 
  -4  -6 -12   15.58    4.26 
   4  -6  12    9.39    2.93 
   4  -6  14   -0.84    1.14 
  -4  -6 -14    0.07    0.38 
  -4  -6 -14    1.80    1.60 
   4  -6  16    1.09    0.63 
  -4  -6 -16   -0.67    0.84 
   4  -6  18    5.59    1.30 
  -4  -6 -18    6.73    1.57 
  -4  -7  17   28.76    2.98 
  -4  -7  15   89.93    7.16 
  -4  -7  13  128.40   10.48 
  -4  -7  11  143.40   11.57 
  -4  -7   9   81.82    8.00 
  -4  -7   7   35.09    4.83 
   4  -7  -7   43.52    3.80 
  -4  -7   5   26.04    3.96 
   4  -7  -5   21.92    2.97 
  -4  -7   3   26.36    3.74 
   4  -7  -3   26.97    3.56 
   4  -7  -1   10.57    2.29 
  -4  -7   1   16.35    2.83 
   4  -7   1   17.59    3.33 
  -4  -7  -1   16.81    2.75 
   4  -7   3  102.41    9.48 
  -4  -7  -3   87.33    5.83 
   4  -7   5  152.13   13.77 
  -4  -7  -5  137.84    6.82 
   4  -7   7   86.20    6.64 
   4  -7   7   95.79   11.07 
   4  -7   9   54.87    5.82 
   4  -7   9   70.15    7.59 
  -4  -7  -9   53.38    6.70 
   4  -7  11   97.63    8.30 
  -4  -7 -11   58.63    7.61 
   4  -7  13  159.60    7.26 
  -4  -7 -13  169.49   11.44 
   4  -7  15   60.73    4.73 
  -4  -8  14    1.09    0.76 
  -4  -8  12   13.22    2.91 
  -4  -8  10   75.14    7.82 
  -4  -8   8  136.39    9.83 
  -4  -8   6  111.18    8.20 
   4  -8  -6  135.36    6.45 
  -4  -8   4  109.13    7.64 
   4  -8  -4  109.84    6.63 
  -4  -8   2  176.90    9.24 
   4  -8  -2  160.57    8.78 
   4  -8   0  269.90   12.49 
  -4  -8   0  274.90   10.92 
   4  -8   2  253.32   13.87 
  -4  -8  -2  244.82    9.60 
   4  -8   4  116.72   11.21 
  -4  -8  -4  108.60    5.99 
   4  -8   6   43.74    6.94 
   4  -8   8   50.92    6.49 
   4  -8  10   37.63    4.01 
   4  -8  12   12.95    1.78 
  -4  -9  11   41.17    4.38 
  -4  -9   9   26.77    4.08 
  -4  -9   7   23.00    3.59 
   4  -9  -5   78.80    4.24 
  -4  -9   5   25.16    3.36 
   4  -9  -3   50.37    3.98 
  -4  -9   3   15.58    2.43 
  -4  -9   1    1.93    0.97 
   4  -9  -1   10.46    2.20 
   4  -9   1   14.81    2.87 
  -4  -9  -1   11.24    1.85 
   4  -9   3   26.90    4.64 
  -4  -9  -3   32.57    3.06 
   4  -9   5   23.78    4.45 
   4  -9   7   39.15    4.74 
   4  -9   9   35.05    3.14 
  -4 -10   2   47.66    3.28 
   4 -10   0  120.06    5.59 
   4 -10   2  139.59    7.37 
  -5   0  23   -0.41    0.44 
  -5   0  21    0.27    0.50 
  -5   0  19   -0.15    0.80 
  -5   0  17    0.06    0.62 
  -5   0  15    0.86    0.89 
  -5   0  13   -0.05    1.22 
  -5   0  13   -0.90    1.09 
  -5   0  11    0.67    0.95 
   5   0 -11   -1.46    2.52 
  -5   0   9    0.26    0.76 
   5   0  -9    0.44    0.90 
   5   0  -7    0.37    0.75 
   5   0  -7   -0.18    0.78 
   5   0  -5   -0.24    0.35 
   5   0  -5    0.15    0.51 
   5   0  -3    0.15    0.52 
   5   0  -3    0.26    0.54 
   5   0  -1   -0.10    0.27 
   5   0  -1    0.32    0.34 
  -5   0  -1    0.19    0.58 
   5   0   1    0.41    0.57 
   5   0   1    0.09    0.28 
   5   0   3    0.19    0.41 
   5   0   3    0.15    0.27 
  -5   0  -3    0.40    0.65 
  -5   0  -5    1.34    0.63 
   5   0   5    0.52    0.44 
   5   0   7    0.10    0.78 
  -5   0  -7   -0.63    1.34 
  -5   0  -9    1.63    1.76 
   5   0   9   -0.80    1.24 
  -5   0 -11    0.75    1.84 
   5   0  11   -0.17    1.00 
  -5   0 -11    0.70    0.41 
  -5   0 -13   -0.12    2.21 
  -5   0 -13   -0.67    0.76 
  -5   0 -13   -0.81    1.47 
  -5   0 -15   -0.42    2.13 
  -5   0 -15    1.10    0.78 
  -5   0 -15    0.68    0.72 
  -5   0 -17    0.35    0.89 
  -5   0 -19   -0.35    0.49 
  -5   0 -21    0.14    0.46 
   5   0  21    0.56    0.40 
  -5  -1  24    2.89    0.96 
  -5   1  22    5.68    1.49 
  -5  -1  22    6.17    1.72 
  -5   1  20    5.70    1.68 
  -5  -1  20    5.21    1.78 
  -5   1  18    2.30    1.27 
  -5  -1  18    2.91    1.24 
  -5   1  16   16.27    3.77 
  -5  -1  16   16.87    3.66 
  -5  -1  16   20.27    6.11 
  -5   1  14   39.59    5.84 
  -5  -1  14   39.28    5.81 
  -5  -1  14   35.79    7.43 
  -5   1  12   -0.64    1.38 
  -5  -1  12    0.24    0.74 
  -5  -1  12   -1.37    1.57 
  -5   1  10   13.87    3.72 
  -5  -1  10   10.73    4.03 
   5   1 -10    9.32    3.55 
   5   1  -8   23.21    4.04 
   5  -1  -8   19.98    5.08 
  -5  -1   8   29.40    5.69 
   5   1  -8   20.82    4.18 
   5  -1  -6    7.54    2.68 
   5  -1  -6    6.06    2.31 
   5   1  -6    8.48    2.10 
  -5  -1   6    8.29    2.84 
   5   1  -6    9.53    2.34 
   5  -1  -4   49.02    5.44 
   5  -1  -4   52.99    5.33 
   5   1  -4   53.08    5.05 
   5   1  -4   52.33    4.68 
  -5   1   2   49.17    4.04 
   5   1  -2   52.34    4.55 
   5  -1  -2   49.82    4.31 
   5   1  -2   51.49    4.76 
   5  -1  -2   53.25    4.81 
   5   1   0  156.63    8.31 
  -5   1   0  150.36    7.99 
   5  -1   0  156.64    7.08 
   5   1   0  169.49    8.34 
   5  -1   0  155.20    7.22 
   5   1   2   19.01    3.02 
   5  -1   2   16.51    2.31 
  -5   1  -2   14.52    2.79 
   5   1   2   17.74    2.82 
   5  -1   2   17.17    2.22 
  -5  -1  -2   15.89    3.00 
  -5  -1  -4    7.46    2.29 
   5  -1   4    8.57    1.63 
  -5   1  -4   10.51    2.61 
   5  -1   4    7.88    1.69 
   5   1   4    7.21    1.97 
   5  -1   6   11.27    3.15 
   5   1   6   14.57    3.27 
  -5  -1  -6   10.79    3.04 
  -5   1  -6   11.34    3.74 
   5  -1   6   14.37    2.38 
  -5  -1  -8    4.24    2.98 
  -5   1  -8    2.66    1.65 
   5   1   8    3.85    1.35 
   5  -1   8    4.03    2.13 
  -5  -1 -10   53.65   10.12 
   5   1  10   49.31    8.14 
   5  -1  10   48.57    7.88 
  -5   1 -10   58.17    9.30 
   5   1  12    1.87    0.93 
  -5   1 -12    0.39    1.64 
  -5   1 -12    1.30    0.95 
  -5  -1 -12    0.06    0.79 
  -5  -1 -12   -0.13    1.81 
  -5  -1 -12    3.19    1.56 
   5  -1  12   -0.58    0.91 
  -5  -1 -14   89.59   12.09 
  -5   1 -14   85.94    6.45 
  -5   1 -14   84.47   11.30 
  -5  -1 -14   84.49    7.22 
  -5   1 -14   79.19    6.99 
  -5  -1 -14   88.66    7.16 
  -5  -1 -16   16.37    3.05 
  -5  -1 -16   16.22    3.27 
  -5   1 -16   12.67    2.81 
  -5   1 -18   13.56    2.69 
  -5  -1 -18   17.22    3.28 
  -5  -1 -20   11.00    2.42 
  -5   1 -20   12.92    2.43 
   5   1  20    6.79    1.95 
   5  -1  20    6.06    2.09 
  -5  -1 -22   -0.13    0.60 
   5   1  22    0.38    0.39 
   5  -1  22    0.28    0.47 
  -5  -2  23   13.14    2.24 
  -5  -2  21   -0.41    0.93 
  -5  -2  19    1.52    1.02 
  -5  -2  19    1.33    1.34 
  -5  -2  17   11.79    2.95 
  -5  -2  17   13.66    3.20 
  -5  -2  15   24.15    6.73 
  -5  -2  15   22.84    4.44 
  -5  -2  13   36.73    5.68 
   5  -2 -13   24.39    4.43 
  -5  -2  13   36.18    7.73 
  -5  -2  11    8.04    3.81 
   5   2 -11   10.32    4.05 
  -5  -2  11    6.36    1.93 
  -5   2   9    2.05    1.61 
   5   2  -9    1.50    1.37 
   5   2  -9   -0.21    1.06 
  -5  -2   9   -0.06    0.81 
   5   2  -7  129.08    9.96 
  -5  -2   7  118.97   12.24 
   5   2  -7  121.78    8.37 
   5   2  -5    1.83    0.87 
   5   2  -5    1.37    0.86 
   5  -2  -5    0.42    0.51 
  -5  -2   5    1.09    1.27 
  -5  -2   3  107.83    9.50 
   5   2  -3  106.44    7.60 
   5   2  -3  106.96    7.02 
   5  -2  -3  106.14    8.60 
   5   2  -1    5.19    1.66 
  -5   2   1    5.18    1.42 
   5   2  -1    5.40    1.63 
   5  -2  -1    4.91    1.44 
   5  -2  -1    5.08    2.16 
   5   2   1   30.49    4.11 
  -5   2  -1   30.36    3.75 
   5  -2   1   29.25    2.66 
   5  -2   1   38.00    5.34 
   5   2   1   33.55    4.21 
   5   2   3   15.54    3.14 
   5  -2   3   16.56    1.95 
  -5   2  -3   13.10    3.16 
   5   2   3   14.32    2.94 
   5  -2   3   18.44    3.38 
   5  -2   5   46.83    3.77 
  -5   2  -5   54.12    7.43 
  -5  -2  -5   46.31    6.21 
   5   2   5   47.70    6.08 
   5  -2   5   48.39    6.32 
   5   2   7    0.32    0.69 
  -5  -2  -7    1.34    0.77 
  -5   2  -7    0.22    1.60 
  -5   2  -9    3.04    2.77 
  -5  -2  -9    0.54    1.96 
   5   2   9   -0.89    1.42 
   5  -2   9   -0.93    1.79 
  -5  -2 -11    1.75    1.75 
   5   2  11    1.55    1.34 
   5  -2  11    0.13    1.30 
  -5  -2 -11    1.03    0.51 
  -5  -2 -11    4.00    1.49 
   5  -2  11    3.01    1.21 
   5  -2  13   13.49    4.27 
  -5   2 -13   17.01    5.30 
  -5  -2 -13   13.77    2.88 
   5  -2  13   16.31    3.12 
   5   2  13    9.55    3.73 
  -5  -2 -13   12.61    3.04 
  -5   2 -15    4.16    2.51 
  -5  -2 -15    5.93    1.89 
  -5  -2 -15    6.49    2.05 
  -5   2 -15    6.47    2.09 
   5  -2  15    6.84    1.99 
  -5  -2 -17   -0.02    0.76 
  -5  -2 -17    0.37    0.83 
  -5   2 -17    0.47    0.82 
  -5  -2 -19    0.62    1.10 
  -5   2 -19   -0.11    0.37 
   5   2  19    0.14    0.63 
   5  -2  19    0.28    0.50 
  -5  -2 -21    0.05    0.46 
   5  -2  21    0.87    0.79 
  -5  -3  22    5.44    1.55 
  -5  -3  20    2.81    0.96 
  -5  -3  20    3.11    1.46 
  -5  -3  18    2.88    1.49 
  -5  -3  18    4.63    2.22 
  -5  -3  16   17.25    3.73 
   5  -3 -16   15.50    3.28 
  -5  -3  16   19.86    4.11 
   5  -3 -14    2.45    1.77 
  -5  -3  14    2.73    0.93 
  -5  -3  14    3.20    1.47 
  -5  -3  14    4.20    3.92 
   5   3 -12   15.44    5.66 
   5  -3 -12   13.29    3.80 
  -5  -3  12   24.69    6.74 
  -5  -3  12   20.92    4.07 
  -5  -3  12   18.04    3.77 
  -5  -3  10    9.14    2.27 
   5   3 -10    6.05    2.74 
   5   3 -10    6.49    2.15 
   5  -3 -10    7.54    2.27 
  -5  -3  10    4.90    2.85 
  -5  -3  10    5.94    2.01 
  -5  -3   8    1.58    1.64 
   5   3  -8    6.16    2.35 
   5   3  -8    6.69    2.18 
   5   3  -6   -0.08    0.85 
  -5  -3   6   -0.58    1.85 
   5   3  -6    0.31    0.35 
  -5  -3   4   10.56    3.73 
   5   3  -4   11.66    2.69 
   5   3  -4   12.61    2.57 
   5   3  -2   20.38    3.32 
  -5  -3   2   21.54    5.91 
   5   3  -2   19.94    3.35 
   5   3   0   55.47    5.83 
  -5   3   0   54.31    4.94 
  -5  -3   0   49.71    9.38 
   5   3   0   57.47    5.93 
   5   3   2  213.12   12.13 
  -5   3  -2  219.99   12.30 
   5   3   2  200.73   11.74 
   5  -3   4   21.05    4.32 
   5   3   4   16.94    3.72 
   5   3   4   20.36    3.93 
  -5   3  -4   15.82    4.03 
  -5   3  -6   84.56   10.47 
   5   3   6  101.60   10.76 
   5  -3   6  109.77   11.29 
   5   3   8    1.22    1.45 
  -5   3  -8    0.92    0.83 
   5  -3   8   -1.70    0.95 
  -5  -3  -8    1.23    0.73 
   5  -3   8    1.78    0.97 
   5   3  10    6.76    3.44 
  -5   3 -10   10.71    4.51 
   5  -3  10    8.36    3.74 
  -5  -3 -10    8.93    2.17 
   5  -3  10    9.84    2.36 
  -5  -3 -10    7.62    2.28 
   5  -3  10    8.84    2.40 
  -5   3 -12    3.98    2.65 
   5   3  12    3.17    2.23 
  -5  -3 -12    0.65    0.86 
   5  -3  12    1.63    1.66 
   5  -3  12    2.31    1.13 
  -5  -3 -12    4.13    1.93 
   5  -3  12    1.44    0.66 
  -5   3 -14    7.53    3.64 
   5   3  14    7.01    4.02 
  -5  -3 -14   10.84    2.61 
   5  -3  14   10.52    4.40 
   5  -3  14   10.30    2.56 
   5  -3  14   10.88    2.27 
  -5  -3 -14    9.15    2.66 
  -5  -3 -16    1.95    1.37 
  -5  -3 -16   -0.47    1.21 
  -5   3 -16    0.67    1.03 
   5  -3  16    0.45    0.74 
  -5  -3 -18    0.28    1.09 
  -5  -3 -18   -0.84    0.92 
   5  -3  18    1.43    0.91 
  -5  -3 -20    2.93    1.22 
   5  -3  20    4.09    1.48 
   5  -3  20   -0.33    0.48 
   5  -3  22    0.92    0.58 
  -5  -3 -22    0.13    0.45 
   5  -3  22    0.22    0.21 
  -5  -4  21    0.55    0.47 
  -5  -4  21    0.06    0.34 
  -5  -4  19    0.63    0.78 
  -5  -4  19   -0.72    0.70 
  -5  -4  17   -0.02    0.69 
  -5  -4  17   -0.30    0.88 
  -5  -4  15   16.03    3.68 
  -5  -4  15   12.60    3.22 
  -5  -4  13   -0.99    1.59 
  -5  -4  13   -0.74    1.52 
   5  -4 -13    3.20    2.29 
  -5  -4  13   -0.85    0.99 
  -5  -4  11    2.34    2.06 
   5  -4 -11    1.15    0.62 
  -5  -4  11    2.98    1.77 
  -5  -4  11    0.41    1.11 
  -5  -4   9   12.01    2.77 
  -5  -4   9   12.48    4.93 
   5   4  -9   12.35    3.79 
   5  -4  -9   12.59    3.34 
  -5  -4   9   12.92    2.70 
  -5  -4   7   31.83    3.82 
  -5  -4   7   25.22    7.23 
   5   4  -7   28.43    5.00 
   5   4  -7   32.09    4.62 
  -5  -4   5    1.42    1.71 
   5   4  -5    0.00    0.52 
   5   4  -5    0.23    0.62 
   5   4  -3   12.26    2.77 
   5   4  -3   11.07    2.74 
  -5  -4   3    8.06    3.71 
   5   4  -1    3.99    1.60 
   5   4  -1    2.20    1.30 
  -5  -4   1    2.16    3.31 
  -5   4  -1    6.84    2.06 
   5   4   1    3.87    1.77 
   5   4   1    6.83    2.31 
   5   4   3    0.91    0.54 
  -5   4  -3    0.77    1.25 
   5   4   3    1.57    0.91 
  -5   4  -5    1.57    2.22 
   5   4   5    0.22    1.10 
   5  -4   5    0.31    1.06 
   5   4   5    1.28    1.13 
   5  -4   5    0.96    0.73 
  -5  -4  -7    1.00    0.88 
  -5   4  -7   -0.28    0.86 
   5   4   7    0.61    0.75 
  -5  -4  -7   -0.87    0.81 
  -5  -4  -7   -0.54    0.77 
   5  -4   7   -0.86    1.61 
   5  -4   7    0.36    1.15 
   5  -4   7    1.19    0.93 
  -5   4  -9    3.84    2.45 
   5   4   9    4.83    2.97 
   5  -4   9    1.11    1.02 
  -5  -4  -9    4.56    2.84 
   5  -4   9    3.17    1.35 
  -5  -4  -9    3.50    1.46 
   5  -4   9    2.08    1.30 
   5  -4   9    1.90    1.02 
  -5   4 -11    3.21    2.70 
   5   4  11   -1.48    1.30 
  -5  -4 -11    1.83    1.21 
   5  -4  11   -0.34    0.90 
   5  -4  11   -0.84    1.78 
  -5  -4 -11    1.01    1.53 
   5  -4  11    0.44    0.40 
  -5  -4 -13    7.57    2.38 
   5  -4  13    6.31    1.81 
  -5  -4 -13    7.10    2.49 
   5  -4  13    5.26    1.98 
   5  -4  15    9.28    2.99 
   5  -4  15    5.13    1.96 
  -5  -4 -15    5.61    1.84 
  -5  -4 -15    3.46    1.80 
  -5  -4 -17    1.72    0.92 
   5  -4  17    1.54    0.95 
  -5  -4 -17    0.03    0.79 
   5  -4  17    1.00    0.66 
   5  -4  17    1.63    1.12 
  -5  -4 -19    1.02    0.52 
   5  -4  19    0.05    0.48 
   5  -4  19   -0.17    0.39 
  -5  -4 -21    1.32    0.89 
  -5  -5  20    2.13    0.78 
  -5  -5  20    3.68    1.08 
  -5  -5  18    4.30    1.47 
  -5  -5  18    6.52    1.81 
  -5  -5  16   13.26    3.18 
  -5  -5  16   15.17    3.17 
  -5  -5  14   10.70    2.94 
  -5  -5  14   14.68    3.43 
  -5  -5  12   17.16    3.90 
  -5  -5  12   13.19    3.47 
  -5  -5  10   24.31    7.31 
  -5  -5  10   24.59    4.26 
  -5  -5   8    3.30    3.19 
  -5  -5   8    0.80    0.76 
  -5  -5   6    9.29    2.10 
  -5  -5   6    8.52    4.79 
  -5  -5   4   56.96   12.65 
  -5  -5   4   76.30    5.75 
   5  -5  -4   72.45    5.16 
  -5  -5   4   72.04    5.97 
   5   5  -2    0.75    1.07 
  -5  -5   2   -0.29    1.06 
   5  -5  -2    0.08    0.62 
  -5  -5   2    0.14    0.63 
  -5  -5   2    0.90    1.80 
   5   5  -2   -0.39    0.87 
  -5  -5   0   42.19    3.95 
  -5  -5   0   41.78    4.04 
   5  -5   0   38.99    4.34 
   5   5   0   39.80    6.01 
   5   5   0   41.64    5.93 
  -5  -5  -2    0.20    0.36 
   5   5   2   -0.07    0.87 
   5   5   2    0.41    0.59 
  -5  -5  -2   -0.06    0.36 
   5  -5   2    0.42    0.94 
   5  -5   2    0.08    1.11 
  -5   5  -4   16.70    4.82 
   5   5   4   18.78    4.77 
  -5  -5  -4   16.00    2.52 
   5   5   4   15.80    4.02 
   5  -5   4   11.23    3.28 
  -5  -5  -4   18.11    2.36 
  -5  -5  -6    5.77    1.42 
   5   5   6    4.95    2.48 
   5  -5   6    3.60    2.09 
  -5   5  -6    8.09    3.78 
   5  -5   6    4.44    2.84 
   5   5   6    7.13    2.86 
   5  -5   6    6.66    2.50 
  -5  -5  -6    8.41    1.70 
  -5   5  -8    9.22    4.17 
   5   5   8    5.33    3.20 
   5  -5   8    7.14    1.98 
   5   5   8    4.15    2.57 
   5  -5   8    9.77    3.52 
  -5  -5  -8    7.37    2.14 
  -5  -5  -8    4.58    2.47 
   5  -5   8    8.75    2.81 
   5  -5   8    4.23    2.74 
  -5   5 -10   46.72    9.31 
   5  -5  10   34.69    5.40 
   5   5  10   26.36    7.53 
   5  -5  10   40.03    9.41 
   5  -5  10   41.77    5.73 
  -5  -5 -10   32.29    6.33 
  -5  -5 -10   39.74    5.47 
   5  -5  10   40.75    5.46 
   5   5  10   25.32    7.97 
   5  -5  12    2.66    1.47 
  -5  -5 -12    1.97    1.53 
  -5  -5 -12    2.35    1.80 
   5  -5  12    3.57    1.72 
   5  -5  12    0.73    0.75 
   5  -5  14   29.19    5.15 
  -5  -5 -14   41.38    4.99 
   5  -5  14   37.71    4.14 
  -5  -5 -14   40.62    5.99 
   5  -5  14   39.37    4.98 
   5  -5  16    0.14    0.56 
  -5  -5 -16   -0.05    0.44 
   5  -5  16   -0.35    0.32 
  -5  -5 -18    3.82    1.68 
   5  -5  18    2.25    0.88 
   5  -5  18    1.59    0.80 
  -5  -5 -20    2.39    0.87 
  -5  -6  19    2.00    0.77 
  -5  -6  17   -0.05    0.59 
  -5  -6  15    1.80    1.31 
  -5  -6  13    5.08    2.18 
  -5  -6  11    2.74    1.16 
  -5  -6   9   33.65    5.02 
  -5  -6   7   24.33    3.89 
  -5  -6   7   28.15    3.99 
  -5  -6   7   21.75    7.81 
  -5  -6   5   14.12    2.68 
   5  -6  -5   11.04    1.99 
  -5  -6   5   12.81    2.65 
  -5  -6   3   58.81    5.42 
  -5  -6   3   60.95    5.34 
   5  -6  -3   52.85    4.90 
  -5  -6   1    1.65    1.09 
   5  -6  -1    1.42    0.79 
  -5  -6  -1    5.75    1.60 
  -5  -6  -1    4.47    1.47 
   5   6   1    3.30    1.57 
   5  -6   1    5.74    1.87 
   5  -6   1    6.17    2.00 
  -5  -6  -3    1.13    0.80 
   5  -6   3    2.33    1.57 
   5   6   3    0.99    1.29 
  -5  -6  -3    1.74    1.19 
   5  -6   3    3.26    1.79 
   5   6   5   -0.45    2.04 
  -5  -6  -5   -0.08    0.66 
   5  -6   5    0.29    1.47 
  -5  -6  -5    1.20    0.84 
   5  -6   5    1.68    2.77 
   5   6   7    9.82    4.49 
  -5  -6  -7   12.42    2.76 
   5  -6   7   10.09    3.96 
   5  -6   7   18.59    4.96 
  -5  -6  -7   20.04    2.82 
   5  -6   9   10.25    2.55 
  -5  -6  -9    7.96    2.32 
   5  -6   9   10.67    3.32 
  -5  -6  -9    7.51    2.78 
   5  -6   9    6.72    2.31 
  -5  -6 -11    1.95    0.72 
   5  -6  11    2.18    1.20 
  -5  -6 -11    1.94    2.16 
   5  -6  11    1.81    1.06 
   5  -6  11    1.90    1.11 
   5  -6  13    7.08    2.32 
   5  -6  13   11.38    2.41 
   5  -6  13   11.36    2.29 
  -5  -6 -13   17.32    4.29 
  -5  -6 -13   12.64    2.50 
  -5  -6 -15    0.88    0.80 
  -5  -6 -15    1.09    1.11 
   5  -6  15    0.44    0.46 
   5  -6  17    1.71    0.75 
  -5  -6 -17    2.70    1.20 
  -5  -7  16    7.41    1.57 
  -5  -7  14    0.23    0.56 
  -5  -7  12    0.56    0.85 
  -5  -7  10   -0.53    1.05 
  -5  -7   8    4.08    1.82 
  -5  -7   6   16.70    3.26 
   5  -7  -6   14.89    2.30 
  -5  -7   4   -0.54    1.27 
   5  -7  -4    0.08    0.49 
  -5  -7   2   22.60    3.43 
   5  -7  -2   20.55    3.22 
   5  -7   0   29.87    4.20 
  -5  -7   0   26.40    3.59 
  -5  -7  -2    2.52    1.19 
   5  -7   2    1.54    0.91 
   5  -7   4   33.70    6.15 
  -5  -7  -4   28.36    3.18 
   5  -7   6   12.91    4.47 
  -5  -7  -6   18.50    2.75 
   5  -7   8    0.80    0.87 
   5  -7  10    3.28    1.48 
  -5  -7 -10    2.31    1.50 
   5  -7  12    2.74    0.95 
  -5  -7 -12    1.68    0.85 
  -5  -8  13    0.26    0.49 
  -5  -8  11   -0.86    1.56 
  -5  -8   9   -0.83    1.71 
  -5  -8   7   -1.15    1.61 
  -5  -8   5    1.34    0.59 
   5  -8  -5   11.18    2.15 
  -5  -8   3    1.64    0.98 
   5  -8  -3    0.17    0.55 
   5  -8  -1    4.78    1.31 
  -5  -8   1    3.78    1.31 
  -5  -8  -1    2.62    1.29 
   5  -8   1   -0.21    1.48 
  -5  -8  -3    1.64    1.06 
   5  -8   3    0.22    0.96 
   5  -8   5   -0.30    1.68 
  -5  -8  -5    8.98    2.06 
   5  -8   7    1.19    1.74 
   5  -8   9   -0.69    0.78 
   5  -8  11   -1.36    0.83 
  -5  -9  10    2.64    1.13 
  -5  -9   8    0.27    0.79 
  -5  -9   6    1.65    1.08 
  -5  -9   4    3.52    1.32 
   5  -9  -4   50.71    3.52 
  -5  -9   2    0.79    0.77 
   5  -9  -2   15.66    2.49 
   5  -9   0    4.77    1.50 
  -5  -9   0    6.79    1.48 
  -5  -9  -2    4.88    1.51 
   5  -9   2    0.49    1.01 
   5  -9   4    1.68    1.33 
   5  -9   6    0.38    1.11 
   5  -9   8    1.56    0.76 
  -6   0  22   50.95    4.79 
  -6   0  20  118.09    8.46 
  -6   0  18  234.22   13.27 
  -6   0  16  752.17   25.66 
  -6   0  14  765.98   26.27 
  -6   0  14  715.97   33.23 
  -6   0  12  402.43   17.64 
  -6   0  12  417.77   24.71 
   6   0 -10  278.29   20.87 
  -6   0  10  280.83   18.60 
   6   0  -8  694.39   25.87 
   6   0  -8  691.31   26.51 
   6   0  -6  924.86   25.60 
   6   0  -6  913.50   25.40 
   6   0  -4  104.58    7.42 
   6   0  -4  122.43    8.20 
   6   0  -2    9.43    2.13 
   6   0  -2   10.86    2.19 
  -6   0   0 1356.36   27.54 
   6   0   0 1324.22   23.89 
   6   0   0 1314.31   25.21 
   6   0   2   30.16    3.82 
  -6   0  -2   29.79    4.41 
   6   0   2   26.86    3.37 
   6   0   4  298.01   12.71 
  -6   0  -4  294.77   14.95 
   6   0   4  316.19   12.70 
  -6   0  -6 1902.40   45.49 
   6   0   6 1841.10   36.33 
   6   0   8  825.75   28.65 
  -6   0  -8  754.23   33.80 
  -6   0 -10  816.36   38.58 
   6   0  10  719.00   29.77 
  -6   0 -12  444.66   28.43 
  -6   0 -12  457.63   16.39 
  -6   0 -14  278.80   22.16 
  -6   0 -14  295.02   12.78 
  -6   0 -14  282.24   13.54 
  -6   0 -16  237.84   11.28 
  -6   0 -16  220.57   11.65 
  -6   0 -18  136.72    8.64 
   6   0  20   71.11    6.66 
  -6   0 -20  143.64    8.11 
  -6   0 -22   22.28    2.58 
   6   0  22    4.36    1.48 
  -6  -1  23    8.00    1.70 
  -6  -1  21   29.13    3.99 
  -6   1  21   33.18    3.91 
  -6   1  19   16.28    3.18 
  -6  -1  19   17.77    3.49 
  -6   1  17    0.32    1.15 
  -6  -1  17    0.73    0.67 
  -6   1  15  201.87   13.55 
  -6  -1  15  191.58   13.14 
  -6  -1  15  177.62   16.86 
  -6   1  13  194.29   12.87 
  -6  -1  13  211.42   13.54 
  -6  -1  13  197.86   17.69 
  -6  -1  11  265.39   13.72 
  -6   1  11  304.69   19.24 
   6   1 -11  264.47   21.36 
  -6  -1  11  282.26   21.07 
   6   1  -9  780.82   27.09 
  -6  -1   9  781.01   32.54 
   6  -1  -9  799.23   36.16 
   6   1  -9  769.41   29.26 
  -6   1   9  848.36   28.94 
   6  -1  -7 1177.92   35.73 
   6   1  -7 1113.41   29.84 
   6   1  -7 1113.75   27.47 
   6  -1  -5 2067.39   40.93 
   6   1  -5 1997.71   35.53 
   6  -1  -5 2102.28   38.94 
   6   1  -5 2029.77   33.87 
   6   1  -3 1358.00   27.96 
   6  -1  -3 1338.20   26.54 
   6   1  -3 1350.83   25.87 
   6  -1  -3 1349.84   28.26 
  -6   1   1 1872.19   30.45 
   6   1  -1 1959.34   32.82 
   6  -1  -1 2035.27   30.24 
   6   1  -1 2023.12   31.57 
   6  -1  -1 1904.17   30.18 
   6   1   1 1995.26   33.42 
  -6   1  -1 1948.24   33.92 
   6  -1   1 1942.63   28.45 
   6   1   1 1874.48   31.67 
   6  -1   1 1872.43   27.88 
   6   1   3 1156.94   26.49 
   6  -1   3 1142.96   22.21 
  -6   1  -3 1103.34   28.49 
  -6  -1  -3 1085.52   27.76 
   6   1   3 1170.42   26.25 
   6  -1   3 1147.91   21.16 
   6  -1   5 1351.39   26.51 
  -6   1  -5 1364.88   35.84 
   6  -1   5 1382.51   24.80 
  -6  -1  -5 1328.92   33.98 
   6   1   5 1421.15   32.57 
  -6  -1  -7  914.50   34.69 
   6   1   7 1001.56   32.18 
   6  -1   7  932.50   23.13 
  -6   1  -9  184.10   17.29 
   6   1   9  162.77   14.93 
  -6  -1  -9  167.83   17.63 
  -6   1 -11    3.29    1.13 
  -6  -1 -11    1.68    1.14 
  -6  -1 -11    7.27    4.09 
  -6   1 -11    4.35    2.38 
  -6  -1 -11    1.44    1.34 
   6  -1  11    5.65    3.51 
   6   1  11    2.13    1.96 
  -6   1 -13   14.96    5.41 
  -6  -1 -13   23.67    6.83 
  -6  -1 -13   14.98    3.12 
  -6   1 -13   15.36    2.78 
  -6  -1 -13   15.87    3.48 
   6  -1  13   16.21    3.08 
  -6  -1 -15    6.17    2.06 
  -6  -1 -15    7.02    2.08 
  -6   1 -15    6.11    2.09 
  -6   1 -15    8.40    3.16 
  -6  -1 -17    8.36    2.16 
  -6  -1 -17   11.50    2.57 
  -6   1 -17    9.20    2.38 
   6   1  19   15.14    3.06 
  -6  -1 -19   24.31    3.68 
  -6   1 -19   22.63    3.33 
  -6  -1 -21   53.42    4.67 
   6   1  21   17.06    2.67 
   6  -1  21   14.95    2.87 
  -6   1 -21   51.48    4.17 
  -6  -2  22   90.83    6.36 
  -6  -2  20  176.73   10.45 
  -6  -2  18  257.05   14.07 
  -6  -2  16  447.64   19.86 
  -6  -2  14  414.51   19.82 
  -6  -2  14  395.00   26.58 
   6   2 -12  379.78   28.03 
  -6  -2  12  393.23   18.31 
  -6  -2  12  421.89   27.19 
   6   2 -10  563.61   24.48 
   6   2 -10  592.57   28.75 
  -6  -2  10  563.56   19.03 
  -6   2  10  653.91   26.54 
  -6  -2  10  559.13   31.04 
   6   2  -8  608.54   24.46 
  -6  -2   8  598.76   29.83 
   6   2  -8  588.88   21.22 
  -6  -2   6  324.57   19.73 
   6   2  -6  312.19   15.41 
   6  -2  -6  317.27   20.65 
   6   2  -6  308.87   13.68 
   6  -2  -4   33.83    5.30 
  -6  -2   4   36.79    5.97 
   6   2  -4   34.01    4.76 
   6   2  -4   33.73    4.23 
   6   2  -2   11.64    2.50 
   6   2  -2   11.17    2.59 
   6  -2  -2   11.03    2.44 
   6  -2  -2   13.77    3.63 
  -6   2   2    9.54    1.96 
   6  -2   0   71.65    7.51 
   6  -2   0   63.80    4.85 
   6   2   0   64.11    6.41 
   6   2   0   64.27    6.14 
  -6   2   0   63.42    5.86 
   6   2   2  299.77   14.23 
  -6   2  -2  284.17   13.43 
   6   2   2  297.09   13.79 
   6  -2   2  310.98   10.03 
   6   2   4  333.97   15.91 
  -6   2  -4  362.16   18.14 
   6  -2   4  362.08   11.07 
   6   2   4  353.27   16.54 
  -6  -2  -6  473.07   23.28 
  -6   2  -6  442.41   24.38 
   6   2   6  484.58   22.29 
  -6  -2  -8  780.72   36.22 
  -6   2  -8  758.60   35.15 
   6   2   8  778.69   33.18 
  -6   2 -10  858.66   37.75 
  -6  -2 -10  690.38   39.89 
  -6  -2 -10  815.45   21.82 
   6   2  10  687.19   34.07 
  -6  -2 -10  754.25   20.31 
   6  -2  10  778.41   21.26 
  -6   2 -12  506.87   28.72 
  -6  -2 -12  547.99   34.65 
  -6  -2 -12  515.29   17.63 
   6   2  12  462.63   28.24 
   6  -2  12  482.93   17.13 
  -6   2 -14  221.47   19.20 
  -6  -2 -14  235.97   12.26 
  -6  -2 -14  252.34   12.72 
   6   2  14  214.48   18.88 
   6  -2  14  221.98   11.50 
  -6  -2 -16  199.93   10.54 
  -6  -2 -16  217.75   12.05 
  -6   2 -16  181.80   10.47 
   6  -2  16  190.83    9.73 
  -6  -2 -18  163.20    8.81 
  -6  -2 -18  177.92   10.66 
  -6   2 -18  152.39    8.45 
   6  -2  20   24.09    3.55 
  -6  -2 -20   53.21    5.14 
  -6  -2 -22   21.95    2.57 
   6  -2  22   26.55    2.72 
  -6  -3  23   28.02    2.91 
  -6  -3  21    0.63    0.38 
  -6  -3  19    5.05    1.52 
  -6  -3  19    3.74    1.44 
  -6  -3  17   16.64    3.25 
  -6  -3  17   17.26    3.91 
  -6  -3  15    3.54    1.52 
  -6  -3  15    2.23    1.19 
  -6  -3  13    2.44    2.60 
  -6  -3  13    7.61    2.84 
  -6  -3  13    3.07    1.18 
  -6  -3  11  422.16   16.79 
   6   3 -11  422.04   27.64 
  -6  -3  11  432.09   18.47 
  -6  -3  11  475.00   29.77 
   6   3  -9  603.23   23.21 
   6   3  -9  583.07   26.36 
  -6  -3   9  574.11   18.41 
  -6  -3   9  603.71   32.32 
   6   3  -7 1267.57   34.28 
   6   3  -7 1292.74   30.80 
   6   3  -5 1379.73   32.81 
   6   3  -5 1416.29   30.04 
   6   3  -3 1242.82   28.01 
   6   3  -3 1220.83   29.58 
   6   3  -1 1296.24   30.16 
   6   3  -1 1333.36   29.87 
  -6   3   1 1372.69   25.81 
   6   3   1 1319.50   31.51 
  -6   3  -1 1271.69   27.98 
   6   3   1 1331.02   31.69 
   6   3   3 1453.04   35.58 
  -6   3  -3 1436.86   35.80 
   6   3   3 1431.10   34.74 
   6   3   5  389.50   19.53 
   6   3   5  418.38   20.89 
  -6   3  -5  379.65   22.11 
  -6   3  -7   85.35   11.72 
  -6  -3  -7  103.01    6.30 
   6   3   7   93.27   11.47 
   6  -3   7   97.94    7.58 
   6  -3   7   89.19   11.73 
  -6   3  -9  192.09   18.36 
  -6  -3  -9  194.98    9.89 
  -6  -3  -9  200.58   12.17 
   6   3   9  176.58   18.18 
   6  -3   9  160.78    9.78 
   6  -3   9  156.28   16.34 
  -6   3 -11  191.60   18.14 
   6  -3  11  204.13   10.73 
   6  -3  11  186.48   10.64 
  -6  -3 -11  199.26   11.85 
   6   3  11  168.38   18.51 
  -6  -3 -11  179.01   11.45 
  -6   3 -13    5.66    3.01 
   6   3  13    8.43    4.44 
  -6  -3 -13    4.18    1.92 
  -6  -3 -13    4.24    2.03 
   6  -3  13    4.76    1.61 
   6  -3  13    3.95    1.74 
  -6  -3 -15   31.52    4.53 
  -6  -3 -15   34.25    4.87 
   6  -3  15   28.51    3.61 
   6  -3  15   23.68    3.72 
  -6  -3 -17   15.29    3.23 
  -6   3 -17   12.73    2.43 
  -6  -3 -17   16.52    3.06 
   6  -3  17   14.60    2.63 
   6  -3  19   14.00    2.57 
  -6  -3 -19   13.82    2.71 
   6  -3  21    5.36    1.23 
  -6  -3 -21    5.60    1.44 
   6  -3  21    2.66    0.90 
  -6  -4  22   84.09    4.92 
  -6  -4  20  108.57    7.09 
  -6  -4  18  153.92    8.89 
  -6  -4  18  166.73   10.26 
  -6  -4  16  129.47    9.72 
  -6  -4  16  159.21   11.42 
  -6  -4  14  152.15   11.59 
  -6  -4  14  181.07   13.13 
  -6  -4  12  617.57   22.78 
  -6  -4  12  621.73   23.76 
  -6  -4  10  343.27   14.97 
  -6  -4  10  357.90   15.93 
   6   4 -10  328.74   22.43 
  -6  -4  10  362.18   26.17 
  -6  -4   8   97.19    6.97 
   6   4  -8  107.76   10.87 
  -6  -4   8  102.35    7.32 
  -6  -4   8  107.13   14.27 
   6   4  -6    6.92    2.25 
  -6  -4   6    8.09    1.82 
   6   4  -6    6.02    2.27 
  -6  -4   6    4.66    3.13 
   6   4  -4    9.46    2.53 
   6   4  -4    8.63    2.64 
  -6  -4   4   11.08    5.29 
   6   4  -2   59.74    6.86 
  -6  -4   2   47.61   12.59 
   6   4  -2   59.10    6.57 
  -6  -4   0    6.70    4.40 
   6   4   0    6.33    2.37 
   6   4   0    6.90    2.51 
   6   4   2   56.32    7.27 
  -6   4  -2   56.09    6.79 
   6   4   2   62.38    7.76 
   6   4   4  249.80   16.32 
  -6   4  -4  271.97   18.42 
  -6  -4  -4  281.98   10.49 
   6   4   4  254.72   16.85 
   6  -4   4  298.35   15.70 
  -6  -4  -4  265.75    8.38 
   6   4   6  360.23   21.26 
  -6   4  -6  352.65   24.02 
  -6  -4  -6  399.94   12.81 
   6   4   6  365.73   23.17 
  -6  -4  -6  390.03   10.14 
   6   4   8  301.94   22.26 
  -6   4  -8  352.71   25.44 
  -6  -4  -8  373.59   13.46 
   6  -4   8  439.54   21.72 
  -6  -4  -8  271.01   17.65 
   6   4   8  335.74   25.79 
   6  -4   8  354.04   15.58 
   6  -4   8  322.22   24.82 
  -6   4 -10  257.81   22.03 
  -6  -4 -10  275.88   13.49 
   6  -4  10  240.78   14.17 
   6  -4  10  295.77   14.83 
  -6  -4 -10  312.27   18.31 
   6   4  10  208.50   22.36 
   6  -4  10  248.19   12.70 
   6  -4  12  361.51   14.32 
   6   4  12  345.30   28.42 
  -6  -4 -12  316.65   16.57 
   6  -4  12  363.11   15.43 
   6  -4  14  362.91   17.49 
  -6  -4 -14  383.42   16.99 
   6  -4  14  320.65   12.63 
   6  -4  14  340.51   14.72 
  -6  -4 -14  367.74   16.06 
  -6  -4 -16  170.92    9.60 
  -6  -4 -16  164.13   10.63 
   6  -4  16  159.50    9.15 
   6  -4  16  153.67    9.80 
   6  -4  18   60.83    5.20 
  -6  -4 -18   61.97    4.99 
  -6  -4 -18   73.98    6.45 
   6  -4  20   19.87    2.30 
  -6  -4 -20   25.63    3.22 
  -6  -5  19    0.24    0.29 
  -6  -5  19    0.43    0.55 
  -6  -5  17    0.51    0.60 
  -6  -5  17    1.51    0.91 
  -6  -5  15    1.96    1.28 
  -6  -5  15    6.06    2.16 
  -6  -5  13   29.63    5.01 
  -6  -5  13   38.93    5.91 
  -6  -5  11  147.32   10.81 
  -6  -5  11  166.32   11.39 
  -6  -5  11  153.47   19.16 
  -6  -5   9  382.72   29.76 
  -6  -5   9  323.28   14.40 
  -6  -5   7  534.45   36.66 
  -6  -5   7  441.57   15.40 
  -6  -5   5  418.58   35.82 
  -6  -5   5  426.97   14.14 
  -6  -5   5  418.38   14.03 
  -6  -5   3  491.63   14.43 
   6   5  -3  457.52   20.43 
  -6  -5   3  498.86   15.34 
   6  -5  -3  470.01   13.99 
   6   5  -3  437.29   18.57 
  -6  -5   3  469.07   35.23 
  -6  -5   1  846.67   18.48 
  -6  -5   1  842.43   19.66 
   6   5  -1  799.59   27.76 
   6  -5  -1  800.50   19.50 
   6   5  -1  792.57   26.94 
  -6  -5  -1 1112.47   20.51 
   6   5   1 1048.47   33.15 
  -6  -5  -1 1095.75   22.18 
   6  -5   1 1064.25   24.39 
   6   5   1 1057.23   33.77 
   6  -5   1 1015.26   28.57 
   6   5   3  640.00   27.41 
   6  -5   3  686.58   23.19 
  -6  -5  -3  652.46   16.98 
   6   5   3  618.28   27.39 
  -6  -5  -3  652.79   14.88 
   6   5   5  146.05   13.81 
  -6   5  -5  184.42   17.56 
  -6  -5  -5  171.57    8.67 
   6  -5   5  174.75   14.64 
   6   5   5  166.55   15.73 
   6  -5   5  197.51   16.41 
  -6  -5  -5  174.87    7.38 
  -6  -5  -7  110.08    7.42 
   6   5   7   91.59   11.84 
  -6   5  -7  101.19   14.37 
   6  -5   7   86.65   10.95 
  -6  -5  -7   97.56    9.63 
   6   5   7   99.18   13.96 
   6  -5   7  133.91   11.54 
   6   5   9   72.72   12.13 
  -6   5  -9   86.40   13.32 
  -6  -5  -9  100.02    8.03 
  -6  -5  -9   42.72    7.54 
   6  -5   9  121.46   11.23 
   6   5   9   78.76   14.18 
   6  -5   9  103.16    8.91 
   6  -5  11   29.43    5.15 
  -6  -5 -11   47.17    7.53 
  -6  -5 -11   32.57    5.25 
   6  -5  11   39.90    5.27 
   6  -5  11   40.97    5.29 
  -6  -5 -13    2.27    1.61 
   6  -5  13    2.22    1.35 
   6  -5  13    3.03    1.26 
  -6  -5 -13    5.49    2.41 
   6  -5  13    3.97    1.60 
  -6  -5 -15    6.01    1.83 
   6  -5  15    5.38    1.48 
   6  -5  15    5.74    1.95 
  -6  -5 -15    6.66    2.27 
   6  -5  15    5.64    1.84 
   6  -5  17   14.07    2.36 
  -6  -5 -17   15.16    2.40 
  -6  -5 -17   17.88    3.00 
  -6  -5 -19    9.91    1.91 
  -6  -6  18   59.92    4.08 
  -6  -6  16   96.31    6.84 
  -6  -6  14  112.17    9.00 
  -6  -6  12   88.69    8.63 
  -6  -6  10  129.18    9.97 
  -6  -6   8  125.03    9.07 
  -6  -6   8  115.78    8.66 
  -6  -6   6   55.41    5.58 
  -6  -6   6   52.04    5.47 
  -6  -6   4   25.07    3.56 
   6  -6  -4   22.67    3.17 
  -6  -6   4   22.64    3.41 
  -6  -6   2    0.53    0.46 
  -6  -6   2    0.15    0.59 
   6  -6  -2    0.74    1.02 
  -6  -6   0   17.43    2.76 
  -6  -6   0   18.44    3.10 
   6   6   0   13.28    3.84 
   6  -6   0   17.03    3.10 
   6  -6   2  103.44    8.53 
  -6  -6  -2   87.99    6.48 
   6   6   2   82.20   10.27 
   6  -6   2   90.76    8.92 
  -6  -6  -2   87.92    5.90 
  -6  -6  -4  137.63    8.02 
   6   6   4  119.38   13.27 
   6  -6   4  155.04   13.00 
   6  -6   4  115.75   12.95 
  -6  -6  -4  134.60    6.84 
   6   6   6   72.76   11.42 
   6  -6   6   66.88   10.03 
   6  -6   6   88.33   11.50 
  -6  -6  -6   98.61    7.13 
  -6  -6  -6   99.37    5.82 
  -6  -6  -8  149.16    9.76 
   6  -6   8  169.88   14.94 
   6  -6   8  175.23   13.52 
   6  -6  10  181.37   12.01 
   6  -6  10  164.95   11.21 
  -6  -6 -12  142.86    9.46 
   6  -6  12  133.48    8.33 
  -6  -6 -12  139.16   12.24 
   6  -6  12  137.45    9.04 
   6  -6  14  128.51    6.85 
  -6  -6 -14  144.05   10.12 
  -6  -6 -14  136.93    7.64 
  -6  -6 -16   69.88    5.62 
  -6  -6 -16   64.83    4.33 
  -6  -7  15   11.81    2.19 
  -6  -7  13   21.89    3.77 
  -6  -7  11   33.16    5.07 
  -6  -7   9   71.19    7.18 
  -6  -7   7  185.71   10.80 
  -6  -7   5  258.82   12.20 
   6  -7  -5  256.65   10.19 
  -6  -7   3  328.83   13.22 
   6  -7  -3  307.18   12.31 
   6  -7  -1  246.73   11.66 
  -6  -7   1  268.88   11.32 
   6  -7   1  119.52    8.83 
  -6  -7  -1  124.37    7.22 
   6  -7   3  218.28   14.18 
  -6  -7  -3  189.51    8.34 
   6  -7   5  294.46   20.21 
  -6  -7  -5  288.25   12.21 
  -6  -7  -5  300.90   10.10 
   6  -7   7  112.61   12.65 
   6  -7   7  125.60   13.24 
  -6  -7  -7  111.61    8.38 
  -6  -7  -9   11.66    2.58 
   6  -7   9   15.27    3.82 
  -6  -7 -11    2.99    1.37 
   6  -7  11    1.24    0.87 
   6  -7  13    0.63    0.42 
  -6  -8  14   43.33    3.45 
  -6  -8  12   39.72    4.57 
  -6  -8  10   35.77    4.82 
  -6  -8   8   61.41    6.25 
  -6  -8   6   45.57    4.96 
  -6  -8   4    3.38    1.38 
   6  -8  -4    3.74    1.19 
  -6  -8   2    3.03    1.14 
   6  -8  -2    1.45    0.86 
  -6  -8   0    5.68    1.67 
   6  -8   0    3.86    1.40 
   6  -8   2    3.02    1.40 
  -6  -8  -2    9.06    2.00 
   6  -8   4   13.12    3.85 
  -6  -8  -4   29.33    3.18 
   6  -8   6   41.29    6.69 
   6  -8   8  134.56   10.00 
   6  -8  10   85.70    5.78 
  -6  -9   9   16.84    2.64 
  -6  -9   7   39.44    4.14 
  -6  -9   5   73.50    5.27 
   6  -9  -3  101.80    4.98 
  -6  -9   3   94.11    5.49 
   6  -9  -1   69.15    4.80 
  -6  -9   1   78.84    4.72 
   6  -9   1   53.61    4.95 
  -6  -9  -1   58.55    3.91 
   6  -9   3   37.92    4.92 
   6  -9   5   19.74    3.69 
   6  -9   7   40.74    4.34 
  -7   0  23   -0.08    0.50 
  -7   0  21    0.69    0.69 
  -7   0  19   -0.91    1.22 
  -7   0  17    0.17    1.02 
  -7   0  15   -0.51    1.66 
  -7   0  13    2.61    1.62 
  -7   0  13   -1.76    1.79 
  -7   0  11    1.17    1.74 
   7   0 -11   -3.44    2.57 
  -7   0  11   -0.34    1.13 
   7   0  -9   -0.41    1.96 
   7   0  -9   -0.50    1.26 
  -7   0   9    1.09    1.00 
   7   0  -7    0.60    0.81 
   7   0  -7    0.47    0.80 
   7   0  -5   -0.17    0.52 
   7   0  -5    0.26    0.76 
   7   0  -3    2.09    1.03 
   7   0  -3   -0.29    0.55 
   7   0  -1   -0.39    0.59 
   7   0  -1    0.87    0.86 
  -7   0  -1    0.08    0.68 
   7   0   1    0.39    0.58 
   7   0   1   -0.15    0.34 
  -7   0  -3    0.30    0.93 
   7   0   3   -0.22    0.55 
   7   0   3    0.08    0.56 
  -7   0  -5    0.49    1.31 
   7   0   5    0.29    0.87 
   7   0   5   -0.05    0.75 
   7   0   7    1.61    1.47 
   7   0   7   -0.42    1.41 
  -7   0  -9    0.63    1.87 
   7   0   9    1.73    1.63 
  -7   0 -11    0.33    2.62 
  -7   0 -11    1.11    0.70 
   7   0  11   -0.31    0.71 
  -7   0 -13    0.73    0.51 
  -7   0 -13   -2.07    2.11 
  -7   0 -13   -1.05    0.86 
  -7   0 -15    0.15    1.05 
  -7   0 -15   -0.44    0.71 
  -7   0 -17    0.86    0.81 
  -7   0 -19    0.98    1.07 
  -7   0 -21   -0.22    0.57 
   7   0  21   -0.34    0.44 
  -7  -1  22    5.65    1.65 
  -7   1  20    4.77    1.64 
  -7  -1  20    3.74    1.26 
  -7   1  18   13.60    3.24 
  -7  -1  18    9.25    2.78 
  -7   1  16    2.85    1.44 
  -7  -1  16    1.05    0.97 
  -7   1  14   29.48    5.12 
  -7  -1  14   31.76    5.49 
  -7  -1  14   27.52    6.99 
  -7   1  12   -0.21    0.80 
  -7  -1  12   -1.28    2.00 
   7   1 -12   -1.84    2.00 
  -7   1  12   -0.51    0.74 
  -7  -1  12   -0.62    1.33 
  -7  -1  10   17.58    5.01 
   7   1 -10   17.24    4.91 
   7   1 -10   14.94    4.26 
   7  -1 -10   17.32    5.78 
  -7  -1  10   16.77    3.18 
  -7   1  10   18.53    4.95 
  -7  -1   8   21.02    5.38 
   7   1  -8   18.18    3.96 
   7  -1  -8   18.59    5.10 
   7   1  -8   20.78    4.61 
   7  -1  -6   62.73    8.02 
   7  -1  -6   57.82    7.26 
   7   1  -6   61.12    6.90 
   7   1  -6   54.28    6.10 
   7   1  -4    4.91    1.66 
   7  -1  -4    3.66    1.54 
   7  -1  -4    3.93    1.73 
   7   1  -4    3.22    1.34 
   7  -1  -2    4.65    1.55 
   7   1  -2    5.18    2.01 
   7  -1  -2    3.52    1.38 
   7   1  -2    5.65    1.74 
  -7   1   0   15.26    3.12 
   7   1   0   13.35    3.01 
   7  -1   0   16.35    2.92 
   7   1   0   17.24    3.16 
   7  -1   0   14.06    2.67 
   7   1   2  300.66   14.32 
  -7   1  -2  297.14   14.80 
  -7  -1  -2  313.33   15.66 
   7  -1   2  312.53   12.55 
   7   1   2  317.70   13.96 
   7  -1   2  292.33   11.91 
  -7  -1  -4    1.62    1.31 
   7   1   4    0.56    0.86 
   7  -1   4   -0.36    0.49 
   7   1   4   -0.16    0.64 
   7  -1   4   -0.20    0.71 
   7   1   6   54.92    7.06 
   7  -1   6   60.94    6.48 
  -7  -1  -6   47.56    7.36 
   7   1   6   62.19    7.72 
   7  -1   6   58.28    6.06 
  -7   1  -6   52.57    8.38 
   7  -1   8  148.18   12.08 
  -7   1  -8  143.35   15.76 
  -7  -1  -8  146.80   16.03 
  -7   1  -8  104.62    8.89 
   7   1   8  159.45   14.74 
  -7   1 -10    1.01    2.11 
   7   1  10   -0.45    2.26 
  -7  -1 -10    1.72    1.00 
  -7  -1 -10    0.99    1.20 
  -7  -1 -10    2.00    0.68 
   7  -1  10    0.89    0.84 
   7   1  10    2.28    1.13 
  -7  -1 -12  100.16   14.65 
  -7   1 -12  107.67    7.20 
  -7  -1 -12   87.94    7.78 
  -7   1 -12   97.82   13.80 
  -7  -1 -12  116.85    8.81 
   7  -1  12  101.80    8.01 
  -7   1 -14    4.99    3.88 
  -7  -1 -14    7.43    4.23 
  -7   1 -14    2.43    1.29 
  -7  -1 -14    1.77    0.90 
  -7  -1 -14    2.09    1.54 
  -7   1 -14    1.44    1.09 
   7  -1  14    1.82    1.17 
  -7  -1 -16    4.72    1.70 
  -7  -1 -16    5.23    1.83 
  -7   1 -16    3.85    1.47 
  -7  -1 -18    2.29    1.26 
  -7   1 -18    1.40    0.70 
  -7  -1 -20    0.61    0.68 
  -7   1 -20    1.62    0.90 
   7   1  20   -0.29    0.47 
   7  -1  20   -0.27    0.66 
   7  -1  22    0.84    0.51 
  -7  -2  23   -0.38    0.39 
  -7  -2  21    4.40    1.48 
  -7  -2  19    2.86    1.28 
  -7  -2  17    3.08    1.49 
  -7  -2  15   43.99    6.57 
  -7  -2  15   40.79    8.46 
   7   2 -13    2.24    2.55 
  -7  -2  13    2.64    1.16 
  -7  -2  11    6.29    3.53 
   7   2 -11    7.26    3.58 
   7   2 -11    5.44    2.39 
  -7  -2  11    3.61    1.47 
   7   2  -9   40.86    6.36 
  -7  -2   9   39.54    4.80 
   7   2  -9   36.79    6.76 
  -7  -2   9   38.45    8.28 
   7   2  -7    0.13    0.81 
   7   2  -7    0.93    1.23 
  -7  -2   7   -0.27    1.41 
   7  -2  -7    1.24    2.49 
   7  -2  -5  294.30   18.12 
  -7  -2   5  316.89   19.54 
   7   2  -5  277.13   14.97 
   7   2  -5  297.24   14.23 
   7  -2  -3    7.70    2.26 
   7   2  -3    7.90    2.26 
   7  -2  -3    7.79    2.82 
   7   2  -3   10.02    2.72 
  -7   2   1    6.32    2.03 
   7   2  -1   10.27    2.73 
   7  -2  -1   11.11    2.38 
   7  -2  -1   10.95    3.22 
   7   2  -1    9.72    2.49 
   7  -2   1   92.22    8.86 
   7   2   1   86.99    8.20 
  -7   2  -1   79.56    7.52 
   7  -2   1   83.32    5.91 
   7   2   1   78.77    7.43 
  -7   2  -3   15.26    3.67 
   7   2   3   13.27    3.37 
   7  -2   3   18.20    3.99 
   7   2   3   16.55    3.68 
  -7   2  -5    5.84    2.79 
   7   2   5    8.00    2.84 
   7   2   5    4.89    1.93 
   7   2   7   28.81    5.81 
  -7  -2  -7   41.59    8.32 
  -7   2  -7   28.36    6.80 
   7   2   7   32.10    6.30 
   7  -2   7   27.89    4.05 
  -7   2  -9    0.22    1.40 
  -7  -2  -9    1.30    1.84 
   7   2   9    0.45    1.06 
  -7  -2  -9    0.86    0.83 
  -7  -2  -9    2.76    1.53 
   7  -2   9    0.62    0.82 
   7   2  11   24.59    6.73 
  -7  -2 -11   19.78    3.66 
  -7  -2 -11   28.32    8.37 
  -7  -2 -11   25.18    4.08 
  -7   2 -11   19.90    6.37 
   7  -2  11   23.21    3.98 
  -7   2 -13   -0.62    2.76 
   7   2  13    0.29    1.47 
  -7  -2 -13   -0.89    0.77 
  -7  -2 -13   -0.33    0.81 
   7  -2  13    0.78    0.54 
  -7  -2 -15   23.15    3.78 
   7  -2  15   28.59    3.77 
  -7  -2 -15   27.97    4.45 
  -7   2 -15   20.54    4.06 
   7  -2  15   21.22    3.48 
  -7  -2 -17   21.14    3.60 
  -7  -2 -17   23.16    3.90 
  -7   2 -17   21.84    3.50 
  -7  -2 -19    2.26    1.10 
  -7   2 -19    2.73    1.10 
   7   2  19    0.55    0.60 
   7  -2  19    0.93    0.67 
   7  -2  21   12.21    1.89 
  -7  -2 -21   10.92    1.97 
  -7  -3  22    1.79    0.87 
  -7  -3  20    1.28    0.86 
  -7  -3  18    2.86    1.29 
  -7  -3  16   -0.69    1.69 
  -7  -3  14   26.75    7.68 
  -7  -3  14   20.32    4.54 
   7   3 -12    1.29    1.94 
  -7  -3  12    4.04    1.86 
  -7  -3  10    0.52    1.94 
   7   3 -10    0.78    1.54 
   7   3 -10    0.35    1.74 
  -7  -3  10   -0.38    0.52 
  -7  -3   8    0.33    1.98 
   7   3  -8    0.58    1.06 
   7   3  -8    0.41    1.08 
  -7  -3   8    0.75    0.90 
   7   3  -6   60.44    7.48 
  -7  -3   6   62.83   10.12 
   7   3  -6   69.03    7.32 
  -7  -3   4   15.65    5.13 
   7   3  -4   22.97    4.44 
   7   3  -4   23.38    4.10 
  -7  -3   2   24.47    6.58 
   7   3  -2   22.84    4.19 
   7   3  -2   29.23    4.65 
  -7  -3   0    4.14    4.02 
   7   3   0    4.41    1.93 
  -7   3   0    2.79    1.28 
   7   3   0    4.40    1.95 
  -7  -3  -2   39.86    9.89 
   7   3   2   35.97    5.69 
  -7   3  -2   33.17    5.25 
   7   3   2   40.42    5.93 
  -7   3  -4    0.36    0.87 
   7   3   4   -0.11    0.55 
   7   3   4   -1.44    1.25 
  -7   3  -6   16.57    4.92 
   7   3   6   15.19    4.47 
  -7  -3  -6   14.04    2.45 
   7  -3   6   14.05    3.11 
   7   3   6   16.57    4.35 
  -7   3  -8    1.36    1.71 
   7   3   8   -0.12    1.71 
  -7  -3  -8    0.84    0.77 
   7   3   8    0.41    1.21 
  -7  -3  -8    0.50    1.20 
   7  -3   8    0.54    1.00 
   7   3  10    4.65    2.93 
  -7  -3 -10    4.60    1.67 
  -7   3 -10    6.78    3.89 
   7  -3  10    7.38    2.45 
  -7  -3 -10    3.91    2.08 
   7  -3  10    4.91    1.43 
  -7   3 -12    0.17    0.87 
  -7  -3 -12   -0.16    1.25 
   7  -3  12    0.25    0.55 
  -7  -3 -12    0.31    0.55 
   7   3  12    0.16    1.45 
   7  -3  12    0.09    0.95 
   7  -3  14   -0.98    0.84 
  -7  -3 -14   -1.02    1.76 
  -7  -3 -14   -0.14    0.57 
   7  -3  14   -0.18    0.63 
  -7  -3 -16    2.95    1.47 
  -7  -3 -16    2.15    1.23 
  -7   3 -16    3.47    1.42 
   7  -3  16    1.51    1.00 
  -7  -3 -18    1.83    1.09 
  -7  -3 -18    2.27    1.24 
  -7   3 -18   -0.04    0.54 
   7  -3  18    2.47    1.22 
   7  -3  18    0.48    0.48 
  -7  -3 -20    0.19    0.77 
   7  -3  20   -0.66    0.54 
   7  -3  20    0.34    0.44 
  -7  -4  21    0.30    0.35 
  -7  -4  19    0.73    0.83 
  -7  -4  17    1.19    0.92 
  -7  -4  17   -0.91    1.09 
  -7  -4  15   -0.48    0.73 
  -7  -4  15   -1.12    1.41 
  -7  -4  13    3.48    1.61 
  -7  -4  13    3.03    1.72 
  -7  -4  11    6.90    2.23 
   7   4 -11    6.27    3.21 
  -7  -4  11   11.72    4.92 
  -7  -4  11    5.78    2.34 
   7   4  -9    5.22    2.88 
  -7  -4   9    1.72    1.01 
  -7  -4   9    2.54    2.46 
  -7  -4   9    3.43    1.56 
   7   4  -7    2.10    1.19 
  -7  -4   7    4.85    1.37 
  -7  -4   7    6.92    3.69 
  -7  -4   7    4.45    1.27 
   7   4  -7    3.96    2.08 
  -7  -4   5   18.80    2.73 
   7   4  -5   18.45    4.14 
  -7  -4   5   20.88    7.21 
   7   4  -5   21.50    4.06 
   7   4  -3    0.03    0.63 
  -7  -4   3   -0.73    2.11 
   7   4  -3    0.10    0.67 
   7   4  -1   55.61    7.11 
  -7  -4   1   39.60   12.75 
  -7  -4   1   53.39    4.77 
   7   4  -1   54.26    6.89 
   7   4   1    2.20    1.52 
   7   4   1    1.25    1.03 
   7  -4   1    3.65    1.60 
  -7  -4  -1    2.49    1.08 
   7   4   3   24.49    5.18 
  -7   4  -3   22.20    4.69 
  -7  -4  -3   21.91    3.05 
   7  -4   3   22.89    4.05 
   7   4   3   21.39    4.99 
   7  -4   3   24.41    6.03 
  -7  -4  -3   21.41    2.45 
  -7  -4  -5    0.65    0.58 
  -7   4  -5    1.55    1.45 
   7   4   5   -0.38    1.84 
   7  -4   5   -0.51    0.71 
   7   4   5    0.29    1.08 
  -7  -4  -5    0.12    0.88 
   7  -4   5    3.35    2.45 
   7   4   7    2.32    1.10 
   7  -4   7    1.14    2.11 
   7   4   7    0.43    1.38 
  -7  -4  -7    1.12    1.42 
  -7  -4  -7    1.07    0.69 
  -7   4  -7    0.92    1.32 
   7  -4   7    2.70    1.77 
  -7   4  -9   -1.43    1.64 
   7   4   9   -0.81    1.47 
  -7  -4  -9    0.01    0.54 
   7  -4   9    0.62    0.94 
   7   4   9   -0.58    2.18 
  -7  -4  -9   -0.49    0.70 
   7  -4   9    0.03    1.01 
  -7   4 -11    0.13    3.53 
   7   4  11   -0.99    2.80 
  -7  -4 -11   -1.13    1.71 
   7  -4  11   -0.39    0.51 
  -7  -4 -11   -0.01    0.76 
   7  -4  11   -0.07    0.56 
   7   4  11    5.82    3.64 
  -7  -4 -13    1.76    1.71 
   7  -4  13    0.14    0.78 
   7  -4  13    0.71    0.96 
  -7  -4 -13    3.01    1.89 
   7  -4  13    0.19    0.66 
   7  -4  15    0.75    0.96 
   7  -4  15    0.23    0.51 
  -7  -4 -15    0.24    0.70 
  -7  -4 -15   -0.90    1.37 
   7  -4  15   -0.09    0.48 
  -7  -4 -17    3.00    1.20 
   7  -4  17    1.36    0.78 
  -7  -4 -17   -0.43    1.06 
   7  -4  17    1.52    1.04 
   7  -4  17    0.29    0.49 
  -7  -4 -19   -0.26    0.54 
   7  -4  19   -0.59    0.44 
  -7  -5  18    1.68    0.78 
  -7  -5  18    1.62    0.90 
  -7  -5  16    0.58    0.87 
  -7  -5  16    0.53    0.83 
  -7  -5  14    3.92    1.53 
  -7  -5  14    1.45    1.45 
  -7  -5  12    4.71    1.97 
  -7  -5  12    3.88    1.77 
  -7  -5  10    9.71    2.55 
  -7  -5  10    7.31    2.39 
  -7  -5  10    8.22    4.39 
  -7  -5   8    2.65    1.55 
  -7  -5   8    3.76    2.91 
  -7  -5   6    4.58    1.56 
  -7  -5   6    3.85    3.13 
  -7  -5   4    2.78    1.25 
  -7  -5   4    3.77    1.34 
   7   5  -4    3.63    1.58 
   7   5  -4    4.48    2.27 
  -7  -5   4   -0.71    1.96 
  -7  -5   2   31.73    3.63 
   7   5  -2   32.07    5.89 
   7  -5  -2   27.90    3.67 
  -7  -5   2   31.80    4.00 
   7   5  -2   29.33    5.30 
  -7  -5   0    3.99    1.32 
   7   5   0    2.91    1.47 
  -7  -5   0    6.03    1.79 
   7   5   0    3.36    2.00 
   7  -5   0    4.65    1.73 
   7   5   2   75.06    9.71 
  -7  -5  -2   77.51    6.01 
   7   5   2   73.41    9.48 
   7  -5   2   72.37    9.53 
   7  -5   2   80.78    7.45 
  -7  -5  -2   83.04    5.41 
   7  -5   4   23.12    4.91 
   7   5   4   14.69    4.81 
  -7  -5  -4   18.39    2.91 
   7   5   4   20.54    5.18 
   7  -5   4   14.62    4.91 
  -7  -5  -4   17.02    2.40 
  -7   5  -6   14.35    5.41 
  -7  -5  -6   16.65    2.79 
   7   5   6   17.81    5.65 
   7   5   6   17.17    4.88 
   7  -5   6   13.13    4.22 
   7  -5   6   22.28    5.09 
  -7  -5  -6   22.75    2.87 
  -7   5  -8   14.33    5.84 
   7   5   8   11.15    4.69 
  -7  -5  -8   17.65    3.16 
   7   5   8   11.74    4.80 
   7  -5   8   16.00    4.33 
  -7  -5  -8    7.87    3.27 
   7  -5   8   19.15    4.02 
  -7  -5 -10    0.17    0.67 
   7  -5  10    0.59    0.60 
  -7  -5 -10    0.23    1.23 
   7  -5  10    2.72    1.71 
  -7  -5 -12    5.28    1.89 
   7  -5  12    8.91    2.12 
  -7  -5 -12   11.61    3.74 
   7  -5  12    8.64    2.43 
   7  -5  14    0.71    0.46 
  -7  -5 -14    2.15    1.14 
  -7  -5 -14    2.64    1.49 
   7  -5  14    1.32    1.01 
  -7  -5 -16    0.04    0.35 
  -7  -5 -16    0.02    0.54 
   7  -5  16    0.44    0.60 
  -7  -5 -18    3.45    1.20 
  -7  -6  17    0.60    0.59 
  -7  -6  17    1.38    0.84 
  -7  -6  15    0.34    0.49 
  -7  -6  13   -0.68    1.04 
  -7  -6  11   10.75    2.89 
  -7  -6   9    7.06    2.21 
  -7  -6   9    4.94    1.73 
  -7  -6   7    2.76    1.19 
  -7  -6   7    5.89    2.06 
  -7  -6   5   10.45    2.28 
  -7  -6   5   10.56    2.47 
   7  -6  -3    0.38    0.63 
  -7  -6   3    0.36    0.53 
  -7  -6   3    1.07    1.22 
  -7  -6   1   18.98    2.97 
  -7  -6   1   20.81    3.37 
   7  -6  -1   19.01    3.18 
  -7  -6  -1   10.41    2.12 
   7   6   1    8.65    3.51 
   7  -6   1    8.44    2.30 
  -7  -6  -1    8.20    2.08 
  -7  -6  -3    2.22    1.09 
   7   6   3    1.96    1.48 
  -7  -6  -3    3.23    1.46 
   7  -6   3    3.75    1.91 
   7  -6   3    5.77    3.05 
  -7  -6  -5    2.33    0.86 
   7  -6   5    2.85    1.75 
   7  -6   5    0.76    1.53 
  -7  -6  -7    0.18    0.90 
   7  -6   7   -0.13    1.88 
   7  -6   7    0.26    0.97 
  -7  -6  -9    7.51    2.29 
   7  -6   9   12.50    3.40 
   7  -6   9    9.31    2.73 
  -7  -6 -11    6.52    2.13 
   7  -6  11    5.90    2.00 
  -7  -6 -11    7.08    3.10 
   7  -6  11    4.20    1.74 
  -7  -6 -13    4.12    1.51 
   7  -6  13    3.58    1.13 
  -7  -6 -13    4.53    1.73 
   7  -6  13    6.91    1.96 
  -7  -6 -15    4.43    1.26 
  -7  -6 -15    5.62    1.76 
  -7  -7  14    1.56    0.86 
  -7  -7  12    3.14    1.27 
  -7  -7  10   -1.77    1.29 
  -7  -7   8    2.23    1.01 
  -7  -7   8    3.81    1.78 
  -7  -7   6    6.68    1.79 
  -7  -7   6    6.61    2.13 
  -7  -7   4    2.17    0.92 
   7  -7  -4    1.77    0.68 
  -7  -7   2    0.41    0.56 
  -7  -7   2    1.63    0.83 
   7  -7  -2    0.75    0.93 
  -7  -7   0   -0.03    0.39 
  -7  -7   0    0.14    0.81 
   7  -7   0   -0.95    1.01 
  -7  -7  -2    2.86    1.13 
  -7  -7  -2    1.40    0.91 
   7  -7   2    3.95    2.03 
  -7  -7  -4    5.12    1.80 
   7  -7   4    4.11    2.48 
   7  -7   4    6.20    2.57 
  -7  -7  -4    8.46    2.24 
  -7  -7  -6   -0.40    0.56 
   7  -7   6    1.50    0.92 
   7  -7   6   -0.36    2.02 
  -7  -7  -8    3.00    1.36 
   7  -7   8    0.77    1.24 
  -7  -7 -10    0.59    0.68 
   7  -7  10   -0.67    0.79 
  -7  -7 -12    1.20    0.69 
   7  -7  12    1.43    0.75 
  -7  -8  13    0.60    0.41 
  -7  -8  11    0.07    0.52 
  -7  -8   9   -0.12    1.09 
  -7  -8   7    1.00    0.69 
  -7  -8   5    0.95    0.69 
  -7  -8   3    3.46    1.15 
   7  -8  -3    1.16    0.53 
  -7  -8   1    2.68    1.17 
   7  -8  -1   -0.43    0.56 
  -7  -8  -1    1.89    1.33 
   7  -8   1   -0.93    1.09 
   7  -8   3   -0.55    1.38 
  -7  -8  -3    5.09    1.92 
   7  -8   5   -3.26    1.99 
   7  -8   7   -0.14    1.14 
   7  -8   9    1.00    0.82 
   7  -8  11   -0.63    0.62 
  -7  -9   8   -0.12    0.25 
  -7  -9   6    0.79    0.73 
  -7  -9   4    1.27    0.64 
  -7  -9   2    3.56    1.09 
   7  -9  -2   14.14    1.95 
  -7  -9   0    2.65    1.10 
   7  -9   0    1.01    0.74 
   7  -9   2    1.46    0.65 
   7  -9   4   -1.39    1.02 
   7  -9   6   -0.44    0.69 
  -8   0  22    9.87    1.90 
  -8   0  20    1.73    1.04 
  -8   0  18   19.69    3.81 
  -8   0  16   99.14    9.70 
  -8   0  14   29.11    7.23 
  -8   0  14   22.55    4.50 
   8   0 -12   75.17   12.99 
  -8   0  12   79.43    8.10 
  -8   0  12   78.44   11.50 
   8   0 -10  308.42   22.84 
  -8   0  10  300.85   13.92 
  -8   0  10  307.33   22.06 
   8   0  -8 1382.27   40.41 
   8   0  -8 1401.52   40.58 
   8   0  -6  859.18   27.94 
   8   0  -6  881.44   28.62 
   8   0  -4  790.70   24.49 
   8   0  -4  842.65   25.52 
   8   0  -2 2716.05   44.64 
   8   0  -2 2688.88   42.88 
   8   0   0 1949.96   36.78 
   8   0   0 1940.74   34.46 
   8   0   2  835.20   24.41 
  -8   0  -2  794.15   26.24 
   8   0   4  229.25   13.12 
  -8   0  -4  207.16   14.50 
   8   0   4  237.98   13.02 
   8   0   6  524.53   22.14 
  -8   0  -6  510.17   26.77 
   8   0   6  569.99   22.90 
   8   0   8  131.08   12.87 
  -8   0  -8  125.76   15.59 
   8   0   8  145.84   13.42 
   8   0   8  126.44    8.58 
   8   0  10  131.23   14.84 
  -8   0 -10  139.05   17.94 
  -8   0 -10  114.89    9.10 
   8   0  10  110.66    8.56 
   8   0  12  115.45   15.04 
  -8   0 -12  160.94   19.08 
  -8   0 -12  158.02    9.93 
   8   0  12  132.26    8.84 
  -8   0 -14    0.91    0.88 
  -8   0 -14    1.93    1.34 
  -8   0 -16   60.00    6.02 
  -8   0 -16   64.91    5.58 
  -8   0 -18   98.63    7.02 
  -8   0 -20    5.62    1.45 
   8   0  20    1.72    1.02 
  -8  -1  23   65.51    4.36 
  -8  -1  21  126.24    7.78 
  -8   1  21  134.52    7.19 
  -8   1  19  178.05   10.43 
  -8  -1  19  185.48   11.23 
  -8   1  17  233.42   14.12 
  -8  -1  17  229.52   14.24 
  -8  -1  15  284.93   16.93 
  -8  -1  15  270.46   22.38 
   8   1 -13  462.20   34.09 
  -8   1  13  476.25   20.83 
  -8  -1  13  449.34   20.36 
  -8   1  13  530.75   30.98 
  -8  -1  13  488.06   30.57 
   8   1 -11  335.08   25.30 
   8  -1 -11  306.96   26.62 
  -8   1  11  317.43   15.10 
  -8  -1  11  318.83   15.41 
  -8   1  11  360.30   23.71 
  -8  -1  11  345.63   25.45 
   8   1  -9  294.65   18.28 
   8   1  -9  316.73   20.18 
   8  -1  -9  343.16   24.90 
  -8  -1   9  297.03   13.10 
  -8  -1   9  358.00   24.81 
   8  -1  -7  150.12   14.27 
   8   1  -7  137.52   11.75 
   8  -1  -7  145.98   13.32 
  -8  -1   7  167.77   15.54 
   8   1  -7  136.23   11.29 
   8  -1  -5   52.04    7.16 
   8  -1  -5   58.30    7.24 
   8   1  -5   54.23    6.65 
   8   1  -5   49.16    6.19 
   8   1  -3   17.73    3.74 
   8   1  -3   28.02    4.44 
   8  -1  -3   18.70    3.64 
   8  -1  -3   17.92    3.70 
   8   1  -1    0.29    0.57 
   8   1  -1    1.08    0.91 
   8  -1  -1    0.85    0.95 
   8  -1  -1    1.51    0.85 
   8   1   1  204.23   12.67 
  -8   1  -1  187.61   12.26 
   8  -1   1  194.13   10.91 
   8   1   1  195.88   11.51 
   8  -1   1  190.68   10.77 
   8   1   3 1158.87   30.81 
  -8   1  -3 1114.89   33.14 
   8  -1   3 1204.69   27.50 
  -8  -1  -3 1160.54   33.70 
   8   1   3 1156.23   29.85 
   8  -1   3 1178.27   27.22 
   8   1   5  421.52   19.85 
   8  -1   5  455.71   18.19 
  -8   1  -5  450.86   23.60 
  -8  -1  -5  443.84   22.53 
   8   1   5  469.28   21.37 
   8  -1   5  449.33   18.02 
   8   1   7  329.19   19.83 
   8  -1   7  372.18   18.57 
  -8   1  -7  335.63   24.15 
  -8   1  -7  335.41   14.42 
  -8  -1  -7  277.31   13.15 
   8   1   7  368.40   22.31 
  -8  -1  -7  314.33   22.70 
   8  -1   7  309.53   13.68 
   8   1   9  235.04   19.51 
  -8   1  -9  247.14   23.22 
  -8  -1  -9  244.22   23.00 
  -8  -1  -9  240.38   11.01 
  -8  -1  -9  193.34   12.74 
   8   1   9  281.85   21.41 
   8  -1   9  246.65   13.21 
   8   1   9  257.54   11.50 
   8   1  11  259.83   22.86 
  -8   1 -11  358.82   28.12 
  -8  -1 -11  315.72   27.41 
  -8  -1 -11  257.86   13.56 
  -8  -1 -11  327.18   15.10 
   8  -1  11  314.31   14.82 
   8   1  11  274.61   12.53 
  -8   1 -13  500.34   32.18 
  -8  -1 -13  489.99   32.47 
  -8  -1 -13  574.09   19.63 
  -8  -1 -13  505.92   18.16 
   8  -1  13  482.79   17.06 
  -8  -1 -15  197.33   10.24 
  -8  -1 -15  190.39   11.24 
  -8   1 -15  175.33   10.76 
   8  -1  15  171.22    9.32 
  -8  -1 -17   89.00    6.30 
  -8  -1 -17   87.39    7.15 
  -8   1 -17   85.88    6.71 
  -8  -1 -19   36.68    4.13 
  -8   1 -19   34.83    3.83 
  -8  -1 -21   25.72    2.77 
   8  -1  21    5.11    1.57 
  -8  -2  22    7.14    1.56 
  -8  -2  20    3.02    1.44 
  -8  -2  18   -0.60    1.15 
  -8  -2  16   10.29    3.18 
  -8  -2  14   84.79    9.29 
  -8  -2  14   90.00   13.50 
   8   2 -12  259.21   24.42 
  -8  -2  12  237.50   14.48 
  -8  -2  12  263.03   23.95 
   8   2 -10  379.67   22.09 
   8   2 -10  414.41   25.62 
  -8  -2  10  391.42   16.29 
  -8   2  10  365.36   23.27 
  -8  -2  10  380.69   28.31 
   8   2  -8  636.08   27.79 
   8  -2  -8  596.39   34.20 
  -8  -2   8  581.07   17.91 
  -8  -2   8  641.14   33.76 
   8   2  -8  602.84   24.76 
   8   2  -6  843.00   28.63 
   8  -2  -6  814.57   34.27 
  -8  -2   6  895.48   36.39 
   8   2  -6  842.86   26.85 
   8  -2  -4 1208.18   39.64 
   8  -2  -4 1192.01   34.02 
  -8  -2   4 1243.41   39.62 
   8   2  -4 1209.94   30.46 
   8   2  -4 1239.97   33.34 
   8  -2  -2 1072.52   34.45 
   8  -2  -2 1034.49   27.17 
   8   2  -2 1055.54   28.21 
   8   2  -2 1021.57   29.56 
   8   2   0  734.06   25.23 
  -8   2   0  675.50   21.92 
   8  -2   0  708.01   20.15 
   8   2   0  736.01   23.78 
   8   2   2 1416.29   36.31 
  -8   2  -2 1361.55   35.10 
   8   2   2 1408.43   34.13 
   8   2   4  972.18   30.95 
  -8   2  -4  952.89   33.67 
   8   2   4  975.12   31.51 
   8   2   6  307.71   19.09 
  -8   2  -6  323.09   22.95 
  -8  -2  -6  311.47   10.85 
  -8   2  -6  330.06   15.78 
  -8  -2  -6  261.89   11.75 
   8   2   6  337.20   20.87 
   8  -2   6  271.98   12.99 
   8   2   8  133.40   14.28 
  -8   2  -8  130.61   16.45 
  -8  -2  -8  134.39    7.78 
  -8  -2  -8  143.18   10.09 
   8   2   8  145.40   15.64 
   8  -2   8  120.12    8.86 
  -8  -2  -8  123.62    9.37 
  -8   2 -10   30.45    8.10 
  -8  -2 -10   23.57    3.79 
   8   2  10   23.25    6.63 
   8   2  10   21.49    6.30 
  -8  -2 -10   25.81    4.25 
   8  -2  10   27.96    4.45 
  -8   2 -12   -1.10    1.75 
   8   2  12    1.13    0.93 
  -8  -2 -12    0.55    0.72 
   8   2  12   -0.04    2.02 
  -8  -2 -12    0.15    1.06 
   8  -2  12    0.34    0.56 
  -8  -2 -14    2.32    1.47 
  -8  -2 -14    3.00    1.73 
   8  -2  14    3.34    1.53 
  -8  -2 -16    0.47    0.75 
   8  -2  16    0.76    0.62 
  -8  -2 -16    0.68    1.05 
  -8   2 -16    0.58    0.76 
   8  -2  16    0.59    0.39 
  -8  -2 -18    4.67    1.38 
  -8  -2 -18    6.89    1.93 
  -8   2 -18    5.83    1.48 
   8  -2  20   28.57    2.93 
  -8  -2 -20   30.63    3.39 
  -8   2 -20   22.42    2.51 
  -8  -3  21   46.59    4.36 
  -8  -3  19  168.06    9.98 
  -8  -3  17  239.78   14.01 
  -8  -3  15  244.04   15.74 
   8   3 -13  176.39   21.15 
  -8  -3  13  199.50   14.03 
  -8  -3  13  232.51   22.59 
   8   3 -11  263.91   19.88 
   8   3 -11  272.69   23.02 
  -8  -3  11  262.94   14.60 
  -8  -3  11  323.04   26.41 
   8   3  -9  287.93   18.17 
  -8  -3   9  282.10   13.25 
  -8  -3   9  272.31   23.61 
   8   3  -9  267.21   19.44 
   8   3  -7  117.41   11.61 
  -8  -3   7  121.26    7.90 
  -8  -3   7  105.92   13.88 
   8   3  -7  135.90   11.38 
   8   3  -5   54.14    7.29 
  -8  -3   5   53.45    9.43 
   8   3  -5   57.76    7.03 
  -8  -3   3   -0.72    1.40 
   8   3  -3    1.57    1.25 
   8   3  -3    1.84    1.11 
   8   3  -1   72.07    8.22 
  -8  -3   1   78.04   13.11 
   8   3  -1   68.83    7.66 
   8   3   1   94.76    9.79 
  -8   3  -1   98.26    9.13 
  -8  -3  -1   97.18   16.63 
   8   3   1   98.97    9.39 
   8   3   3   67.06    8.50 
  -8   3  -3   67.57    8.73 
  -8  -3  -3   75.96    5.75 
   8   3   3   70.80    8.70 
   8   3   5  225.82   16.63 
  -8   3  -5  224.76   18.21 
  -8  -3  -5  256.21   10.47 
  -8   3  -5  288.85   14.61 
   8   3   5  243.77   17.55 
   8  -3   5  251.99   14.18 
   8   3   7  441.91   26.09 
  -8  -3  -7  497.26   15.07 
   8   3   7  446.21   27.51 
   8  -3   7  442.58   17.32 
  -8   3  -7  443.92   29.20 
   8   3   9  524.32   32.99 
  -8   3  -9  531.16   33.77 
  -8  -3  -9  636.59   19.02 
  -8  -3  -9  675.05   23.46 
   8   3   9  540.93   33.28 
   8  -3   9  555.45   19.28 
  -8   3 -11  279.28   24.42 
   8  -3  11  334.45   14.03 
  -8  -3 -11  317.18   15.67 
  -8  -3 -11  310.23   15.06 
   8   3  11  273.35   24.05 
   8  -3  11  277.87   13.88 
  -8  -3 -13  116.96    9.95 
   8  -3  13  119.32    7.95 
  -8  -3 -13  134.45    9.62 
   8  -3  13  117.23    8.85 
  -8  -3 -15  166.41   10.32 
   8  -3  15  160.16    8.76 
  -8  -3 -15  173.13   10.66 
   8  -3  15  148.08    9.19 
   8  -3  17  122.04    7.41 
  -8  -3 -17  122.47    7.56 
  -8  -3 -17  126.54    8.47 
  -8   3 -17   95.28    6.58 
   8  -3  17  100.63    6.26 
   8  -3  19   16.74    2.82 
  -8  -3 -19   86.32    6.11 
  -8  -4  20   10.42    2.04 
  -8  -4  18    2.30    1.26 
  -8  -4  16    6.66    2.44 
  -8  -4  14   96.29    9.58 
  -8  -4  12  173.40   12.73 
   8   4 -10  108.35   13.32 
  -8  -4  10  112.36    9.14 
  -8  -4  10  116.62   15.66 
  -8  -4   8  173.63    9.14 
   8   4  -8  191.24   15.83 
  -8  -4   8  186.05   10.51 
  -8  -4   8  190.31   19.65 
   8   4  -8  188.97   14.07 
  -8  -4   6  515.21   14.69 
   8   4  -6  504.65   23.74 
  -8  -4   6  525.45   15.96 
  -8  -4   6  549.70   35.58 
   8   4  -6  543.89   22.65 
  -8  -4   4 1192.40   21.75 
   8   4  -4 1165.64   35.06 
   8   4  -4 1208.99   33.17 
  -8  -4   2 1036.31   19.74 
   8   4  -2  974.01   32.48 
  -8  -4   2 1014.70   21.99 
   8  -4  -2  947.77   20.24 
   8   4  -2 1013.97   31.41 
   8   4   0  429.89   21.84 
   8  -4   0  415.79   14.06 
   8   4   0  424.36   20.89 
  -8  -4   0  439.55   14.15 
  -8  -4   0  451.77   12.41 
   8   4   2  271.43   18.33 
  -8  -4  -2  277.16   11.16 
   8  -4   2  262.48   12.84 
   8   4   2  250.07   16.90 
  -8  -4  -2  248.34    8.71 
   8   4   4  349.61   21.55 
  -8   4  -4  346.69   21.62 
  -8  -4  -4  375.47   13.14 
   8   4   4  351.20   21.88 
   8  -4   4  371.01   19.05 
  -8  -4  -4  366.01   10.31 
   8   4   6  304.96   21.65 
  -8   4  -6  277.09   22.64 
  -8  -4  -6  316.20   12.25 
   8   4   6  313.80   23.32 
   8  -4   6  368.89   18.02 
   8   4   8  145.49   16.79 
  -8   4  -8  139.64   17.37 
  -8  -4  -8  181.40    9.91 
  -8  -4  -8  151.96   14.25 
   8  -4   8  208.18   14.99 
   8   4   8  150.85   18.07 
   8  -4   8  177.25   11.26 
  -8  -4 -10    8.27    2.57 
   8  -4  10   12.95    3.23 
  -8  -4 -10   14.21    3.88 
   8  -4  10   10.66    2.66 
  -8  -4 -12    7.18    2.47 
   8  -4  12    8.97    2.22 
  -8  -4 -12   11.94    3.55 
   8  -4  12    7.73    2.42 
   8  -4  14   -0.41    0.82 
  -8  -4 -14    0.74    0.50 
   8  -4  14   -0.29    0.87 
  -8  -4 -16    1.29    0.96 
   8  -4  16    0.15    0.61 
  -8  -4 -16    0.43    0.47 
  -8   4 -16    0.26    0.58 
   8  -4  16    0.46    0.62 
   8  -4  16    0.11    0.58 
  -8  -4 -18    0.54    0.69 
  -8  -4 -18    1.65    0.89 
   8  -4  18   -0.03    0.37 
  -8  -5  19   57.37    4.09 
  -8  -5  17  107.77    7.35 
  -8  -5  15  143.96    8.80 
  -8  -5  15  133.82    9.87 
  -8  -5  13   77.75    7.25 
  -8  -5  13   89.12    8.64 
  -8  -5  11   54.80    6.16 
  -8  -5  11   58.98    6.78 
  -8  -5   9   78.37    6.80 
  -8  -5   7  116.59    7.74 
  -8  -5   7  140.86   19.74 
  -8  -5   5   86.09    6.33 
   8   5  -5   89.07   10.33 
  -8  -5   5   88.31    7.13 
   8   5  -5   85.99    9.16 
  -8  -5   5  108.41   20.69 
  -8  -5   3    6.76    1.64 
  -8  -5   3    4.98    1.57 
   8   5  -3    4.95    2.39 
   8   5  -3    3.66    2.31 
   8  -5  -3    5.10    1.60 
  -8  -5   1   29.20    3.99 
   8  -5  -1   26.37    3.75 
   8   5  -1   27.88    5.87 
   8   5  -1   28.73    5.79 
  -8  -5   1   27.98    3.34 
   8   5   1   64.85    9.26 
  -8  -5  -1   71.57    6.13 
   8  -5   1   65.73    6.36 
   8  -5   1   70.86    8.66 
   8   5   1   68.22    9.20 
  -8  -5  -1   68.46    4.97 
   8  -5   3   81.96    8.51 
   8   5   3   74.64   10.26 
  -8  -5  -3   77.70    6.21 
   8   5   3   72.62   10.12 
   8  -5   3   47.52    8.91 
  -8  -5  -3   75.88    5.05 
   8   5   5  111.36   13.31 
  -8  -5  -5  125.72    7.72 
   8  -5   5  107.46   11.65 
   8   5   5  117.77   14.30 
   8  -5   5  146.40   14.31 
  -8  -5  -5  133.77    6.78 
   8   5   7  136.96   15.64 
  -8  -5  -7  165.70    9.26 
   8  -5   7  134.06   13.48 
   8  -5   7  185.95   13.54 
  -8  -5  -9  247.31   12.43 
   8  -5   9  252.67   13.71 
  -8  -5 -11  200.57   12.59 
   8  -5  11  229.47   12.22 
   8  -5  11  227.91   12.11 
  -8  -5 -13  109.85    8.35 
   8  -5  13  100.09    6.87 
   8  -5  13  116.06    8.25 
  -8  -5 -15   76.85    5.68 
   8  -5  15   65.30    4.87 
  -8  -5 -15   80.10    6.84 
   8  -5  15   79.03    6.06 
  -8  -5 -17   51.22    3.81 
  -8  -5 -17   53.08    4.49 
  -8  -6  16    4.80    1.57 
  -8  -6  14   12.85    3.39 
  -8  -6  14   14.31    2.65 
  -8  -6  12   32.23    4.61 
  -8  -6  12   26.64    5.18 
  -8  -6  10  107.75    8.55 
  -8  -6  10  105.01    9.51 
  -8  -6   8  166.64   10.09 
  -8  -6   8  176.52   11.24 
  -8  -6   6  246.68   11.65 
  -8  -6   6  272.06   13.15 
  -8  -6   4  290.99   12.07 
  -8  -6   4  324.64   13.98 
   8  -6  -4  321.27   11.87 
   8  -6  -2  298.91   12.34 
  -8  -6   2  312.83   11.93 
  -8  -6   0  385.33   14.63 
   8  -6   0  351.55   14.29 
   8   6   0  345.43   21.10 
  -8  -6   0  364.91   12.25 
  -8  -6  -2  221.69   10.79 
   8  -6   2  220.02   12.93 
   8  -6   2  216.68   14.64 
  -8  -6  -2  211.38    8.90 
  -8  -6  -4   93.49    6.91 
   8  -6   4  108.66   10.89 
  -8  -6  -4  101.74    5.99 
  -8  -6  -6   76.49    6.48 
   8  -6   6   84.95   10.77 
  -8  -6  -8   36.17    4.80 
   8  -6   8   52.18    7.70 
   8  -6   8   46.36    6.45 
  -8  -6 -10   22.71    4.09 
   8  -6  10   34.90    5.16 
   8  -6  10   31.76    4.58 
  -8  -6 -12    8.98    2.45 
   8  -6  12   11.50    2.28 
   8  -6  12   11.27    2.43 
  -8  -6 -14    1.68    0.94 
   8  -6  14    1.21    0.65 
  -8  -6 -14    0.44    0.50 
   8  -6  14    1.53    0.97 
  -8  -7  13   67.15    5.33 
  -8  -7  11   52.04    5.50 
  -8  -7  11   43.02    6.09 
  -8  -7   9   43.69    5.17 
  -8  -7   9   44.59    6.02 
  -8  -7   7   11.53    2.46 
  -8  -7   7   12.14    2.98 
  -8  -7   5    7.25    1.86 
  -8  -7   5    6.19    1.97 
  -8  -7   3    8.57    2.00 
  -8  -7   3    9.18    2.16 
   8  -7  -3    9.27    1.86 
  -8  -7   1   -0.76    1.08 
   8  -7  -1    1.02    0.92 
  -8  -7   1    0.69    0.87 
  -8  -7  -1   19.25    3.01 
   8  -7   1   18.73    3.48 
  -8  -7  -1   20.68    2.72 
  -8  -7  -3   54.16    5.09 
   8  -7   3   60.55    7.31 
   8  -7   3   54.85    6.94 
  -8  -7  -3   58.80    4.48 
  -8  -7  -5   86.86    6.76 
   8  -7   5   72.11    9.44 
  -8  -7  -7   70.26    6.54 
   8  -7   7   59.83    8.44 
   8  -7   7   71.08    8.83 
  -8  -7  -9   43.49    5.17 
   8  -7   9   53.05    6.22 
   8  -7   9   52.01    6.01 
  -8  -7 -11   61.33    4.92 
   8  -7  11   60.75    4.89 
   8  -7  13   54.64    3.61 
  -8  -8  10   32.14    3.65 
  -8  -8   8   81.72    6.23 
  -8  -8   6   79.20    5.93 
  -8  -8   4   54.33    4.54 
   8  -8  -2   68.25    5.00 
  -8  -8   2   73.96    5.03 
   8  -8   0  133.13    7.82 
  -8  -8   0  134.34    6.42 
   8  -8   2  139.40    9.13 
  -8  -8  -2  151.49    6.70 
   8  -8   4   63.15    7.11 
   8  -8   6   10.38    3.08 
   8  -8   8   13.96    2.80 
   8  -8  10    8.09    1.49 
  -8  -9   5    2.34    0.99 
  -8  -9   3    2.55    1.02 
  -8  -9   1    4.77    1.39 
   8  -9  -1    7.84    1.40 
   8  -9   1    0.84    0.62 
   8  -9   3   10.36    2.14 
   8  -9   5   11.56    2.28 
  -9   0  21   -0.30    0.52 
  -9   0  19   -0.09    1.02 
  -9   0  17    0.19    0.54 
  -9   0  15   -2.03    1.63 
  -9   0  13   -1.67    1.12 
  -9   0  13    0.44    0.49 
  -9   0  11   -1.75    1.79 
   9   0 -11   -0.95    1.82 
  -9   0  11    0.13    0.42 
   9   0  -9   -0.81    1.10 
   9   0  -9   -3.18    2.20 
  -9   0   9    0.10    0.57 
  -9   0   9    0.67    1.35 
   9   0  -7   -0.07    1.44 
   9   0  -7   -0.32    1.30 
  -9   0   7   -0.09    0.39 
   9   0  -5   -0.13    0.52 
   9   0  -5   -0.20    1.06 
   9   0  -3    0.48    0.36 
   9   0  -3   -0.25    0.50 
   9   0  -1    0.35    0.72 
   9   0  -1    1.33    0.94 
   9   0   1    0.06    0.36 
   9   0   1   -0.42    0.96 
   9   0   3   -0.22    0.52 
   9   0   3    0.18    0.56 
  -9   0  -3   -0.71    1.78 
  -9   0  -5    1.70    1.61 
   9   0   5    0.56    0.73 
   9   0   5    0.23    0.55 
  -9   0  -5    0.34    0.65 
  -9   0  -7   -0.96    1.25 
   9   0   7    0.60    0.68 
   9   0   7    0.42    1.63 
  -9   0  -7   -0.24    0.80 
   9   0   7    1.57    1.01 
  -9   0  -9   -0.05    1.26 
  -9   0  -9    0.14    0.61 
   9   0   9   -1.09    0.91 
  -9   0  -9    0.54    1.01 
   9   0   9    0.07    0.60 
  -9   0 -11   -1.54    1.92 
  -9   0 -11   -1.02    0.72 
   9   0  11   -0.34    0.81 
  -9   0 -13   -0.47    0.89 
  -9   0 -13   -0.57    0.69 
   9   0  13   -0.57    0.97 
  -9   0 -15    0.43    0.58 
  -9   0 -15   -0.52    1.10 
  -9   0 -17    0.95    0.95 
  -9   0 -19    2.06    1.09 
  -9  -1  22    1.88    0.82 
  -9   1  20    2.33    1.12 
  -9  -1  20    1.72    1.03 
  -9   1  18   -0.41    0.97 
  -9  -1  18    0.93    1.09 
  -9   1  16    2.60    1.63 
  -9  -1  16    2.36    1.66 
  -9  -1  14    1.09    1.70 
  -9   1  14    0.13    1.08 
  -9  -1  14    0.44    0.63 
  -9   1  12    3.78    2.92 
  -9  -1  12    1.53    1.54 
   9   1 -12    0.01    0.99 
  -9   1  12    2.26    1.33 
  -9  -1  12    0.49    0.76 
  -9  -1  10    1.45    1.47 
   9   1 -10    0.28    1.30 
   9   1 -10   -0.80    2.22 
   9  -1 -10    0.51    1.18 
  -9   1  10   -0.48    0.93 
  -9  -1  10   -1.72    1.26 
  -9   1  10    0.53    1.86 
   9   1  -8   25.57    5.45 
   9   1  -8   26.88    5.80 
  -9   1   8   21.77    3.40 
  -9  -1   8   22.42    3.56 
   9  -1  -8   25.77    6.42 
  -9  -1   8   28.27    7.24 
   9   1  -6    0.82    0.53 
   9   1  -6    0.49    0.85 
   9  -1  -6    0.74    1.43 
   9  -1  -6    1.28    1.50 
  -9  -1   6    0.97    0.57 
   9   1  -4    1.28    0.88 
   9   1  -4    0.59    1.13 
   9  -1  -4    1.71    0.99 
   9  -1  -4    2.03    1.50 
   9   1  -2   49.96    6.74 
   9  -1  -2   53.35    6.43 
   9   1  -2   47.18    6.12 
   9  -1  -2   47.27    6.30 
  -9   1   0    4.75    2.13 
   9   1   0    5.45    2.08 
   9   1   0    5.74    2.39 
   9  -1   0    7.50    2.49 
   9  -1   0    6.97    2.36 
  -9   1  -2    7.72    2.90 
   9   1   2    9.53    2.75 
   9   1   2    7.15    2.66 
   9  -1   2    9.31    2.62 
   9  -1   2   10.24    2.75 
   9   1   4   52.01    7.04 
  -9   1  -4   56.98    8.44 
   9  -1   4   52.30    6.31 
  -9   1  -4   58.39    5.12 
  -9  -1  -4   55.54    5.03 
   9   1   4   61.07    7.69 
   9  -1   4   52.52    5.31 
   9  -1   4   60.06    7.27 
  -9   1  -6   -0.05    1.21 
  -9  -1  -6   -0.25    1.30 
   9   1   6    2.66    1.83 
  -9  -1  -6    0.53    0.71 
   9   1   6    1.25    1.19 
   9  -1   6    0.76    0.89 
  -9   1  -6    0.88    0.43 
  -9  -1  -6    1.04    0.72 
   9  -1   6    2.05    1.22 
  -9  -1  -8    5.44    2.92 
  -9   1  -8    9.18    4.11 
   9   1   8   12.30    4.31 
  -9  -1  -8   10.42    2.22 
   9   1   8   10.49    4.04 
  -9   1  -8    8.72    2.59 
  -9  -1  -8    6.38    2.35 
   9  -1   8    9.29    2.69 
  -9   1 -10   23.79    7.96 
  -9  -1 -10   19.68    6.83 
  -9  -1 -10   22.19    3.83 
   9   1  10   17.82    5.71 
  -9  -1 -10   23.40    4.38 
   9  -1  10   20.66    3.88 
   9   1  10   17.83    3.21 
  -9   1 -12    1.53    2.95 
  -9  -1 -12   -1.49    3.31 
  -9  -1 -12    1.83    0.83 
   9   1  12   -1.43    1.30 
  -9  -1 -12    2.61    1.37 
   9  -1  12    1.26    1.16 
   9   1  12    2.23    1.21 
  -9  -1 -14    7.40    1.99 
  -9  -1 -14    7.60    2.44 
  -9   1 -14    7.15    2.37 
   9  -1  14    5.45    1.71 
  -9  -1 -16    0.18    0.71 
  -9  -1 -16    1.25    0.75 
  -9   1 -16    0.33    0.81 
  -9  -1 -18    0.77    0.48 
  -9   1 -18   -0.31    0.50 
  -9   1 -20    0.89    0.36 
   9   1  20   -0.56    0.61 
   9  -1  20   -0.34    0.33 
  -9  -2  21    1.13    0.63 
  -9  -2  19   -0.25    0.74 
  -9  -2  17   22.48    4.57 
  -9  -2  15   25.11    4.96 
  -9  -2  13   33.45    5.68 
  -9  -2  13   40.89    9.43 
   9   2 -13   31.89    9.05 
  -9  -2  11   27.21    8.00 
  -9  -2  11   26.56    4.53 
   9   2 -11   30.48    7.73 
   9   2 -11   29.46    7.19 
   9   2  -9    0.79    0.56 
   9   2  -9    3.26    2.03 
   9  -2  -9   -1.59    2.35 
  -9  -2   9   -0.35    1.92 
  -9  -2   9    2.17    0.81 
   9  -2  -7   43.33    8.93 
   9   2  -7   46.90    7.62 
  -9  -2   7   39.90    4.66 
  -9  -2   7   48.39    9.46 
   9   2  -7   44.39    6.95 
   9   2  -5    9.17    2.91 
   9   2  -5    7.07    2.76 
   9  -2  -5    6.67    2.99 
  -9  -2   5    9.72    2.15 
  -9  -2   5    9.09    3.71 
   9  -2  -3   56.26    8.60 
   9   2  -3   65.37    8.10 
   9  -2  -3   61.89    7.55 
   9   2  -3   64.59    7.49 
   9   2  -1    0.77    0.88 
   9   2  -1    1.14    1.28 
   9  -2  -1    0.74    0.49 
   9  -2  -1    0.84    1.89 
   9  -2   1   52.73    8.19 
   9   2   1   40.35    6.40 
  -9   2  -1   30.40    5.23 
   9   2   1   43.65    6.24 
  -9   2  -3   10.06    3.34 
  -9  -2  -3   16.10    2.51 
   9   2   3   15.64    3.94 
  -9  -2  -3   13.98    2.38 
   9   2   3   16.87    4.32 
   9  -2   3   14.35    3.37 
  -9   2  -5    6.45    3.04 
   9   2   5    6.93    3.28 
  -9  -2  -5    7.24    1.74 
   9   2   5    5.31    2.66 
  -9   2  -5    7.24    2.31 
  -9  -2  -5    6.95    1.89 
   9  -2   5    5.50    1.96 
  -9   2  -7   -1.04    1.02 
   9   2   7   -0.25    1.77 
  -9  -2  -7    0.42    0.41 
   9   2   7   -0.19    0.78 
  -9   2  -7    0.53    0.86 
  -9  -2  -7   -0.86    1.27 
  -9  -2  -7    0.99    0.65 
   9  -2   7    1.39    1.18 
   9   2   9   53.97   10.30 
  -9   2  -9   58.63   11.94 
  -9  -2  -9   61.31    5.81 
  -9  -2  -9   65.52    6.79 
   9   2   9   57.42   10.83 
   9  -2   9   60.12    6.63 
  -9   2 -11   13.97    5.90 
   9   2  11   15.65    5.81 
  -9  -2 -11   10.29    2.98 
   9   2  11    9.09    4.87 
  -9  -2 -11   14.54    3.39 
   9  -2  11   10.04    2.85 
  -9  -2 -13   23.45    4.14 
  -9  -2 -13   26.85    4.31 
   9  -2  13   22.95    3.90 
  -9  -2 -15    0.36    0.50 
   9  -2  15    0.81    0.68 
  -9  -2 -15   -0.34    0.61 
  -9   2 -15   -0.66    0.98 
   9  -2  15    1.23    1.19 
  -9  -2 -17    2.89    1.21 
  -9  -2 -17    1.35    0.74 
  -9   2 -17    1.80    1.10 
  -9  -2 -19    6.89    1.69 
  -9   2 -19    7.01    1.58 
   9  -2  19    2.23    0.91 
  -9  -3  20    1.48    0.91 
  -9  -3  18   -0.27    0.63 
  -9  -3  16    0.33    0.56 
  -9  -3  14    1.13    1.35 
   9   3 -12   11.25    4.57 
  -9  -3  12   15.73    5.76 
  -9  -3  12   10.03    3.00 
  -9  -3  10   21.98    7.14 
  -9  -3  10   20.38    3.82 
   9   3 -10   20.38    5.42 
   9   3 -10   18.45    5.72 
  -9  -3   8   -0.97    2.11 
   9   3  -8   -0.78    1.24 
   9   3  -8    2.88    2.42 
  -9  -3   8   -0.64    0.96 
  -9  -3   6    3.30    1.93 
   9   3  -6    2.14    1.30 
   9   3  -6    3.72    2.19 
  -9  -3   6    2.12    0.97 
  -9  -3   4    7.87    3.53 
   9   3  -4   11.57    3.28 
   9   3  -4    9.21    3.22 
  -9  -3   4    8.24    1.89 
  -9  -3   2    3.66    2.70 
   9   3  -2    5.18    2.27 
  -9  -3   2    1.41    0.78 
   9   3  -2    3.02    1.89 
  -9  -3   2    2.47    0.98 
   9   3   0   11.22    3.39 
  -9  -3   0   10.19    2.05 
  -9  -3   0   13.30    2.27 
   9   3   0   11.14    3.45 
   9  -3   0   10.27    2.28 
  -9  -3   0    5.03    4.48 
  -9   3  -2    7.86    2.66 
   9   3   2    9.52    3.10 
  -9  -3  -2   13.07    2.44 
  -9  -3  -2   11.49    2.15 
   9   3   2   13.05    3.98 
   9  -3   2   13.89    4.65 
  -9   3  -4   10.03    3.92 
   9   3   4   10.18    3.70 
   9   3   4    8.25    3.16 
  -9  -3  -4   10.88    2.24 
  -9   3  -4    7.65    2.62 
  -9  -3  -4   10.12    2.20 
   9  -3   4   11.09    3.47 
  -9   3  -6   15.92    5.49 
  -9  -3  -6   16.74    2.84 
   9   3   6   19.55    5.59 
   9   3   6   12.59    4.35 
  -9  -3  -6   14.97    2.93 
   9  -3   6   16.90    3.51 
  -9   3  -8    5.72    3.33 
   9   3   8    1.09    1.50 
  -9  -3  -8    2.70    1.12 
   9   3   8    3.60    2.31 
  -9  -3  -8    2.58    1.50 
  -9  -3  -8    2.75    1.55 
   9  -3   8    2.10    0.71 
  -9   3 -10   14.26    6.08 
   9   3  10   15.71    6.05 
  -9  -3 -10   19.00    3.85 
   9   3  10   15.31    5.71 
   9  -3  10   25.74    4.29 
  -9  -3 -10   21.57    4.05 
   9  -3  10   19.57    3.78 
  -9  -3 -12    6.51    2.54 
   9  -3  12   13.42    2.73 
  -9  -3 -12   12.95    3.05 
   9  -3  12    9.17    2.52 
  -9  -3 -14   -0.09    1.58 
   9  -3  14    1.38    1.16 
  -9  -3 -14    1.97    1.22 
   9  -3  14    0.62    1.14 
  -9  -3 -16    1.88    1.09 
   9  -3  16    0.90    0.60 
  -9  -3 -16    3.83    1.49 
  -9   3 -16    2.75    1.34 
   9  -3  16    3.19    1.34 
  -9  -3 -18    1.92    1.04 
  -9  -3 -18    0.57    0.50 
  -9   3 -18    0.33    0.27 
   9  -3  18    0.40    0.63 
  -9  -4  19   -0.42    0.79 
  -9  -4  17    0.63    1.04 
  -9  -4  15    6.35    2.42 
  -9  -4  13    2.98    1.00 
  -9  -4  11    8.27    2.89 
   9   4  -9    0.19    0.62 
  -9  -4   9    1.26    1.26 
  -9  -4   9   -0.05    0.76 
   9   4  -7   -0.65    1.13 
  -9  -4   7    1.17    2.26 
   9   4  -7   -0.43    1.12 
  -9  -4   7    0.12    0.30 
  -9  -4   5    1.57    2.80 
   9   4  -5    1.04    0.98 
   9   4  -5    1.79    1.51 
  -9  -4   5    2.13    1.13 
   9   4  -3   -0.01    0.89 
  -9  -4   3    1.26    0.84 
   9   4  -3   -0.39    1.04 
  -9  -4   3    1.00    0.91 
  -9  -4   1    0.18    0.44 
   9   4  -1   -0.51    1.30 
  -9  -4   1   -0.15    0.64 
   9   4  -1   -1.14    1.16 
   9  -4  -1    0.25    0.67 
  -9  -4  -1    0.41    0.36 
   9   4   1    0.47    1.25 
  -9  -4  -1    0.61    0.49 
   9   4   1    0.31    1.12 
   9  -4   1   -0.51    0.71 
   9  -4   1    1.82    1.73 
  -9  -4  -3    0.71    0.70 
   9   4   3    0.43    1.35 
  -9  -4  -3   -0.07    0.54 
   9   4   3   -0.12    0.47 
   9  -4   3    0.92    1.25 
   9  -4   3   -0.53    2.56 
  -9   4  -5    0.35    2.07 
   9   4   5    0.67    1.92 
  -9  -4  -5    0.15    0.44 
   9   4   5   -0.16    1.38 
   9  -4   5    1.27    1.28 
   9  -4   5    1.22    1.32 
  -9   4  -7    6.03    5.44 
   9   4   7   11.12    4.87 
  -9  -4  -7    4.75    1.62 
   9   4   7    7.49    3.74 
   9  -4   7    9.28    3.43 
   9  -4   7    6.99    2.30 
  -9  -4  -9   10.97    2.83 
   9  -4   9   13.53    3.46 
  -9  -4  -9   15.74    4.82 
   9  -4   9   11.29    2.91 
  -9  -4 -11   -1.64    1.56 
   9  -4  11   -0.15    0.51 
  -9  -4 -11    0.37    0.93 
   9  -4  11    0.28    0.51 
  -9  -4 -13    1.91    1.09 
   9  -4  13    1.59    0.90 
  -9  -4 -13    1.21    1.15 
   9  -4  13    1.09    0.53 
  -9  -4 -15    0.69    0.51 
   9  -4  15   -0.82    0.79 
  -9  -4 -15   -0.34    0.73 
  -9   4 -15   -0.89    0.81 
   9  -4  15    1.07    0.70 
  -9  -4 -17    0.99    0.55 
  -9  -4 -17    0.34    0.39 
  -9   4 -17    0.03    0.33 
   9  -4  17    0.72    0.62 
   9  -4  17   -0.61    0.61 
  -9  -5  18    1.29    0.62 
  -9  -5  16   -0.35    0.77 
  -9  -5  14   -0.91    0.78 
  -9  -5  12    1.63    1.37 
  -9  -5  10    4.42    1.85 
  -9  -5   8    3.13    1.33 
  -9  -5   6   10.65    2.22 
  -9  -5   6    9.62    2.45 
   9   5  -6    9.32    3.49 
  -9  -5   6   13.19    7.56 
  -9  -5   4    8.52    1.89 
  -9  -5   4    9.14    2.35 
   9   5  -4   11.79    3.60 
   9   5  -4    9.57    3.57 
  -9  -5   2    0.48    0.31 
   9   5  -2   -0.15    2.04 
  -9  -5   2   -0.45    0.73 
   9   5  -2    0.21    0.81 
   9  -5  -2   -0.72    0.73 
  -9  -5   0    5.27    1.47 
   9   5   0    5.01    2.78 
  -9  -5   0    5.25    1.85 
   9   5   0    7.35    3.04 
   9  -5   0    5.43    1.60 
  -9  -5  -2    0.17    0.32 
   9   5   2    0.22    1.26 
  -9  -5  -2   -0.47    0.80 
   9   5   2   -0.36    0.65 
   9  -5   2    0.14    0.88 
   9  -5   2    1.81    2.16 
  -9  -5  -4    1.13    0.91 
  -9  -5  -4   -0.52    1.03 
   9   5   4   -0.85    1.41 
   9   5   4    0.80    0.70 
   9  -5   4    0.27    1.09 
   9  -5   4    1.59    0.97 
  -9  -5  -6    2.64    1.00 
   9  -5   6    2.88    1.47 
   9  -5   6    4.32    2.27 
  -9  -5  -8    2.18    1.32 
   9  -5   8    0.08    1.47 
   9  -5   8   -0.70    1.01 
  -9  -5 -10   10.91    2.94 
   9  -5  10    8.14    2.57 
   9  -5  10    9.52    2.55 
  -9  -5 -12    1.45    0.69 
   9  -5  12    2.14    1.29 
   9  -5  12    0.52    0.49 
  -9  -5 -14    1.85    0.87 
   9  -5  14    2.52    1.02 
  -9  -5 -14    3.23    1.45 
   9  -5  14    1.49    0.65 
  -9  -5 -16    1.73    0.80 
  -9  -5 -16    0.02    0.40 
   9  -5  16    0.82    0.76 
  -9  -6  15    1.88    0.87 
  -9  -6  13   -0.28    1.45 
  -9  -6  11    2.02    0.89 
  -9  -6  11    2.66    1.00 
  -9  -6   9    1.84    1.07 
  -9  -6   9    2.88    1.27 
  -9  -6   7    6.94    1.94 
  -9  -6   7    8.94    2.82 
  -9  -6   5    0.92    0.64 
  -9  -6   5    0.06    0.55 
  -9  -6   3   23.98    3.90 
   9  -6  -3   23.01    3.29 
  -9  -6   3   22.66    3.11 
  -9  -6   1   22.68    3.73 
   9  -6  -1   19.36    3.30 
  -9  -6   1   20.10    2.82 
  -9  -6  -1    3.60    1.12 
  -9  -6  -1    2.47    1.37 
   9  -6   1    1.11    1.04 
  -9  -6  -3   25.30    3.67 
   9  -6   3   25.06    4.69 
   9  -6   3   24.09    5.38 
  -9  -6  -3   30.97    3.34 
  -9  -6  -5    1.14    0.88 
   9  -6   5    2.59    2.25 
  -9  -6  -7   13.52    2.80 
   9  -6   7   10.43    3.71 
   9  -6   7   15.35    3.83 
  -9  -6  -9    6.95    2.11 
   9  -6   9    9.82    2.94 
   9  -6   9    8.82    2.55 
  -9  -6 -11    1.57    1.34 
   9  -6  11    0.84    0.95 
   9  -6  11    0.10    0.47 
  -9  -6 -13    2.95    1.06 
   9  -6  13    3.25    1.07 
   9  -6  13    4.79    1.45 
  -9  -6 -15    0.89    0.69 
  -9  -7  12    0.59    0.63 
  -9  -7  12    1.34    1.12 
  -9  -7  10   -0.56    0.61 
  -9  -7  10    2.74    1.84 
  -9  -7   8   -0.48    0.90 
  -9  -7   8    2.33    1.41 
  -9  -7   6    2.74    1.23 
  -9  -7   6    2.73    1.16 
  -9  -7   4    1.12    0.56 
  -9  -7   4    0.65    0.58 
  -9  -7   2    1.41    1.11 
  -9  -7   2    0.73    0.63 
   9  -7  -2   -0.56    0.71 
  -9  -7   0    1.31    0.76 
  -9  -7   0    0.56    0.42 
   9  -7   0    0.26    0.71 
  -9  -7  -2    2.87    1.39 
  -9  -7  -2    1.52    1.28 
   9  -7   2    0.73    0.79 
  -9  -7  -4    6.61    1.68 
   9  -7   4   11.15    3.51 
   9  -7   4    5.31    1.78 
  -9  -7  -6    1.02    0.85 
   9  -7   6    0.49    0.96 
  -9  -7  -8   -0.72    0.83 
   9  -7   8   -0.88    1.00 
   9  -7   8   -1.84    1.39 
  -9  -7 -10    2.15    0.97 
   9  -7  10    2.96    1.33 
   9  -7  12    1.65    0.68 
  -9  -8   9    0.06    0.26 
  -9  -8   7    1.37    0.87 
  -9  -8   5    0.70    0.71 
  -9  -8   3    0.76    0.62 
  -9  -8   1    2.80    1.06 
   9  -8  -1   -0.17    0.45 
   9  -8   1    0.57    0.52 
   9  -8   3   -1.37    1.04 
   9  -8   5   -6.18    2.22 
   9  -8   7   -0.52    0.68 
   9  -8   9   -1.13    0.75 
 -10   0  20   52.70    4.93 
 -10   0  18  151.54   10.35 
 -10   0  16  450.16   20.40 
 -10   0  14  276.03   16.69 
  10   0 -12   58.35   12.36 
 -10   0  12   54.50    6.85 
 -10   0  12   58.86   10.95 
  10   0 -10   89.65   13.55 
 -10   0  10   79.93    7.53 
 -10   0  10   72.18   12.35 
  10   0  -8  237.04   19.38 
  10   0  -8  250.68   19.43 
 -10   0   8  241.51   12.03 
  10   0  -6  175.60   14.77 
  10   0  -6  166.05   14.19 
 -10   0   6  156.38    9.16 
  10   0  -4    3.07    1.91 
  10   0  -4    3.35    1.93 
 -10   0   4    2.46    0.79 
  10   0  -2  143.33   11.91 
 -10   0   2  146.94    7.92 
  10   0  -2  144.52   11.52 
  10   0   0  460.10   20.89 
 -10   0   0  423.45   13.56 
  10   0   0  426.84   19.30 
  10   0   2   46.49    6.63 
 -10   0  -2   50.68    4.74 
  10   0   2   45.83    6.36 
  10   0   4   90.82    9.71 
 -10   0  -4   81.70   10.77 
 -10   0  -4   84.15    6.63 
  10   0   4   95.23    9.96 
  10   0   6  167.68   14.79 
 -10   0  -6  152.59   16.47 
 -10   0  -6  141.35    9.49 
  10   0   6  171.11   14.93 
  10   0   8  336.82   23.05 
 -10   0  -8  297.49   26.26 
 -10   0  -8  336.28   14.38 
 -10   0  -8  325.78   16.44 
  10   0   8  316.18   15.16 
 -10   0 -10  605.51   39.92 
 -10   0 -10  664.37   21.92 
  10   0  10  567.92   20.83 
 -10   0 -12  164.52    9.74 
 -10   0 -12  147.95   10.75 
 -10   0 -14   99.26    6.85 
 -10   0 -14   88.44    7.86 
  10   0  14   79.49    6.43 
 -10   0 -16   75.90    6.28 
 -10   0 -18   62.14    4.95 
 -10   0 -20   41.34    3.31 
 -10  -1  21    2.43    0.92 
 -10   1  19    1.56    0.85 
 -10  -1  19   -0.51    1.02 
 -10   1  17    4.80    1.87 
 -10  -1  17    3.56    1.85 
 -10   1  15   55.84    7.51 
 -10  -1  15   57.03    7.49 
 -10   1  13  125.26   10.92 
 -10  -1  13  113.05   10.53 
 -10  -1  13  132.10   17.12 
  10   1 -11  199.88   20.83 
  10  -1 -11  192.26   22.72 
 -10   1  11  179.85   11.81 
 -10  -1  11  181.87   12.18 
 -10   1  11  175.54   18.20 
 -10  -1  11  201.41   21.15 
  10   1  -9  342.02   22.80 
  10   1  -9  356.15   24.02 
  10  -1  -9  343.75   26.98 
 -10   1   9  317.16   14.22 
 -10  -1   9  320.40   14.74 
 -10  -1   9  363.22   28.26 
  10  -1  -7  416.64   26.63 
  10   1  -7  411.59   23.49 
  10  -1  -7  411.50   25.14 
 -10   1   7  383.60   14.41 
 -10  -1   7  401.76   15.31 
 -10  -1   7  424.75   27.64 
  10   1  -7  410.31   22.73 
  10  -1  -5  767.30   31.46 
  10   1  -5  772.80   29.67 
  10  -1  -5  756.94   30.33 
 -10   1   5  729.59   18.85 
 -10  -1   5  748.28   19.67 
  10   1  -5  788.81   29.31 
  10  -1  -3 1056.48   33.81 
  10   1  -3 1073.65   34.06 
  10  -1  -3 1054.94   32.57 
 -10   1   3 1018.93   21.31 
 -10  -1   3 1019.74   22.01 
  10   1  -3 1084.20   32.44 
  10   1  -1 1255.07   36.71 
  10  -1  -1 1232.66   32.63 
 -10   1   1 1201.79   22.95 
 -10  -1   1 1289.43   23.72 
  10   1  -1 1204.73   32.99 
  10  -1  -1 1213.68   34.37 
  10   1   1  570.01   24.26 
  10  -1   1  567.67   22.05 
 -10   1  -1  554.16   15.70 
 -10  -1  -1  580.62   15.95 
  10   1   1  561.22   22.83 
 -10   1  -1  531.07   24.58 
  10  -1   1  566.18   23.25 
  10   1   3  292.70   17.89 
 -10   1  -3  278.32   18.72 
  10  -1   3  318.07   16.69 
 -10  -1  -3  279.09   10.23 
 -10   1  -3  296.70   11.92 
 -10  -1  -3  311.33   12.25 
  10   1   3  317.81   18.36 
  10  -1   3  339.92   18.81 
  10   1   5  372.63   21.84 
 -10   1  -5  315.96   21.93 
 -10  -1  -5  315.84   10.93 
 -10   1  -5  353.75   14.53 
 -10  -1  -5  362.29   14.10 
  10   1   5  394.30   22.58 
  10  -1   5  320.02   14.24 
  10   1   7  232.73   18.64 
 -10   1  -7  238.91   22.60 
 -10  -1  -7  215.00    9.71 
 -10   1  -7  226.35   13.90 
 -10  -1  -7  224.16   13.25 
  10   1   7  268.62   20.95 
  10  -1   7  199.68   12.32 
  10   1   9   54.61   10.14 
 -10   1  -9   55.02   12.58 
 -10  -1  -9   41.58   10.70 
 -10  -1  -9   55.29    5.75 
 -10  -1  -9   38.48    7.22 
  10  -1   9   56.20    6.80 
  10   1   9   52.48    5.77 
 -10  -1 -11    1.42    0.95 
 -10  -1 -11    1.02    1.12 
  10  -1  11    2.06    1.34 
  10   1  11    0.56    0.48 
 -10  -1 -13    1.11    0.84 
 -10  -1 -13    2.40    1.41 
  10  -1  13    3.41    1.36 
  10   1  13    2.67    1.26 
 -10  -1 -15   12.44    2.31 
 -10  -1 -15   14.99    3.03 
 -10   1 -15    7.49    2.34 
  10  -1  15    9.71    2.10 
  10  -1  17    4.84    1.29 
 -10  -1 -17    5.30    1.66 
 -10   1 -17    3.46    1.34 
  10  -1  19    1.17    0.81 
 -10  -1 -19    3.46    1.26 
 -10   1 -19    4.11    1.24 
  10   1  19    1.33    0.74 
 -10  -2  20   84.10    6.12 
 -10  -2  18  115.94    8.80 
 -10  -2  16  142.32   11.41 
 -10  -2  14  143.80   12.13 
  10   2 -12  239.87   24.80 
 -10   2  12  181.73   11.94 
 -10  -2  12  199.73   13.43 
 -10  -2  12  222.88   23.79 
  10   2 -10  204.88   18.19 
  10   2 -10  205.03   19.59 
 -10   2  10  191.99   11.08 
 -10  -2  10  188.96   11.87 
 -10   2  10  137.53   15.94 
 -10  -2  10  213.92   23.21 
  10   2  -8   76.32   10.68 
  10  -2  -8   66.98   12.35 
 -10   2   8   72.79    6.25 
 -10  -2   8   74.96    6.83 
 -10  -2   8   74.65   12.72 
  10   2  -8   81.47   10.49 
  10   2  -6   50.91    8.08 
  10  -2  -6   54.37    9.48 
 -10   2   6   46.38    4.69 
 -10  -2   6   55.44    5.54 
 -10  -2   6   61.71   10.87 
  10   2  -6   54.47    8.03 
  10   2  -4    0.66    0.73 
  10   2  -4    0.03    0.79 
  10  -2  -4    1.59    1.07 
  10  -2  -4    2.89    1.75 
 -10   2   4    1.46    0.92 
 -10  -2   4    2.16    1.17 
 -10  -2   4    3.00    2.53 
  10  -2  -2   51.29    8.82 
  10   2  -2   43.49    7.10 
 -10  -2   2   38.37    4.19 
 -10   2   2   46.08    4.51 
 -10  -2   2   48.29    4.63 
  10   2  -2   45.41    6.75 
  10  -2   0   51.15    9.05 
  10   2   0   42.63    7.00 
 -10   2   0   43.16    4.55 
 -10  -2   0   42.60    4.26 
  10  -2   0   61.01    8.96 
  10   2   0   38.65    6.22 
 -10  -2   0   41.73    4.42 
  10   2   2   98.04   10.69 
 -10   2  -2   92.59   10.43 
 -10  -2  -2  105.29    6.86 
 -10   2  -2  102.10    7.35 
 -10  -2  -2  124.70    7.53 
  10  -2   2   89.60    9.15 
  10   2   2  103.94   10.51 
  10   2   4  256.00   18.37 
 -10   2  -4  219.95   17.95 
 -10  -2  -4  256.54   10.53 
 -10   2  -4  291.00   13.51 
 -10  -2  -4  264.34   11.57 
  10   2   4  276.77   18.83 
  10  -2   4  193.76   12.32 
  10   2   6  405.61   24.56 
 -10   2  -6  398.23   27.93 
 -10  -2  -6  431.38   13.83 
 -10   2  -6  487.96   19.95 
 -10  -2  -6  404.05   16.34 
 -10  -2  -6  548.59   23.10 
  10   2   6  447.11   26.89 
  10  -2   6  364.45   16.42 
  10   2   8  257.64   21.87 
 -10   2  -8  265.34   25.60 
 -10  -2  -8  260.29   11.56 
 -10  -2  -8  235.16   13.89 
 -10  -2  -8  290.51   15.11 
  10   2   8  272.81   23.07 
  10  -2   8  242.68   13.51 
  10   2  10  147.86   18.43 
 -10  -2 -10  160.87   10.49 
 -10  -2 -10  182.67   11.39 
  10  -2  10  173.77   11.56 
  10   2  10  170.11   10.00 
 -10  -2 -12  171.22   11.58 
 -10  -2 -12  200.00   11.48 
  10  -2  12  200.02   11.89 
 -10  -2 -14  125.52    8.50 
 -10  -2 -14  138.29    9.22 
  10  -2  14  125.49    8.45 
 -10  -2 -16   84.97    5.92 
  10  -2  16   89.50    6.03 
 -10  -2 -16   87.77    6.81 
 -10   2 -16   70.98    5.99 
  10  -2  16   75.15    5.47 
 -10  -2 -18   53.22    4.59 
 -10   2 -18   35.31    3.54 
 -10  -3  21   -0.45    0.37 
 -10  -3  19    2.00    1.03 
 -10  -3  17    3.82    1.53 
 -10  -3  15    7.26    2.76 
 -10  -3  13   37.28    6.17 
  10   3 -11  179.91   17.61 
 -10  -3  11  217.13   13.58 
  10   3  -9  377.99   22.95 
  10   3  -9  356.27   24.26 
 -10  -3   9  354.48   15.76 
 -10  -3   9  355.37   28.95 
  10   3  -7  608.59   29.31 
 -10  -3   7  623.77   18.97 
  10   3  -7  631.01   27.96 
  10   3  -5  553.47   26.33 
 -10  -3   5  619.79   17.90 
 -10  -3   5  522.48   33.00 
  10   3  -5  589.15   26.03 
  10   3  -3  290.28   19.21 
 -10  -3   3  268.32   12.01 
 -10  -3   3  285.95   11.66 
 -10  -3   3  302.24   26.63 
  10   3  -3  298.92   17.97 
  10   3  -1  442.74   23.66 
 -10  -3   1  418.88   14.44 
 -10  -3   1  421.91   13.68 
  10  -3  -1  388.53   13.07 
  10   3  -1  425.54   21.58 
  10   3   1  656.90   29.30 
 -10  -3  -1  677.22   18.25 
 -10  -3  -1  661.15   17.31 
  10  -3   1  631.86   18.81 
  10   3   1  642.67   27.14 
  10   3   3  382.69   23.09 
 -10   3  -3  341.61   20.82 
 -10  -3  -3  392.09   14.00 
 -10   3  -3  436.21   17.26 
 -10  -3  -3  381.38   13.51 
  10   3   3  376.07   21.98 
  10  -3   3  477.11   24.23 
  10   3   5  160.59   15.99 
 -10   3  -5  141.68   15.72 
 -10   3  -5  182.53   12.87 
 -10  -3  -5  143.70    9.17 
 -10  -3  -5  153.89    8.79 
  10   3   5  177.15   16.49 
  10  -3   5  152.71   11.51 
  10   3   7   34.75    7.95 
 -10   3  -7   19.72    6.57 
 -10  -3  -7   37.62    4.50 
  10   3   7   34.80    8.04 
 -10  -3  -7   31.92    4.81 
 -10  -3  -7   41.06    6.93 
  10  -3   7   33.11    4.97 
 -10  -3  -9   37.76    4.90 
  10  -3   9   37.48    5.57 
 -10  -3  -9   35.90    5.75 
  10  -3   9   28.18    4.63 
 -10  -3 -11   29.45    5.02 
  10  -3  11   33.43    4.54 
 -10  -3 -11   32.00    4.79 
  10  -3  11   27.01    4.45 
 -10  -3 -13    1.71    1.15 
  10  -3  13    2.70    1.18 
 -10  -3 -13    4.32    1.85 
  10  -3  13    3.40    1.65 
 -10  -3 -15    0.16    0.60 
  10  -3  15   -0.15    0.67 
 -10  -3 -15   -0.95    1.19 
 -10   3 -15   -0.96    1.07 
  10  -3  15    0.38    0.39 
 -10  -3 -17   19.66    2.59 
 -10  -3 -17   17.85    2.80 
 -10   3 -17   12.99    2.17 
  10  -3  17   13.79    2.01 
 -10  -4  18   62.65    5.56 
 -10  -4  16   56.32    6.22 
 -10  -4  14   54.85    6.93 
 -10  -4  12  192.91   12.82 
 -10  -4  10  165.37   11.04 
 -10  -4   8   39.64    5.00 
 -10  -4   8   36.99    9.41 
  10   4  -8   37.87    7.61 
  10   4  -8   34.86    6.72 
 -10  -4   6    1.42    1.07 
 -10  -4   6    3.89    2.27 
  10   4  -6    2.15    1.16 
  10   4  -6    1.01    1.19 
 -10  -4   6    1.24    1.05 
 -10  -4   4    1.74    1.20 
 -10  -4   4   -0.04    0.60 
  10   4  -4    0.05    0.78 
  10   4  -4   -0.19    1.53 
 -10  -4   4    0.30    0.50 
  10   4  -2   28.00    6.24 
 -10  -4   2   28.45    4.12 
 -10  -4   2   24.39    3.36 
  10  -4  -2   22.84    3.31 
  10   4  -2   25.77    5.60 
  10   4   0    3.00    1.85 
 -10  -4   0    0.26    0.73 
  10   4   0    1.46    2.10 
  10  -4   0    1.35    0.97 
  10  -4   0    3.62    2.62 
  10   4   2  146.45   14.70 
 -10  -4  -2  153.83    8.95 
  10  -4   2  143.77   10.09 
  10  -4   2  147.76   17.45 
  10   4   2  128.83   13.13 
  10   4   4  308.50   22.32 
 -10  -4  -4  320.94   12.72 
  10  -4   4  289.11   17.16 
  10  -4   4  370.10   21.90 
  10   4   4  311.17   21.97 
  10   4   6  278.20   23.26 
 -10  -4  -6  301.32   12.50 
  10   4   6  310.99   24.19 
  10  -4   6  298.87   16.21 
 -10  -4  -8  147.83    9.38 
  10  -4   8  139.80    9.98 
 -10  -4 -10   94.14    8.33 
  10  -4  10  106.65    8.55 
  10  -4  10   86.99    7.65 
 -10  -4 -12  108.33    9.34 
  10  -4  12  122.09    8.08 
 -10  -4 -12  135.12   10.02 
  10  -4  12  117.46    8.64 
 -10  -4 -14  120.94    8.05 
  10  -4  14  110.33    6.85 
 -10  -4 -14  112.91    7.99 
  10  -4  14  117.29    7.71 
 -10  -4 -16   84.09    5.38 
  10  -4  16   69.63    4.48 
 -10  -4 -16   84.51    5.94 
  10  -4  16   75.08    5.06 
 -10  -5  17    3.42    1.30 
 -10  -5  17    2.81    1.07 
 -10  -5  15   12.06    2.73 
 -10  -5  13   28.86    4.85 
 -10  -5  11   82.52    7.71 
 -10  -5   9  175.68   11.76 
 -10  -5   9  178.58   10.49 
 -10  -5   7  218.18   12.28 
 -10  -5   5  260.88   12.97 
  10   5  -3  265.14   19.66 
 -10  -5   3  293.18   13.49 
  10   5  -3  258.39   18.16 
 -10  -5   3  266.04   10.04 
  10   5  -1  247.62   19.57 
 -10  -5   1  277.84   12.82 
  10  -5  -1  223.83   10.76 
  10   5  -1  249.31   18.22 
 -10  -5   1  246.14    9.23 
  10   5   1  264.80   20.37 
 -10  -5  -1  289.51   12.77 
  10  -5   1  261.91   12.79 
  10  -5   1  249.48   16.74 
 -10  -5  -1  273.30    9.40 
 -10  -5  -3  213.17   10.62 
  10  -5   3  217.74   13.60 
 -10  -5  -5   70.85    6.05 
  10  -5   5   71.70    9.08 
  10  -5   5   89.97   10.60 
 -10  -5  -7   27.56    3.92 
  10  -5   7   21.75    5.15 
  10  -5   7   25.01    4.64 
 -10  -5  -9   18.87    3.61 
  10  -5   9   29.41    4.71 
  10  -5   9   22.42    3.93 
 -10  -5 -11   17.11    3.40 
  10  -5  11   20.18    3.38 
  10  -5  11   19.94    3.44 
 -10  -5 -13   -0.53    0.76 
  10  -5  13    0.21    0.45 
 -10  -5 -13    1.93    1.27 
  10  -5  13    1.48    0.87 
 -10  -5 -15    3.30    1.07 
  10  -5  15    3.07    0.94 
 -10   5 -15    1.69    0.78 
  10  -5  15    4.53    1.33 
 -10  -6  16   30.72    3.12 
 -10  -6  14   45.72    5.28 
 -10  -6  12   29.31    4.96 
 -10  -6  10   41.24    5.78 
 -10  -6   8   53.99    6.36 
 -10  -6   6   30.26    4.58 
 -10  -6   6   30.22    3.70 
 -10  -6   4    1.75    0.87 
 -10  -6   4    2.11    0.95 
 -10  -6   2   10.86    2.55 
  10  -6  -2    9.90    2.20 
 -10  -6   2   11.99    2.08 
 -10  -6   0   37.56    4.51 
  10  -6   0   34.10    4.24 
 -10  -6   0   35.07    3.42 
 -10  -6  -2   38.07    4.53 
  10  -6   2   39.16    5.20 
  10  -6   2   33.48    5.43 
 -10  -6  -2   38.58    3.62 
 -10  -6  -4   28.03    3.77 
  10  -6   4   32.21    5.55 
  10  -6   4   17.15    4.60 
 -10  -6  -6   62.36    5.77 
  10  -6   6   61.51    8.14 
 -10  -6  -8  105.97    7.99 
  10  -6   8  112.17   10.15 
  10  -6   8  108.60    8.93 
 -10  -6 -10   69.90    6.68 
  10  -6  10   79.49    6.41 
 -10  -6 -12   67.01    5.28 
  10  -6  12   63.36    4.74 
  10  -6  12   72.98    5.36 
 -10  -6 -14   42.56    3.20 
 -10  -7  11   17.19    3.27 
 -10  -7   9   41.37    5.60 
 -10  -7   7   79.71    7.33 
 -10  -7   7   74.62    5.48 
 -10  -7   5   97.08    7.39 
 -10  -7   5   97.90    6.00 
 -10  -7   3  130.38    8.22 
 -10  -7   3  123.91    6.43 
 -10  -7   1  114.97    7.49 
  10  -7  -1  112.18    6.87 
 -10  -7   1  114.63    5.88 
 -10  -7  -1   69.26    5.65 
  10  -7   1   68.29    5.97 
 -10  -7  -1   83.30    5.08 
 -10  -7  -3   56.86    5.12 
  10  -7   3   66.28    6.81 
  10  -7   5   39.25    6.26 
  10  -7   5   29.47    5.12 
 -10  -7  -7   32.69    4.32 
  10  -7   7   33.12    5.35 
  10  -7   7   36.93    5.29 
 -10  -7  -9    8.11    2.05 
  10  -7   9    9.97    2.18 
  10  -7  11    0.00    0.29 
 -10  -8   6    6.95    1.33 
 -10  -8   4    2.91    0.98 
 -10  -8   2    4.26    1.32 
 -10  -8   0    8.83    1.82 
  10  -8   0    7.45    1.55 
 -10  -8  -2   10.30    2.08 
  10  -8   2    7.10    1.64 
  10  -8   4    8.86    2.11 
  10  -8   6   15.95    2.95 
 -11   0  21    1.07    0.72 
 -11   0  19   -0.69    0.98 
 -11   0  17    0.24    0.67 
 -11   0  15    0.23    1.15 
 -11   0  13   -0.74    1.22 
 -11   0  11    1.77    2.59 
  11   0 -11   -0.15    1.61 
 -11   0  11    1.68    1.02 
  11   0  -9   -2.47    2.23 
  11   0  -9   -0.11    2.15 
 -11   0   9   -0.85    1.00 
 -11   0   9   -1.03    2.29 
  11   0  -7   -0.11    0.63 
  11   0  -7   -0.78    1.26 
 -11   0   7   -0.07    0.63 
  11   0  -5    0.04    0.81 
  11   0  -5   -0.48    0.86 
 -11   0   5    0.50    0.66 
  11   0  -3   -0.64    1.38 
  11   0  -3    0.91    1.70 
 -11   0   3    0.91    0.73 
  11   0  -1   -0.54    0.96 
  11   0  -1    0.42    0.44 
 -11   0   1   -0.11    0.58 
  11   0   1   -0.43    0.89 
  11   0   1   -0.05    0.77 
 -11   0  -1    0.00    0.26 
  11   0   3    0.60    1.44 
  11   0   3    0.91    1.54 
 -11   0  -3   -0.22    0.65 
 -11   0  -5    0.44    1.71 
  11   0   5    0.30    0.78 
  11   0   5   -1.40    1.75 
 -11   0  -5   -1.74    1.34 
 -11   0  -7   -0.60    2.63 
  11   0   7   -2.64    2.09 
 -11   0  -7   -0.57    0.58 
  11   0   7    0.05    1.05 
 -11   0  -9   -0.62    3.61 
  11   0   9   -0.13    0.88 
  11   0  11   -0.16    0.49 
 -11   0 -13   -0.74    1.00 
  11   0  13    1.07    0.95 
 -11   0 -15   -0.30    1.09 
  11   0  17    0.21    0.38 
 -11   0 -17    1.11    0.66 
 -11   0 -19    1.25    0.79 
 -11  -1  20    0.53    0.54 
 -11   1  18    0.58    0.56 
 -11  -1  18    0.25    0.51 
 -11   1  16    0.05    1.07 
 -11  -1  16    1.07    0.50 
 -11   1  14   -0.98    1.64 
 -11  -1  14   -1.06    1.94 
 -11   1  12   -0.42    1.18 
 -11  -1  12    0.10    0.72 
 -11  -1  10    0.74    0.89 
  11   1 -10    1.55    0.88 
  11   1 -10    1.85    1.96 
  11  -1 -10    2.38    2.10 
 -11   1  10    1.05    0.72 
 -11  -1  10    0.90    1.08 
 -11   1  10    0.38    1.12 
 -11  -1   8    0.78    1.35 
  11   1  -8    3.73    2.25 
  11   1  -8   -1.08    1.92 
  11  -1  -8    1.09    1.93 
 -11   1   8   -0.53    0.70 
 -11  -1   8    0.24    0.81 
 -11   1   6   14.89    2.93 
  11   1  -6   18.03    5.07 
  11   1  -6   17.61    4.96 
  11  -1  -6   21.17    5.80 
  11  -1  -6   14.56    4.67 
 -11  -1   6   14.68    2.95 
 -11  -1   4    4.16    1.47 
  11   1  -4    2.76    1.90 
  11   1  -4    2.58    1.74 
  11  -1  -4    2.32    1.51 
  11  -1  -4    3.63    2.04 
 -11   1   4    2.82    1.28 
 -11  -1   4    2.08    0.87 
  11   1  -2   32.14    6.25 
  11  -1  -2   25.94    5.37 
 -11  -1   2   26.83    3.56 
 -11   1   2   25.47    3.58 
 -11  -1   2   27.60    3.72 
  11   1  -2   27.15    5.33 
  11  -1  -2   25.13    5.56 
 -11  -1   0    1.16    0.86 
  11   1   0   -1.03    1.10 
  11   1   0   -0.12    1.15 
  11  -1   0    0.65    1.28 
  11  -1   0    0.22    1.05 
 -11   1   0   -0.08    0.74 
 -11  -1   0    0.65    0.97 
 -11  -1  -2    7.67    1.79 
  11   1   2    8.24    2.81 
  11   1   2    8.95    3.23 
  11  -1   2    8.50    3.52 
 -11   1  -2    9.86    2.25 
 -11  -1  -2   12.54    2.55 
 -11   1  -4   -0.38    2.12 
 -11  -1  -4    1.46    0.99 
  11   1   4    0.86    1.04 
  11   1   4    2.26    1.91 
 -11   1  -4    1.18    0.78 
 -11  -1  -4    2.89    1.29 
  11  -1   4    2.26    1.71 
 -11   1  -6   -1.36    2.25 
 -11  -1  -6   -0.13    0.44 
  11   1   6    0.97    0.91 
  11   1   6   -0.91    2.33 
 -11   1  -6    1.26    1.42 
 -11  -1  -6    0.42    0.98 
  11  -1   6    0.44    0.64 
 -11   1  -8   11.12    5.29 
 -11  -1  -8   16.16    3.00 
  11   1   8   19.64    6.23 
 -11   1  -8   14.09    4.24 
 -11  -1  -8   17.55    3.98 
  11  -1   8   18.27    3.97 
  11   1   8   15.39    3.33 
 -11  -1 -10    1.13    0.69 
 -11  -1 -10    5.06    1.95 
  11  -1  10    5.82    1.96 
  11   1  10    4.05    1.49 
 -11  -1 -12    1.09    1.01 
 -11  -1 -12    2.36    1.69 
  11  -1  12    1.57    0.93 
  11   1  12    2.37    1.10 
 -11  -1 -14    5.04    1.41 
 -11  -1 -14    3.50    1.69 
 -11   1 -14    5.06    2.16 
  11  -1  14    3.76    1.38 
 -11  -1 -16    4.15    1.19 
 -11  -1 -16    3.36    1.35 
 -11   1 -16    3.65    1.28 
 -11  -1 -18    2.93    1.08 
 -11   1 -18    2.34    1.05 
 -11  -2  21    0.51    0.36 
 -11  -2  19   -1.88    0.98 
 -11  -2  17    0.98    1.21 
 -11  -2  15   10.82    3.13 
 -11  -2  13    6.33    2.49 
 -11   2  11   14.12    3.20 
 -11  -2  11   15.90    3.58 
 -11  -2   9   10.35    5.37 
  11   2  -9   13.30    4.62 
  11   2  -9   13.45    5.02 
 -11   2   9    8.88    2.27 
 -11  -2   9    9.56    2.58 
 -11  -2   7   -0.09    1.49 
  11   2  -7    2.73    2.21 
  11   2  -7    4.96    3.14 
  11  -2  -7    4.46    3.85 
 -11   2   7    3.23    1.23 
 -11  -2   7    3.13    1.55 
  11   2  -5   35.49    7.03 
 -11   2   5   36.74    4.32 
 -11  -2   5   41.30    4.80 
 -11  -2   5   36.42    8.52 
  11   2  -5   37.93    6.85 
 -11  -2   3   10.93    2.39 
  11   2  -3   12.96    4.01 
  11   2  -3   12.09    3.92 
  11  -2  -3   14.50    5.27 
 -11   2   3   11.99    2.53 
 -11  -2   3   10.86    2.40 
 -11  -2   3    6.64    3.98 
  11  -2  -1   60.28   10.83 
  11   2  -1   46.72    7.82 
 -11  -2   1   48.75    4.96 
 -11   2   1   47.73    5.02 
 -11  -2   1   47.72    4.92 
  11  -2  -1   53.11    9.78 
  11   2  -1   47.04    7.23 
  11   2   1   66.82    9.37 
 -11  -2  -1   73.48    6.03 
 -11   2  -1   74.41    6.46 
 -11  -2  -1   74.66    6.13 
  11  -2   1   74.09    9.41 
  11   2   1   69.84    8.98 
 -11   2  -3    4.77    2.61 
 -11  -2  -3    3.48    1.03 
  11   2   3    4.55    2.58 
  11   2   3    2.46    1.50 
 -11   2  -3    4.48    1.68 
 -11  -2  -3    4.86    1.69 
  11  -2   3    2.27    1.44 
 -11   2  -5   17.35    6.18 
 -11  -2  -5   21.80    3.15 
  11   2   5   24.43    6.27 
 -11   2  -5   29.99    4.89 
 -11  -2  -5   24.97    3.89 
  11   2   5   18.80    5.26 
  11  -2   5   20.10    4.06 
 -11   2  -7   15.54    6.26 
 -11  -2  -7   20.43    3.18 
  11   2   7   17.81    6.02 
 -11  -2  -7   23.08    4.35 
  11   2   7   23.61    6.86 
 -11  -2  -7   29.00    5.26 
  11  -2   7   18.60    3.80 
 -11  -2  -9    1.52    1.17 
 -11  -2  -9    0.54    1.08 
  11  -2   9    0.01    0.70 
  11   2   9    0.61    0.99 
 -11  -2 -11    8.19    2.65 
 -11  -2 -11   11.37    2.80 
  11  -2  11   12.68    3.16 
  11   2  11    8.71    2.32 
 -11  -2 -13   -1.18    1.13 
  11  -2  13   -0.35    0.65 
 -11  -2 -13   -0.96    0.70 
  11  -2  13   -0.50    0.80 
 -11  -2 -15    1.54    1.01 
  11  -2  15    3.06    1.25 
 -11  -2 -15    3.61    1.50 
 -11   2 -15    1.94    1.20 
  11  -2  15    2.45    1.18 
  11  -2  17    2.99    0.87 
 -11  -2 -17    3.87    1.29 
 -11   2 -17    2.91    1.09 
 -11  -3  20    0.16    0.31 
 -11  -3  18    0.45    0.61 
 -11  -3  16   -0.06    0.58 
 -11  -3  14   -0.56    1.34 
 -11  -3  12    0.49    0.98 
 -11  -3  10   -0.49    0.68 
  11   3  -8    0.62    0.91 
  11   3  -8    0.17    1.21 
 -11  -3   8   -0.02    0.63 
 -11  -3   6   -0.03    2.33 
  11   3  -6    3.50    1.96 
  11   3  -6    4.57    2.74 
 -11  -3   6    2.66    1.14 
 -11  -3   4   -0.71    3.33 
 -11  -3   4   -0.19    0.57 
  11   3  -4    1.52    1.79 
  11   3  -4   -0.23    0.63 
 -11  -3   4   -0.83    0.94 
 -11  -3   2    8.09    4.68 
 -11  -3   2    9.55    2.32 
  11   3  -2    9.78    3.39 
  11   3  -2    8.17    3.46 
 -11  -3   2    8.68    2.10 
 -11  -3   0   14.25    2.87 
  11   3   0   12.94    3.96 
 -11  -3   0   16.63    2.85 
  11   3   0   16.35    4.97 
  11  -3   0   12.07    2.55 
  11  -3   0   12.67    5.35 
  11   3   2    0.23    1.47 
 -11  -3  -2   -0.72    0.44 
  11   3   2   -0.32    1.42 
  11  -3   2    0.73    0.97 
 -11   3  -2    0.60    0.50 
 -11  -3  -2   -0.11    0.69 
  11  -3   2    0.54    1.86 
 -11   3  -4    4.03    1.77 
  11   3   4    6.16    3.26 
 -11  -3  -4    4.74    1.75 
  11   3   4    4.01    2.31 
  11  -3   4    4.02    1.94 
 -11   3  -4    5.58    2.33 
 -11  -3  -4    3.76    1.50 
  11  -3   4    5.56    2.39 
 -11   3  -6    2.16    2.63 
  11   3   6   -2.31    2.70 
 -11  -3  -6   -2.28    1.13 
  11   3   6    1.14    1.76 
  11  -3   6   -0.27    1.22 
 -11  -3  -6   -0.70    0.76 
  11  -3   6   -0.11    0.64 
 -11  -3  -8   10.68    2.70 
  11  -3   8   16.98    3.98 
 -11  -3  -8   13.79    3.99 
  11  -3   8   10.27    2.81 
 -11  -3 -10    2.73    1.89 
  11  -3  10    2.55    1.75 
 -11  -3 -10    2.15    1.17 
  11  -3  10    2.03    1.77 
  11   3  10    2.45    1.41 
 -11  -3 -12    2.21    1.47 
  11  -3  12    2.26    1.17 
 -11  -3 -12    0.59    0.72 
  11  -3  12    2.83    1.57 
 -11  -3 -14    0.37    0.45 
  11  -3  14    0.39    0.54 
 -11  -3 -14    1.87    1.11 
  11  -3  14   -0.06    0.76 
 -11  -3 -16    0.88    0.86 
  11  -3  16   -1.28    0.78 
 -11  -3 -16   -0.42    0.61 
 -11   3 -16   -0.85    0.69 
  11  -3  16    0.41    0.49 
 -11  -4  19   -0.23    0.35 
 -11  -4  19    0.52    0.29 
 -11  -4  17   -1.65    0.93 
 -11  -4  15   -0.68    1.20 
 -11  -4  13    0.39    0.69 
 -11  -4  11    4.49    2.12 
 -11  -4   9    0.86    1.04 
 -11  -4   7    0.19    1.47 
 -11  -4   7    0.54    0.42 
 -11  -4   5    1.80    0.89 
 -11  -4   5    4.67    5.86 
  11   4  -5    3.11    1.46 
  11   4  -5    4.57    2.75 
 -11  -4   5    2.46    0.99 
 -11  -4   3    1.30    1.29 
  11   4  -3    0.04    1.44 
  11   4  -3   -1.00    1.18 
 -11  -4   3    0.03    0.46 
 -11  -4   1    4.55    1.80 
  11   4  -1    3.49    2.11 
  11   4  -1    6.59    3.61 
  11  -4  -1    4.74    1.65 
 -11  -4   1    5.38    1.75 
 -11  -4  -1    3.38    1.26 
  11   4   1    2.00    1.78 
  11   4   1    3.64    2.18 
  11  -4   1    2.23    0.61 
 -11  -4  -1    3.11    1.20 
  11  -4   1   -0.48    2.85 
 -11  -4  -3    1.80    0.65 
  11   4   3    0.34    1.36 
  11  -4   3    2.52    1.28 
  11  -4   3    1.62    1.71 
 -11  -4  -5    0.43    0.61 
  11  -4   5   -0.53    0.73 
  11  -4   5    0.51    0.89 
 -11  -4  -7    0.61    1.12 
  11  -4   7    2.02    1.99 
  11  -4   7    1.13    0.81 
 -11  -4  -9    2.40    1.64 
  11  -4   9    2.79    1.76 
  11  -4   9    1.14    0.61 
 -11  -4 -11   -1.81    1.74 
  11  -4  11    0.15    0.47 
 -11  -4 -11    1.63    1.13 
  11  -4  11   -0.34    0.94 
 -11  -4 -13   -0.85    1.28 
  11  -4  13    0.05    0.44 
 -11  -4 -13   -2.09    1.14 
  11  -4  13   -0.88    1.13 
 -11  -4 -15   -0.52    0.40 
  11  -4  15    1.04    0.66 
 -11  -4 -15    0.40    0.47 
 -11   4 -15    0.33    0.59 
  11  -4  15    0.28    0.68 
  11  -4  15    0.12    0.32 
 -11  -5  16    0.69    0.54 
 -11  -5  16    0.62    0.62 
 -11  -5  14    1.40    1.03 
 -11  -5  14   -0.26    0.69 
 -11  -5  12   -0.48    2.00 
 -11  -5  12    0.37    0.67 
 -11  -5  10   -1.51    1.67 
 -11  -5  10   -0.65    0.77 
 -11  -5   8    1.89    1.21 
 -11  -5   8   -1.15    0.66 
 -11  -5   6    4.25    1.50 
 -11  -5   4    1.94    1.16 
 -11  -5   2   10.84    2.55 
  11  -5  -2    8.97    2.09 
 -11  -5   0    0.99    0.84 
  11  -5   0   -0.50    0.43 
 -11  -5  -2   21.40    3.47 
  11  -5   2   16.83    3.44 
  11  -5   2   18.81    4.87 
 -11  -5  -4    9.41    2.34 
  11  -5   4   10.81    3.32 
  11  -5   4   11.76    4.31 
 -11  -5  -6    0.28    1.01 
  11  -5   6   -1.64    1.53 
  11  -5   6   -1.10    1.48 
 -11  -5  -8    8.21    2.58 
  11  -5   8    1.81    1.74 
  11  -5   8   10.71    2.74 
 -11  -5 -10    1.05    0.70 
  11  -5  10    1.30    1.21 
  11  -5  10    2.80    1.44 
 -11  -5 -12    2.79    1.31 
  11  -5  12    3.10    1.24 
  11  -5  12    2.67    1.11 
 -11  -5 -14    3.86    1.09 
  11  -5  14    2.40    0.81 
  11  -5  14    5.43    1.42 
 -11  -6  15    0.42    0.47 
 -11  -6  13    0.29    0.51 
 -11  -6  11    0.90    1.39 
 -11  -6   9   11.17    3.07 
 -11  -6   7    0.26    0.50 
 -11  -6   5    1.89    1.53 
 -11  -6   3   -0.41    0.65 
 -11  -6   1    4.70    1.22 
 -11  -6   1    3.14    1.43 
  11  -6  -1    3.18    1.17 
 -11  -6  -1    1.63    1.04 
  11  -6   1    1.32    0.93 
 -11  -6  -3   -0.41    0.56 
  11  -6   3   -1.24    1.20 
  11  -6   3    1.76    1.67 
 -11  -6  -5   -0.80    1.18 
  11  -6   5   -0.03    0.99 
  11  -6   5   -0.14    0.71 
 -11  -6  -7    1.83    1.00 
  11  -6   7    0.53    1.57 
  11  -6   7    4.50    1.96 
 -11  -6  -9    1.95    0.89 
  11  -6   9    2.22    1.38 
  11  -6   9    0.65    0.50 
 -11  -6 -11    0.61    0.72 
  11  -6  11    1.12    0.81 
  11  -6  11    0.89    0.77 
 -11  -6 -13    0.02    0.53 
 -11  -7  10   -1.25    1.00 
 -11  -7   8    0.80    0.64 
 -11  -7   6    1.02    0.65 
 -11  -7   4    1.88    0.82 
 -11  -7   4   -0.32    0.64 
 -11  -7   2    2.39    0.99 
 -11  -7   2    1.19    0.87 
 -11  -7   0    1.69    1.03 
  11  -7   0    0.20    0.37 
 -11  -7  -2    0.90    0.59 
  11  -7   2    0.64    0.67 
 -11  -7  -4    0.53    0.65 
  11  -7   4    3.02    1.67 
 -11  -7  -6   -0.39    0.62 
  11  -7   6   -0.41    0.74 
  11  -7   6    0.15    0.90 
 -11  -7  -8    0.13    0.45 
  11  -7   8   -0.13    0.62 
  11  -7  10    0.11    0.34 
  11  -8   1   -0.71    0.62 
  11  -8   3    0.21    0.50 
  11  -8   5   -2.64    1.09 
 -12   0  20   -0.16    0.23 
 -12   0  18    6.61    1.98 
 -12   0  16   30.63    4.86 
 -12   0  14   10.41    2.89 
 -12   0  12   36.42    5.82 
 -12   0  10  229.40   13.26 
 -12   0  10  166.06   19.75 
  12   0  -8  556.83   33.27 
  12   0  -8  569.32   33.34 
 -12   0   8  506.91   18.63 
  12   0  -6  597.92   31.24 
  12   0  -6  610.66   31.59 
 -12   0   6  577.61   19.42 
  12   0  -4  389.69   23.42 
 -12   0   4  388.74   15.38 
  12   0  -4  399.04   23.61 
  12   0  -2  321.32   20.13 
 -12   0   2  364.31   14.56 
  12   0  -2  310.51   19.96 
  12   0   0  429.10   22.96 
 -12   0   0  460.15   16.19 
  12   0   0  449.58   23.85 
  12   0   2  393.49   22.41 
 -12   0  -2  407.65   15.51 
  12   0   2  417.86   24.01 
  12   0   4  220.56   17.51 
 -12   0  -4  201.31   11.36 
 -12   0  -6   52.83    6.60 
  12   0   6   47.57    6.09 
 -12   0  -8    9.85    3.73 
  12   0   8    8.43    2.58 
  12   0  10   18.85    3.92 
 -12   0 -12    0.34    0.85 
  12   0  12   -0.34    1.12 
 -12   0 -14    1.61    0.95 
  12   0  14    1.07    0.78 
 -12   0 -16   13.76    2.35 
 -12   0 -18   14.37    1.98 
 -12  -1  19   62.60    5.14 
 -12   1  17   90.52    7.25 
 -12  -1  17   96.32    7.93 
 -12   1  15   76.57    8.14 
 -12  -1  15   69.70    8.03 
 -12   1  13   75.98    8.30 
 -12  -1  13   71.72    8.24 
 -12   1  11   91.04    8.63 
 -12  -1  11   85.04    8.25 
  12   1  -9   78.25   12.42 
  12   1  -9   81.96   12.91 
  12  -1  -9   85.91   14.92 
 -12   1   9   72.36    7.14 
 -12  -1   9   75.35    7.34 
 -12   1   9   39.91    9.28 
 -12  -1   9   65.16   13.25 
  12   1  -7   33.27    7.60 
 -12   1   7   28.54    4.26 
 -12  -1   7   30.46    4.56 
  12   1  -7   31.84    7.29 
  12  -1  -7   32.24    7.80 
  12  -1  -7   29.67    7.69 
 -12  -1   7   31.57    8.85 
 -12  -1   5    1.54    1.10 
  12   1  -5    2.91    1.95 
  12   1  -5    3.05    2.38 
  12  -1  -5    3.02    2.29 
  12  -1  -5    0.55    1.46 
 -12   1   5    1.52    0.65 
 -12  -1   5    3.63    1.59 
 -12  -1   3    4.66    1.68 
  12   1  -3    5.29    2.40 
  12   1  -3    6.95    3.01 
  12  -1  -3    3.24    1.90 
  12  -1  -3    4.47    3.45 
 -12   1   3    8.57    2.22 
 -12  -1   3    5.78    1.91 
 -12  -1   1    5.33    1.69 
  12   1  -1    3.61    2.22 
  12   1  -1    2.55    1.95 
  12  -1  -1    3.40    2.17 
  12  -1  -1    5.68    3.03 
 -12   1   1    4.96    1.70 
 -12  -1   1    5.23    1.78 
  12   1   1   81.52   10.55 
 -12  -1  -1   77.93    5.99 
 -12   1  -1   78.19    6.76 
 -12  -1  -1   93.81    7.40 
  12  -1   1   77.88    8.36 
  12   1   1   80.61   10.12 
  12  -1   1   95.25   12.05 
  12   1   3  152.09   14.58 
 -12  -1  -3  133.08    7.58 
 -12   1  -3  154.77    9.87 
 -12  -1  -3  148.63    9.59 
  12  -1   3  127.00   10.00 
  12   1   3  148.23   14.68 
 -12   1  -5  193.42   19.79 
  12   1   5  206.31   18.09 
 -12  -1  -5  190.30    9.25 
 -12   1  -5  211.43   12.83 
 -12  -1  -5  227.08   12.58 
  12  -1   5  188.09   12.44 
  12   1   5  246.66   21.04 
  12   1   7  252.87   21.96 
 -12  -1  -7  234.58   11.31 
 -12   1  -7  245.22   15.41 
 -12  -1  -7  242.73   15.12 
  12  -1   7  214.97   13.70 
  12   1   7  261.06   13.81 
 -12  -1  -9   91.53    8.06 
 -12  -1  -9  114.80    9.18 
  12  -1   9  113.80    9.65 
  12   1   9  105.28    8.66 
 -12  -1 -11  109.39    8.36 
 -12  -1 -11  109.45    8.44 
  12  -1  11  110.23    8.74 
  12   1  11   93.63    7.81 
 -12  -1 -13  123.08    7.40 
 -12  -1 -13  110.31    7.84 
 -12   1 -13   92.85    7.92 
  12  -1  13  103.25    7.35 
  12   1  13  106.02    7.24 
 -12  -1 -15   76.17    4.88 
  12  -1  15   89.91    5.86 
 -12  -1 -15   82.17    6.10 
 -12   1 -15   68.94    5.71 
  12  -1  15   65.05    4.92 
 -12  -1 -17   37.56    3.56 
 -12   1 -17   29.98    3.16 
 -12  -2  20    0.29    0.38 
 -12  -2  18    0.06    0.73 
 -12  -2  16   12.77    3.15 
 -12  -2  14   39.51    6.08 
 -12   2  12   73.18    7.80 
 -12  -2  12   81.41    8.53 
 -12   2  10  159.26   10.82 
 -12  -2  10  177.11   11.59 
  12   2  -8  293.01   22.07 
  12   2  -8  277.74   22.59 
 -12   2   8  239.23   12.40 
 -12  -2   8  247.19   13.04 
 -12  -2   8  223.06   23.70 
  12   2  -6  294.05   21.97 
 -12  -2   6  270.87   12.72 
 -12   2   6  283.80   12.92 
 -12  -2   6  330.69   14.34 
 -12  -2   6  252.60   23.87 
  12   2  -6  330.16   22.28 
  12   2  -4  418.29   24.82 
 -12  -2   4  377.10   14.73 
 -12   2   4  393.48   15.02 
 -12  -2   4  418.06   15.72 
  12   2  -4  426.75   24.31 
  12   2  -2  446.23   25.48 
 -12  -2   2  401.42   15.04 
 -12   2   2  417.03   15.62 
 -12  -2   2  442.59   16.01 
  12   2  -2  439.10   23.83 
  12   2   0  345.56   22.54 
 -12  -2   0  337.12   13.45 
 -12   2   0  352.36   14.59 
 -12  -2   0  375.80   14.53 
  12  -2   0  398.56   25.75 
  12   2   0  350.84   21.22 
  12   2   2  327.04   21.87 
 -12  -2  -2  307.11   12.55 
 -12   2  -2  330.36   14.80 
 -12  -2  -2  356.48   14.42 
  12  -2   2  290.23   18.27 
  12   2   2  320.69   21.28 
 -12   2  -4  154.22   16.72 
  12   2   4  185.73   17.08 
 -12  -2  -4  174.96    9.18 
 -12   2  -4  196.46   12.47 
 -12  -2  -4  194.63   11.19 
  12  -2   4  161.08   12.19 
  12   2   4  195.38   18.22 
 -12  -2  -6   62.65    5.65 
 -12   2  -6   69.97    8.49 
 -12  -2  -6   63.90    7.09 
  12  -2   6   65.45    7.41 
 -12  -2  -8   13.36    2.96 
 -12  -2  -8    8.78    3.29 
 -12  -2  -8   11.49    3.03 
  12  -2   8   14.26    3.45 
 -12  -2 -10    0.18    0.67 
 -12  -2 -10    1.12    0.58 
  12  -2  10    0.36    0.91 
  12   2  10    0.35    0.56 
 -12  -2 -12    0.82    0.99 
  12  -2  12    3.94    1.60 
 -12  -2 -12    0.84    0.85 
  12  -2  12    1.58    0.79 
  12   2  12    0.73    0.82 
 -12  -2 -14    1.64    0.89 
  12  -2  14    0.89    0.85 
 -12  -2 -14    0.49    0.66 
 -12   2 -14    0.08    0.59 
  12  -2  14   -1.14    0.87 
 -12  -2 -16    4.14    1.07 
  12  -2  16    2.95    0.86 
 -12  -2 -16    2.91    0.96 
 -12   2 -16    3.20    1.18 
  12  -2  16    3.76    1.03 
 -12  -3  19   17.94    2.44 
 -12  -3  19   34.05    3.37 
 -12  -3  17   57.13    5.52 
 -12  -3  15   99.25    8.76 
 -12  -3  13  109.50    9.72 
 -12  -3  11   52.81    6.67 
 -12  -3   9   34.09    4.92 
 -12  -3   7   11.90    2.88 
 -12  -3   7   17.06    3.38 
 -12  -3   5   11.62    5.82 
 -12  -3   5   15.69    3.15 
 -12  -3   5   17.10    3.21 
  12   3  -5   15.11    4.61 
  12   3  -5   17.86    5.34 
 -12  -3   3   -0.09    0.84 
  12   3  -3    1.42    1.43 
  12   3  -3    0.58    0.87 
 -12  -3   3   -0.23    0.43 
  12   3  -1   58.62    9.67 
 -12  -3   1   63.67    6.32 
 -12  -3   1   68.30    6.25 
  12  -3  -1   84.36   12.65 
  12   3  -1   62.16    9.03 
  12   3   1   99.28   12.57 
 -12  -3  -1   98.44    7.48 
 -12   3  -1  113.65    8.80 
 -12  -3  -1  107.19    7.70 
  12  -3   1   87.28    7.13 
  12   3   1   97.97   11.73 
  12   3   3  111.64   13.53 
 -12  -3  -3  111.20    7.76 
 -12   3  -3  136.71   10.77 
 -12  -3  -3  118.20    8.30 
  12  -3   3  109.19    9.41 
  12  -3   3  143.52   13.37 
  12   3   3  118.14   13.60 
 -12  -3  -5   75.59    6.34 
 -12  -3  -5   74.20    7.16 
  12  -3   5   73.40    8.64 
  12  -3   5   83.82    8.56 
 -12  -3  -7   83.96    6.91 
 -12  -3  -7   68.34    7.69 
  12  -3   7   76.67    7.70 
 -12  -3  -9  180.70   11.21 
 -12  -3  -9  212.82   13.36 
  12  -3   9  185.84   11.37 
  12   3   9  192.06   10.76 
  12  -3  11  152.20    9.24 
 -12  -3 -11  153.94    9.98 
  12  -3  11  141.75    9.50 
 -12  -3 -13   65.18    5.75 
  12  -3  13   71.35    5.56 
 -12  -3 -13   64.98    5.80 
  12  -3  13   68.92    6.02 
 -12  -3 -15   28.57    3.04 
  12  -3  15   28.08    2.99 
 -12  -3 -15   28.07    3.24 
 -12   3 -15   19.19    2.75 
  12  -3  15   22.37    2.72 
 -12  -4  18    0.93    0.69 
 -12  -4  18    0.83    0.57 
 -12  -4  16    6.13    1.95 
 -12  -4  16    7.41    2.13 
 -12  -4  14   33.63    5.07 
 -12  -4  12   89.75    8.97 
 -12  -4  12   94.70    8.47 
 -12  -4  10   60.64    6.87 
 -12  -4  10   59.16    6.44 
 -12  -4   8   82.17    7.70 
 -12  -4   8   88.37    7.46 
 -12  -4   6  210.48   11.81 
 -12  -4   6  212.18   11.08 
 -12  -4   4  318.61   14.25 
 -12  -4   4  346.43   13.87 
 -12  -4   2  291.57   13.39 
 -12  -4   2  298.08   12.80 
 -12  -4   0  151.65    9.49 
 -12  -4   0  156.01    9.16 
  12  -4   0  131.34    8.30 
  12  -4   0  135.85   12.96 
 -12  -4  -2  118.94    8.20 
 -12  -4  -2  116.64    8.10 
  12  -4   2  106.35    8.54 
  12  -4   2  115.21   13.21 
 -12  -4  -4   91.71    6.98 
  12  -4   4   77.91    8.46 
  12  -4   4   98.47   10.55 
 -12  -4  -6   67.86    6.09 
  12  -4   6   62.54    8.06 
  12  -4   6   65.19    7.42 
 -12  -4  -8   59.93    6.12 
  12  -4   8   72.45    7.72 
  12  -4   8   53.95    6.12 
 -12  -4 -10    6.44    2.25 
  12  -4  10    6.09    2.09 
  12  -4  10    6.09    1.87 
 -12  -4 -12    0.67    0.69 
  12  -4  12    0.75    0.54 
  12  -4  12    1.16    0.50 
 -12  -4 -14    3.11    1.05 
  12  -4  14    1.55    0.62 
 -12   4 -14   -0.04    0.47 
  12  -4  14    3.38    1.18 
 -12  -5  15   40.31    4.41 
 -12  -5  15   37.16    3.79 
 -12  -5  13   36.21    5.10 
 -12  -5  13   27.15    4.09 
 -12  -5  11   30.20    4.99 
 -12  -5  11   27.64    4.27 
 -12  -5   9   27.73    4.79 
 -12  -5   9   27.65    4.15 
 -12  -5   7   24.24    4.09 
 -12  -5   7   28.65    3.97 
 -12  -5   5   17.03    3.54 
 -12  -5   3    2.16    1.69 
 -12  -5   1   40.95    5.06 
  12  -5  -1   31.19    3.75 
 -12  -5  -1   71.54    6.37 
  12  -5   1   57.36    5.71 
 -12  -5  -3   45.17    4.99 
  12  -5   3   48.41    5.94 
  12  -5   3   33.39    6.39 
 -12  -5  -5   50.07    5.14 
  12  -5   5   39.34    6.28 
  12  -5   5   45.80    6.72 
 -12  -5  -7   73.96    6.38 
  12  -5   7   58.49    7.26 
  12  -5   7   71.94    7.16 
 -12  -5  -9   80.89    7.08 
  12  -5   9   94.58    7.75 
  12  -5   9   86.56    6.86 
 -12  -5 -11   58.59    5.60 
  12  -5  11   57.88    4.99 
  12  -5  11   54.99    4.80 
 -12  -5 -13   40.52    3.53 
  12  -5  13   32.78    3.02 
  12  -5  13   35.24    3.39 
 -12  -6  14    8.11    1.81 
 -12  -6  12   20.05    3.40 
 -12  -6  10   51.64    6.09 
 -12  -6   8   87.07    7.71 
 -12  -6   6   93.74    7.68 
 -12  -6   4   91.65    7.31 
 -12  -6   2  104.86    7.56 
 -12  -6   0   99.64    7.17 
  12  -6   0   86.86    6.17 
 -12  -6  -2   55.90    5.26 
  12  -6   2   57.32    5.77 
 -12  -6  -4   40.31    4.42 
  12  -6   4   34.78    5.10 
  12  -6   4   25.92    4.63 
 -12  -6  -6   33.45    4.21 
  12  -6   6   22.34    4.36 
  12  -6   6   35.17    5.12 
 -12  -6  -8   12.12    2.70 
  12  -6   8   13.96    2.93 
  12  -6   8   12.21    2.53 
 -12  -6 -10    4.48    1.51 
  12  -6  10    5.25    1.45 
  12  -6  10    5.37    1.42 
 -12  -7   9   12.09    2.55 
 -12  -7   7    4.37    1.68 
 -12  -7   5   -1.12    1.12 
 -12  -7   3    0.11    0.77 
 -12  -7   1    0.58    0.48 
 -12  -7  -1    3.16    1.22 
  12  -7   1    1.90    0.81 
 -12  -7  -3   24.49    3.12 
  12  -7   3   24.65    3.42 
 -12  -7  -5   47.00    4.60 
  12  -7   5   31.80    4.33 
 -12  -7  -7   26.30    3.39 
  12  -7   7   28.35    3.59 
 -13   0  19    0.10    0.23 
 -13   0  17   -0.43    0.54 
 -13   0  15    0.00    0.65 
 -13   0  13   -1.16    1.45 
 -13   0  11   -0.21    1.30 
 -13   0   9    0.51    0.46 
  13   0  -7   -1.55    1.98 
  13   0  -7   -1.88    2.12 
 -13   0   7   -0.64    0.83 
  13   0  -5    0.46    0.56 
  13   0  -5   -0.53    0.72 
 -13   0   5   -0.84    1.18 
  13   0  -3    2.55    2.12 
  13   0  -3    1.39    2.10 
 -13   0   3   -0.13    0.60 
  13   0  -1    0.79    1.53 
  13   0  -1    0.50    1.31 
 -13   0   1   -0.56    0.41 
  13   0   1    1.07    1.83 
  13   0   1   -2.08    1.71 
 -13   0  -1   -0.86    0.95 
 -13   0  -3    0.59    1.08 
 -13   0  -5    1.72    1.36 
  13   0   5   -0.30    0.63 
 -13   0  -7    0.11    0.59 
  13   0   7   -0.65    1.56 
  13   0   9    1.34    1.09 
 -13   0 -11   -0.55    0.88 
  13   0  11   -0.23    0.49 
 -13   0 -13   -0.22    0.64 
  13   0  13   -1.04    0.62 
 -13   0 -15    0.81    0.63 
 -13  -1  18    1.20    0.86 
 -13   1  16    1.10    0.61 
 -13  -1  16   -0.61    0.85 
 -13   1  14    3.44    1.92 
 -13  -1  14    3.46    1.72 
 -13   1  12    1.89    1.81 
 -13  -1  12    0.79    0.48 
 -13   1  10    0.75    0.66 
 -13  -1  10    0.03    1.09 
 -13  -1   8    0.87    0.79 
 -13   1   8    3.14    1.47 
 -13  -1   8    0.93    0.67 
 -13  -1   6    0.07    0.64 
  13   1  -6    2.69    2.28 
  13   1  -6    0.22    1.25 
  13  -1  -6   -1.00    1.91 
 -13   1   6    0.29    0.75 
 -13  -1   6   -0.52    1.04 
 -13  -1   6    4.57    3.13 
 -13  -1   4   11.20    2.68 
  13   1  -4   16.42    4.96 
  13   1  -4   14.21    4.64 
  13  -1  -4   13.68    5.33 
 -13   1   4   12.47    2.92 
 -13  -1   4   16.11    3.28 
  13  -1  -4   26.72    6.24 
 -13  -1   2   16.55    3.02 
 -13  -1   2   16.76    3.43 
  13   1  -2   18.01    5.08 
  13   1  -2   13.89    4.46 
  13  -1  -2   12.07    4.64 
 -13   1   2   15.90    3.30 
  13  -1  -2   17.96    5.21 
 -13  -1   0    2.44    0.98 
  13   1   0    4.32    2.63 
  13   1   0    3.02    1.99 
 -13   1   0    2.48    1.14 
 -13  -1   0    2.45    1.21 
  13  -1   0    2.51    1.27 
 -13  -1  -2   20.68    3.13 
 -13   1  -2   22.92    3.87 
 -13  -1  -2   22.65    3.94 
  13   1   2   25.89    6.67 
  13   1   2   24.43    5.96 
  13  -1   2   19.17    4.15 
 -13  -1  -4   12.71    2.41 
 -13   1  -4   16.29    3.55 
 -13  -1  -4   17.08    3.51 
  13  -1   4   12.42    3.47 
 -13  -1  -6    2.99    1.48 
 -13   1  -6    2.25    1.52 
 -13  -1  -6    3.67    2.03 
 -13  -1  -6    1.58    1.69 
  13  -1   6    5.81    2.22 
  13   1   6    3.77    1.90 
 -13  -1  -8    4.25    1.85 
 -13  -1  -8    4.62    2.57 
 -13  -1  -8    6.07    2.26 
  13  -1   8    7.59    2.41 
  13   1   8    6.99    2.29 
 -13  -1 -10    1.68    1.45 
 -13  -1 -10    0.68    1.10 
  13  -1  10    0.49    0.82 
  13   1  10    0.36    0.61 
 -13  -1 -12   -0.07    0.37 
 -13  -1 -12   -0.25    0.87 
 -13   1 -12    0.00    0.57 
  13  -1  12    0.00    0.46 
  13   1  12    0.54    0.85 
  13  -1  14    1.25    0.92 
 -13  -1 -14    0.48    0.35 
 -13   1 -14    1.01    0.99 
  13  -1  14    0.86    0.41 
  13  -1  16   -0.45    0.47 
 -13  -1 -16    0.44    0.59 
 -13   1 -16    0.34    0.59 
 -13  -2  19    0.18    0.23 
 -13  -2  17    1.98    1.12 
 -13  -2  15   -0.31    1.24 
 -13  -2  13    6.37    2.80 
 -13   2  11   10.17    2.65 
 -13  -2  11   11.09    3.20 
 -13  -2   9   -0.18    1.19 
 -13   2   9    0.63    1.03 
 -13  -2   9   -0.06    1.01 
 -13  -2   7    6.80    2.06 
 -13   2   7   10.18    2.65 
 -13  -2   7   10.31    2.59 
 -13  -2   5   11.88    2.70 
 -13   2   5   10.45    2.53 
 -13  -2   5   12.62    2.81 
 -13  -2   3    1.46    1.09 
  13   2  -3    1.31    0.78 
  13   2  -3    2.11    2.29 
 -13   2   3    1.08    1.14 
 -13  -2   3   -0.72    0.75 
 -13  -2   3    2.12    2.10 
 -13  -2   1   -0.13    0.53 
  13   2  -1    0.44    1.32 
  13   2  -1    1.26    1.55 
 -13   2   1    0.41    0.95 
 -13  -2   1    1.22    0.89 
  13  -2  -1    3.50    1.64 
 -13  -2  -1   -0.74    1.13 
  13   2   1    2.56    1.90 
  13   2   1   -0.82    1.85 
 -13   2  -1   -0.27    0.90 
 -13  -2  -1    0.58    0.52 
  13  -2   1   -1.65    1.84 
 -13  -2  -3    0.70    0.98 
 -13   2  -3   -0.09    0.60 
 -13  -2  -3    0.97    0.91 
  13  -2   3    0.71    0.89 
 -13  -2  -5    7.87    2.03 
 -13   2  -5    9.34    2.85 
 -13  -2  -5    5.30    2.07 
  13  -2   5    7.79    2.66 
 -13  -2  -7   -0.70    0.80 
 -13  -2  -7    0.04    0.88 
  13  -2   7   -0.27    0.99 
 -13  -2  -9    2.93    1.58 
 -13  -2  -9    3.27    1.48 
  13  -2   9    2.56    1.45 
  13   2   9    4.39    1.87 
 -13  -2 -11    0.84    1.08 
  13  -2  11    1.58    1.17 
 -13  -2 -11    0.02    0.61 
  13  -2  11    1.42    1.10 
  13   2  11   -0.51    0.91 
 -13  -2 -13   -0.08    0.49 
  13  -2  13    1.30    1.02 
 -13  -2 -13    0.47    0.68 
 -13   2 -13   -1.30    1.05 
  13  -2  13   -0.44    0.56 
 -13  -2 -15    1.33    0.66 
  13  -2  15    1.12    0.66 
 -13  -2 -15    0.84    0.62 
 -13   2 -15   -0.83    0.57 
  13  -2  15    0.71    0.51 
 -13  -3  18    0.76    0.59 
 -13  -3  18    0.22    0.41 
 -13  -3  16    0.24    0.81 
 -13  -3  16    1.20    0.98 
 -13  -3  14    0.15    0.76 
 -13  -3  14   -2.93    1.51 
 -13  -3  12   -0.53    1.24 
 -13  -3  12   -1.62    1.74 
 -13  -3  10   -1.62    1.94 
 -13  -3  10   -1.38    1.66 
 -13  -3   8    0.56    0.54 
 -13  -3   8   -0.97    0.88 
 -13  -3   6   -0.33    0.55 
 -13  -3   6    0.14    0.65 
 -13  -3   4    6.10    2.02 
 -13  -3   4    8.42    2.30 
 -13  -3   2    0.43    0.76 
 -13  -3   2   -0.04    0.35 
 -13  -3   0   16.86    3.21 
 -13   3   0   24.54    4.10 
 -13  -3   0   23.93    3.71 
  13  -3   0   17.16    2.98 
  13  -3   0   25.08    6.42 
 -13  -3  -2    3.17    1.56 
  13  -3   2    3.92    1.81 
 -13   3  -2    2.84    1.25 
 -13  -3  -2    4.03    1.63 
  13  -3   2    7.01    3.32 
 -13  -3  -4    1.15    1.14 
  13  -3   4    0.35    0.98 
 -13   3  -4   -0.72    1.19 
 -13  -3  -4   -0.37    0.48 
  13  -3   4    0.77    0.78 
 -13  -3  -6    0.16    0.48 
  13  -3   6    2.93    1.90 
 -13  -3  -6    2.75    1.34 
  13  -3   6    0.67    0.64 
 -13  -3  -8   -0.39    0.73 
  13  -3   8    3.20    1.95 
  13  -3   8   -1.29    1.48 
  13   3   8    1.85    1.32 
 -13  -3 -10    0.63    0.98 
  13  -3  10    0.80    0.97 
  13  -3  10    0.85    0.70 
  13   3  10    2.11    1.20 
 -13  -3 -12   -0.83    0.70 
  13  -3  12    0.16    0.46 
  13  -3  12   -0.70    0.67 
 -13  -3 -14    0.65    0.70 
  13  -3  14   -1.09    0.65 
 -13  -3 -14   -0.22    0.54 
 -13   3 -14   -0.28    0.76 
 -13  -4  15    0.68    0.86 
 -13  -4  15    1.36    0.90 
 -13  -4  13   -0.79    1.43 
 -13  -4  13    0.11    0.77 
 -13  -4  11    0.32    0.71 
 -13  -4  11    0.22    0.47 
 -13  -4   9   -1.33    0.60 
 -13  -4   9    1.00    0.92 
 -13  -4   7   -0.84    0.95 
 -13  -4   7   -0.26    0.87 
 -13  -4   5    2.89    1.47 
 -13  -4   5    1.87    1.00 
 -13  -4   3    0.74    0.91 
 -13  -4   3    1.01    0.90 
 -13  -4   1    1.03    0.67 
 -13  -4   1    2.46    1.33 
 -13  -4  -1   -0.48    1.17 
  13  -4   1   -0.45    1.09 
 -13  -4  -1    1.53    1.09 
  13  -4   1    0.66    0.85 
 -13  -4  -3    1.89    1.34 
  13  -4   3    1.22    0.75 
 -13  -4  -3    2.66    1.40 
  13  -4   3    0.27    1.50 
  13  -4   5   -0.30    1.03 
  13  -4   5    0.81    0.72 
 -13  -4  -7    2.36    1.45 
  13  -4   7    2.32    1.74 
  13  -4   7    1.06    1.04 
  13  -4   9    0.73    1.02 
  13  -4   9   -0.21    0.61 
  13   4   9    0.72    0.91 
 -13  -4 -11    1.26    1.00 
  13  -4  11    0.16    0.67 
  13  -4  11   -0.86    0.87 
 -13  -4 -13    0.26    0.59 
  13  -4  13   -0.18    0.36 
 -13   4 -13   -0.62    0.84 
  13  -4  13    0.74    0.35 
 -13  -5  14    0.23    0.66 
 -13  -5  12    1.81    1.20 
 -13  -5  12    0.93    0.89 
 -13  -5  10    0.52    1.13 
 -13  -5  10    1.15    0.62 
 -13  -5   8    0.97    0.91 
 -13  -5   8    0.09    0.69 
 -13  -5   6    0.95    0.76 
 -13  -5   4    6.10    2.22 
 -13  -5   2    3.21    1.56 
 -13  -5   0   -0.33    0.88 
  13  -5   0   -0.02    0.63 
 -13  -5  -2    6.33    1.84 
  13  -5   2    5.02    1.79 
  13  -5   2    7.68    2.71 
 -13  -5  -4    1.29    0.76 
  13  -5   4    1.16    1.28 
  13  -5   4   -0.23    1.05 
 -13  -5  -6    3.74    1.54 
  13  -5   6    1.34    1.20 
  13  -5   6    3.66    1.79 
 -13  -5  -8    1.71    0.97 
  13  -5   8    3.11    1.89 
  13  -5   8    1.95    1.09 
 -13  -5 -10   -0.43    0.49 
  13  -5  10    0.66    0.57 
  13  -5  10   -0.17    0.43 
 -13  -5 -12    0.11    0.33 
  13  -5  12    0.34    0.38 
  13  -5  12    0.76    0.56 
 -13  -6  11   -0.61    1.02 
 -13  -6   9   -1.24    0.59 
 -13  -6   7   -0.87    1.17 
 -13  -6   5   -0.56    0.79 
 -13  -6   3    1.63    0.84 
 -13  -6   1    2.27    1.27 
 -13  -6  -1   -0.29    0.58 
  13  -6   1   -1.46    0.84 
 -13  -6  -3    2.06    1.12 
  13  -6   3    1.45    0.92 
 -13  -6  -5   -0.23    0.47 
  13  -6   5   -0.53    0.88 
  13  -6   5   -0.52    0.68 
 -13  -6  -7    3.21    1.42 
  13  -6   7    3.28    1.55 
  13  -6   7    3.59    1.34 
 -13  -6  -9    4.66    1.47 
  13  -6   9    2.89    1.15 
  13  -6   9    3.35    1.09 
 -13  -7   6    0.52    0.68 
 -13  -7   4    1.39    0.75 
 -13  -7   2    1.82    1.12 
 -13  -7   0    0.67    0.71 
 -13  -7  -2   -1.16    0.70 
  13  -7   2   -2.90    1.12 
 -13  -7  -4   -1.29    0.63 
  13  -7   4   -1.50    0.94 
 -14   0  18   31.17    3.10 
 -14   0  16   64.53    6.01 
 -14   0  14   72.09    7.46 
 -14   0  12   16.99    3.99 
 -14   0  10   16.27    3.49 
 -14   0   8   14.98    3.44 
 -14   0   6   12.61    3.36 
 -14   0   4    4.09    1.93 
 -14   0   2   39.60    5.30 
 -14   0   0   48.90    5.98 
 -14   0  -2   66.22    6.93 
  14   0   2   68.18    7.88 
 -14   0  -4  111.88    9.67 
  14   0   4  112.79    9.92 
 -14   0  -6   65.17    7.89 
  14   0   6   64.54    7.48 
 -14   0  -8   73.87    7.28 
  14   0   8  105.61    9.30 
 -14   0 -10   87.76    7.40 
  14   0  10  112.12    8.45 
 -14   0 -12   70.99    5.77 
  14   0  12   74.90    5.94 
 -14   0 -14   33.60    3.50 
  14   0  14   37.53    3.26 
 -14  -1  17    3.09    1.30 
 -14  -1  15   12.21    2.49 
 -14  -1  15   17.29    3.60 
 -14  -1  13   47.15    5.41 
 -14   1  13   59.69    7.11 
 -14  -1  13   56.38    6.86 
 -14  -1  11   73.91    6.80 
 -14   1  11   89.52    8.54 
 -14  -1  11   89.53    8.42 
 -14  -1   9  105.77    8.02 
 -14   1   9  121.96    9.64 
 -14  -1   9  113.00    9.19 
 -14  -1   7  136.44    8.94 
 -14   1   7  147.89   10.32 
 -14  -1   7  159.14   10.54 
 -14  -1   5  189.97   10.37 
 -14   1   5  203.63   12.00 
 -14  -1   5  213.61   12.24 
 -14  -1   3  359.71   14.14 
 -14   1   3  388.53   16.53 
 -14  -1   3  408.10   16.94 
 -14  -1   1  363.94   15.98 
  14  -1  -1  397.55   23.95 
 -14   1  -1  124.58    9.41 
 -14  -1  -1  128.99    9.57 
  14  -1   1  116.39   11.53 
 -14   1  -3   41.76    5.74 
 -14  -1  -3   43.94    5.67 
  14  -1   3   35.38    5.86 
 -14   1  -5   45.43    6.31 
 -14  -1  -5   45.72    6.31 
  14  -1   5   35.52    5.76 
  14   1   5   47.64    6.33 
 -14  -1  -7   35.27    6.14 
 -14  -1  -7   31.24    5.04 
  14  -1   7   44.35    6.11 
  14   1   7   46.22    6.09 
 -14  -1  -9    5.02    1.80 
  14  -1   9    3.91    1.69 
  14   1   9    7.14    2.18 
 -14  -1 -11   -0.04    0.54 
 -14   1 -11   -1.79    1.35 
  14  -1  11   -1.50    1.15 
  14   1  11   -0.50    0.45 
  14  -1  13    3.72    1.24 
 -14  -1 -13    1.90    0.97 
 -14   1 -13    1.94    0.76 
  14  -1  13    1.68    0.87 
  14   1  13    2.04    0.82 
 -14   1 -15    1.49    0.73 
 -14  -2  18   20.04    2.54 
 -14  -2  16   23.03    3.20 
 -14  -2  16   36.10    4.30 
 -14  -2  14   34.04    4.69 
 -14  -2  14   33.71    5.13 
 -14  -2  12   37.89    5.02 
 -14  -2  12   41.42    5.69 
 -14  -2  10   33.13    4.75 
 -14   2  10   34.65    5.39 
 -14  -2  10   38.33    5.46 
 -14  -2   8   13.91    2.94 
 -14   2   8   14.61    3.35 
 -14  -2   8   16.44    3.43 
 -14  -2   6    2.86    1.42 
 -14   2   6    3.23    1.49 
 -14  -2   6    2.30    1.30 
 -14  -2   4    2.50    1.27 
 -14   2   4    3.04    1.43 
 -14  -2   4    2.98    1.54 
 -14  -2   2   13.43    2.83 
 -14   2   2   11.59    2.94 
 -14  -2   2   13.81    3.09 
  14  -2  -2   13.73    4.88 
 -14  -2   0   27.32    3.91 
 -14   2   0   27.56    4.48 
 -14  -2   0   30.69    4.47 
  14  -2   0   35.87    7.75 
 -14  -2  -2   67.32    5.94 
 -14   2  -2   64.46    7.51 
 -14  -2  -2   73.45    7.20 
  14  -2   2   62.28    6.52 
  14  -2   2   79.98   10.07 
 -14  -2  -4   83.53    6.61 
 -14   2  -4   91.62    9.34 
 -14  -2  -4   88.51    8.05 
  14  -2   4   85.87    9.05 
 -14  -2  -6   96.00    7.42 
 -14  -2  -6   82.27    8.64 
  14  -2   6   93.20    8.67 
 -14  -2  -8   88.64    7.87 
  14  -2   8   96.47    8.21 
  14   2   8  101.12    8.48 
 -14  -2 -10   73.35    6.60 
  14  -2  10   86.08    6.84 
 -14  -2 -10   60.98    5.68 
  14  -2  10   75.02    6.62 
  14   2  10   67.22    6.32 
 -14  -2 -12   47.64    4.11 
  14  -2  12   50.43    4.65 
 -14  -2 -12   36.66    3.87 
  14  -2  12   42.82    4.36 
  14   2  12   39.58    3.84 
  14  -2  14   29.84    2.92 
  14  -2  14   25.35    2.69 
 -14  -3  17    3.19    1.03 
 -14  -3  15   10.08    2.39 
 -14  -3  15    9.49    2.43 
 -14  -3  13   18.26    3.51 
 -14  -3  13   24.15    4.08 
 -14  -3  11   54.38    6.26 
 -14  -3  11   59.40    6.61 
 -14  -3   9  112.87    8.73 
 -14  -3   9  124.85    9.20 
 -14  -3   7  158.35   10.17 
 -14  -3   7  181.32   10.80 
 -14  -3   5  161.55   10.00 
 -14  -3   5  176.75   10.45 
 -14  -3   3   90.08    7.38 
 -14  -3   3  106.32    8.10 
 -14  -3   1   88.99    7.19 
 -14   3   1   87.74    7.84 
 -14  -3   1  101.71    7.86 
  14  -3  -1   95.83   10.98 
 -14  -3  -1  124.30    8.27 
 -14   3  -1  141.25   10.78 
 -14  -3  -1  139.29    9.33 
  14  -3   1  114.31    7.85 
  14  -3   1  152.96   15.14 
 -14  -3  -3  131.87    8.28 
 -14   3  -3  141.13   11.54 
 -14  -3  -3  144.62    9.75 
  14  -3   3  123.08    9.51 
  14  -3   3  149.85   12.86 
 -14  -3  -5   65.86    6.02 
 -14  -3  -5   56.78    6.70 
  14  -3   5   60.83    7.20 
  14  -3   5   57.09    6.99 
 -14  -3  -7    9.44    2.58 
  14  -3   7   11.86    3.19 
  14  -3   7    8.79    2.45 
  14   3   7    7.53    2.15 
 -14  -3  -9    2.88    1.27 
  14  -3   9    1.44    1.21 
  14  -3   9    1.54    0.95 
  14   3   9    0.61    0.82 
 -14  -3 -11    0.07    0.75 
  14  -3  11    0.11    0.62 
  14  -3  11    0.64    0.64 
 -14  -3 -13    0.44    0.53 
  14  -3  13   -1.15    0.64 
 -14   3 -13   -0.61    0.44 
  14  -3  13   -0.18    0.27 
 -14  -4  14   21.54    3.32 
 -14  -4  14   17.94    3.08 
 -14  -4  12   31.37    4.57 
 -14  -4  12   33.67    4.58 
 -14  -4  10   32.26    4.83 
 -14  -4  10   29.69    4.50 
 -14  -4   8    9.16    2.52 
 -14  -4   8   11.06    2.70 
 -14  -4   6   -0.24    0.60 
 -14  -4   6    1.04    0.83 
 -14  -4   4    4.18    1.67 
 -14  -4   4    4.41    1.54 
 -14  -4   2    4.99    1.65 
 -14  -4   2    7.46    2.07 
 -14  -4   0   12.53    2.67 
 -14  -4   0   15.12    2.92 
 -14  -4  -2   40.17    4.52 
 -14  -4  -2   37.34    4.73 
  14  -4   2   32.57    4.37 
  14  -4   2   28.46    5.65 
 -14  -4  -4   69.57    5.92 
 -14  -4  -4   66.13    6.73 
  14  -4   4   64.38    7.01 
  14  -4   4   72.91    8.20 
 -14  -4  -6   81.05    6.68 
  14  -4   6   66.22    7.16 
  14  -4   6   73.99    7.11 
 -14  -4  -8   34.28    4.71 
  14  -4   8   41.77    5.05 
  14  -4   8   42.05    4.73 
  14   4   8   42.21    4.53 
 -14  -4 -10   25.79    3.66 
  14  -4  10   23.63    3.26 
  14  -4  10   25.60    3.28 
 -14  -4 -12   24.24    2.66 
  14  -4  12   25.10    2.69 
  14  -4  12   22.91    2.62 
 -14  -5  13   10.28    2.13 
 -14  -5  11   17.94    3.36 
 -14  -5  11   13.25    2.54 
 -14  -5   9   48.23    5.57 
 -14  -5   9   41.20    4.67 
 -14  -5   7   77.60    6.87 
 -14  -5   5   86.57    6.98 
 -14  -5   3   76.46    6.36 
 -14  -5   1   73.09    6.10 
 -14  -5  -1   76.70    5.96 
  14  -5   1   59.42    5.01 
 -14  -5  -3   45.31    4.51 
  14  -5   3   40.94    4.77 
  14  -5   3   33.38    5.02 
 -14  -5  -5   21.57    3.23 
  14  -5   5   14.31    3.30 
  14  -5   5   18.74    3.58 
 -14  -5  -7    7.60    2.16 
  14  -5   7    9.43    2.47 
  14  -5   7   10.79    2.32 
  14   5   7    9.33    1.91 
 -14  -5  -9    0.91    0.56 
  14  -5   9    1.55    0.80 
 -14  -6  10    8.03    1.93 
 -14  -6   8    5.58    1.62 
 -14  -6   6   -0.95    1.09 
 -14  -6   4   -0.08    0.51 
 -14  -6   2    2.43    0.95 
 -14  -6   0    9.46    1.96 
 -14  -6  -2   13.64    2.34 
  14  -6   2    9.10    1.81 
 -14  -6  -4   17.35    2.73 
  14  -6   4   14.39    2.57 
 -14  -6  -6   19.13    2.92 
  14  -6   6   17.53    2.85 
 -14  -7   1   33.41    3.35 
 -15   0  15    0.04    0.66 
 -15   0  13   -0.84    1.32 
 -15   0  11   -1.45    1.28 
 -15   0   9   -1.22    1.32 
 -15   0   7    0.60    1.03 
 -15   0   5    0.62    1.17 
  15   0  -5    4.71    3.33 
 -15   0   3    1.25    1.09 
 -15   0   1    1.04    0.46 
  15   0  -1    1.96    2.18 
 -15   0  -1   -0.06    0.49 
  15   0   1   -0.02    0.95 
 -15   0  -3    0.11    0.72 
  15   0   3    0.41    0.89 
 -15   0  -5    0.98    1.38 
  15   0   5   -0.45    0.89 
 -15   0  -7   -0.87    1.10 
  15   0   7   -0.84    0.85 
 -15   0  -9   -1.04    0.96 
  15   0   9    0.93    1.06 
 -15   0 -11    0.26    0.36 
  15   0  11    0.78    0.80 
  15   0  13   -0.15    0.37 
 -15   0 -13    1.12    0.65 
 -15  -1  16    0.25    0.50 
 -15   1  14   -0.45    0.93 
 -15  -1  14   -0.25    0.76 
 -15   1  12    0.79    0.63 
 -15  -1  12    0.15    0.69 
 -15   1  10    0.56    0.71 
 -15  -1  10   -0.89    1.18 
 -15   1   8    0.14    0.74 
 -15  -1   8    0.90    0.81 
 -15   1   6    2.02    1.53 
 -15  -1   6    4.69    1.88 
 -15   1   4    2.23    1.34 
 -15  -1   4    1.76    1.57 
 -15   1   2    3.49    1.66 
 -15  -1   2    5.21    2.01 
  15  -1  -2    4.87    2.40 
 -15   1   0    1.95    1.26 
 -15  -1   0    1.32    0.83 
  15  -1   0    1.39    1.43 
 -15   1  -2   -0.37    0.95 
 -15  -1  -2   -0.65    0.89 
  15  -1   2   -0.92    1.80 
 -15   1  -4    1.58    1.32 
 -15  -1  -4    2.67    1.48 
  15  -1   4    2.74    1.48 
  15   1   4    4.03    2.20 
 -15  -1  -6    0.04    0.95 
  15  -1   6    0.30    1.03 
  15   1   6    1.32    1.57 
  15  -1   8    0.51    0.96 
  15   1   8    0.76    0.82 
 -15  -1 -10   -1.25    0.70 
 -15   1 -10   -0.44    0.84 
  15  -1  10    0.76    1.08 
  15   1  10    0.99    0.68 
  15  -1  12   -0.13    0.34 
 -15  -1 -12    0.74    0.60 
 -15   1 -12   -0.50    0.41 
  15  -1  12    0.00    0.53 
  15   1  12    0.04    0.36 
 -15  -2  15    0.43    0.54 
 -15  -2  15   -0.12    0.43 
 -15  -2  13    0.83    0.40 
 -15  -2  13   -0.21    0.66 
 -15  -2  11   -1.09    0.82 
 -15  -2  11   -0.10    0.93 
 -15  -2   9   -0.52    1.08 
 -15   2   9   -1.20    1.30 
 -15  -2   9   -0.17    0.87 
 -15  -2   7    0.66    0.86 
 -15   2   7    0.01    0.51 
 -15  -2   7   -0.05    0.49 
 -15  -2   5    2.39    0.93 
 -15   2   5   -0.07    0.49 
 -15  -2   5    0.82    1.36 
 -15  -2   3    1.74    0.94 
 -15   2   3    2.20    1.26 
 -15  -2   3    2.00    1.40 
 -15  -2   1    0.64    0.42 
 -15   2   1    0.85    1.25 
 -15  -2   1    0.35    0.61 
  15  -2  -1   -0.82    1.55 
 -15  -2  -1   -0.60    0.47 
  15  -2   1    0.42    0.44 
 -15   2  -1   -0.40    0.70 
 -15  -2  -1   -0.14    0.49 
  15  -2   1    0.17    1.35 
 -15  -2  -3   -1.19    1.26 
  15  -2   3   -0.25    0.93 
 -15   2  -3   -1.52    1.74 
 -15  -2  -3    0.31    0.75 
  15  -2   3    1.10    2.03 
 -15  -2  -5   -0.29    0.94 
  15  -2   5   -0.76    0.99 
 -15  -2  -5   -0.60    0.74 
  15  -2   5   -1.80    1.77 
  15   2   5    0.65    0.64 
 -15  -2  -7   -1.49    1.41 
  15  -2   7    1.37    1.27 
  15  -2   7    2.10    1.35 
  15   2   7    0.22    0.66 
 -15  -2  -9    2.00    1.29 
  15  -2   9    0.61    1.08 
  15  -2   9    0.68    0.62 
  15   2   9   -0.74    0.55 
  15  -2  11    0.42    0.78 
 -15   2 -11   -1.32    0.81 
  15  -2  11    0.43    0.56 
  15   2  11    0.47    0.33 
  15  -2  13    1.93    0.75 
 -15   2 -13   -0.39    0.26 
 -15  -3  14    0.02    0.51 
 -15  -3  14    0.22    0.55 
 -15  -3  12   -0.71    1.08 
 -15  -3  12   -0.21    0.53 
 -15  -3  10    2.65    2.35 
 -15  -3  10    1.22    1.22 
 -15  -3   8   -0.96    0.72 
 -15  -3   8   -0.15    0.44 
 -15  -3   6    2.36    1.23 
 -15  -3   6   -0.23    0.71 
 -15  -3   4   -0.60    0.61 
 -15  -3   4   -0.52    1.09 
 -15  -3   2    0.22    0.76 
 -15  -3   2    1.29    0.76 
 -15  -3   0    2.06    1.17 
 -15   3   0    2.37    1.53 
 -15  -3   0    3.15    1.58 
  15  -3   0   -0.10    1.17 
 -15  -3  -2    0.86    0.70 
  15  -3   2   -0.31    0.69 
 -15  -3  -2    0.67    1.25 
  15  -3   2   -0.50    1.10 
 -15  -3  -4    3.28    1.36 
  15  -3   4    3.07    1.48 
 -15  -3  -4    3.79    1.71 
  15  -3   4    0.87    0.95 
 -15  -3  -6    0.28    0.59 
  15  -3   6   -1.23    1.39 
  15  -3   6    1.79    1.03 
  15   3   6    2.05    1.04 
 -15  -3  -8   -0.58    0.67 
  15  -3   8    0.64    0.77 
  15  -3   8    1.82    1.14 
  15   3   8   -0.13    0.42 
 -15  -3 -10    0.80    0.69 
  15  -3  10    0.90    0.76 
  15  -3  10    0.14    0.40 
  15   3  10    0.89    0.60 
  15  -3  12   -0.33    0.39 
 -15   3 -12    0.44    0.31 
  15  -3  12   -0.88    0.48 
 -15  -4  13   -0.26    0.58 
 -15  -4  13   -0.70    0.56 
 -15  -4  11    0.28    0.70 
 -15  -4  11    1.20    0.81 
 -15  -4   9   -1.46    1.06 
 -15  -4   9    1.17    1.14 
 -15  -4   7    0.27    0.78 
 -15  -4   7    0.07    0.75 
 -15  -4   5    0.36    0.61 
 -15  -4   5    0.41    0.45 
 -15  -4   3    1.74    0.90 
 -15  -4   3    2.33    1.14 
 -15  -4   1    0.32    0.49 
 -15  -4   1    1.22    1.18 
 -15  -4  -1   -0.40    0.62 
 -15  -4  -1   -0.14    0.68 
 -15  -4  -3   -0.16    0.42 
  15  -4   3   -1.47    0.97 
 -15  -4  -3   -0.35    0.48 
  15  -4   3   -0.21    0.89 
 -15  -4  -5    0.14    0.60 
  15  -4   5   -0.73    1.18 
  15  -4   5    0.31    0.43 
 -15  -4  -7    0.62    0.81 
  15  -4   7   -0.47    1.08 
  15  -4   7   -0.54    0.73 
  15   4   7    0.36    0.37 
 -15  -4  -9   -0.46    0.57 
  15  -4   9   -0.11    0.47 
  15  -4   9    0.47    0.41 
 -15  -5  10   -0.77    0.95 
 -15  -5   8   -1.30    1.06 
 -15  -5   6    0.63    0.47 
 -15  -5   4    0.95    0.85 
 -15  -5   2    0.23    0.57 
 -15  -5   0    1.01    1.01 
 -15  -5  -2    1.95    0.99 
  15  -5   2    0.36    0.46 
 -15  -5  -4    1.58    1.05 
  15  -5   4    1.41    0.97 
  15  -5   4    1.17    0.65 
 -15  -5  -6    0.09    0.63 
  15  -5   6    1.24    0.98 
  15  -5   6    0.32    0.54 
  15   5   6   -0.70    0.68 
 -15  -5  -8    1.62    0.84 
 -15  -6   7   -0.23    0.70 
 -15  -6   5   -0.19    0.67 
 -15  -6   3    1.71    0.86 
 -15  -6   1    0.82    0.65 
 -15  -6  -1   -0.01    0.46 
 -15  -6  -3    1.14    0.83 
 -16   0  14   18.40    3.11 
 -16   0  12   24.63    4.09 
 -16   0  10   70.12    7.03 
 -16   0   8  115.55    8.96 
 -16   0   6  135.88    9.75 
 -16   0   4  104.69    8.65 
  16   0  -4  184.42   15.71 
 -16   0   2   76.54    7.49 
  16   0  -2  112.71   12.74 
 -16   0   0   61.58    6.86 
  16   0   0   74.86    9.57 
 -16   0  -2   52.13    6.45 
  16   0   2   52.65    7.19 
 -16   0  -4   55.64    7.24 
  16   0   4   42.50    6.13 
  16   0   6   16.19    3.48 
 -16   0  -8    1.49    0.92 
  16   0   8    3.84    1.47 
 -16   0 -10   -0.46    0.38 
  16   0  10    0.47    0.72 
 -16  -1  15   15.42    2.50 
 -16   1  13   15.98    3.04 
 -16  -1  13   13.10    2.78 
 -16   1  11   17.39    3.40 
 -16  -1  11   16.53    3.56 
 -16  -1   9   20.71    3.77 
 -16   1   9   16.65    3.65 
 -16   1   7    5.85    2.02 
 -16  -1   7    7.93    2.55 
 -16   1   5    0.27    0.48 
 -16  -1   5    0.81    1.08 
 -16   1   3    7.18    2.18 
 -16  -1   3    8.48    2.50 
  16  -1  -3    9.92    3.87 
 -16  -1   1   19.09    3.86 
 -16   1   1   16.71    3.57 
  16  -1  -1   27.55    6.40 
 -16   1  -1   38.53    5.54 
 -16  -1  -1   37.64    5.33 
  16  -1   1   40.55    7.18 
  16   1   1   37.25    6.03 
 -16   1  -3   48.74    6.75 
 -16  -1  -3   46.80    6.21 
  16  -1   3   36.06    4.90 
  16  -1   3   45.09    6.72 
  16   1   3   51.96    6.55 
 -16  -1  -5   61.32    7.44 
  16  -1   5   71.95    7.37 
  16   1   5   71.69    7.65 
  16  -1   7   63.13    6.11 
  16  -1   7   61.62    6.25 
  16   1   7   58.71    6.54 
  16  -1   9   40.62    4.28 
  16  -1   9   34.80    4.24 
  16   1   9   37.91    4.38 
  16  -1  11   29.41    3.07 
  16  -1  11   27.19    3.05 
  16   1  11   22.94    2.72 
 -16  -2  14   11.35    2.38 
 -16  -2  12   25.17    4.03 
 -16  -2  10   40.36    4.45 
 -16  -2  10   51.43    5.89 
 -16  -2   8   58.33    5.47 
 -16   2   8   63.86    6.85 
 -16  -2   8   78.46    7.15 
 -16  -2   6   72.27    5.95 
 -16   2   6   82.05    7.66 
 -16  -2   4   74.01    5.90 
 -16   2   4   82.19    7.48 
 -16  -2   4   92.91    7.51 
 -16  -2   2   61.36    5.32 
 -16   2   2   76.84    7.58 
 -16  -2   2   74.52    6.84 
 -16  -2   0   79.07    5.92 
 -16   2   0   94.82    8.62 
 -16  -2   0   93.96    7.75 
  16  -2   0  106.61   11.93 
 -16  -2  -2   57.69    5.12 
 -16   2  -2   69.24    7.83 
 -16  -2  -2   75.76    7.17 
  16  -2   2   52.53    5.25 
  16  -2   2   76.26    9.11 
 -16  -2  -4   27.86    4.53 
  16  -2   4   22.13    3.85 
  16  -2   4   25.56    4.48 
  16   2   4   29.34    4.79 
  16  -2   6    6.35    2.03 
  16  -2   6    5.62    1.86 
  16   2   6    6.00    1.93 
  16  -2   8    4.82    1.82 
  16  -2   8    2.03    0.90 
  16   2   8    3.71    1.51 
  16  -2  10    1.07    0.48 
 -16   2 -10    0.59    0.47 
  16  -2  10   -0.33    0.54 
  16   2  10   -0.28    0.77 
 -16  -3  13   16.10    2.89 
 -16  -3  11    5.99    1.65 
 -16  -3  11    7.01    2.21 
 -16  -3   9    2.78    1.12 
 -16  -3   9    3.06    1.43 
 -16  -3   7    0.46    0.75 
 -16  -3   7   -0.56    0.77 
 -16  -3   5   -0.83    1.19 
 -16  -3   5   -0.29    0.65 
 -16  -3   3    0.80    0.40 
 -16  -3   3    2.17    0.93 
 -16  -3   1   14.03    2.56 
 -16  -3   1   17.49    3.12 
 -16  -3  -1   17.52    2.83 
 -16  -3  -1   27.69    4.15 
  16  -3   1   23.33    4.58 
 -16  -3  -3   23.30    3.35 
 -16  -3  -3   24.27    4.11 
  16  -3   3   20.23    3.24 
  16  -3   3   27.87    4.69 
 -16  -3  -5   33.05    4.21 
  16  -3   5   23.46    3.77 
  16  -3   5   27.37    4.11 
  16   3   5   34.28    4.55 
 -16  -3  -7   34.74    4.27 
  16  -3   7   32.20    4.09 
  16  -3   7   32.65    3.93 
  16   3   7   36.45    4.46 
  16  -3   9   34.93    3.54 
  16  -3   9   28.98    3.24 
 -16  -4  10   20.32    3.00 
 -16  -4  10   20.97    3.25 
 -16  -4   8   26.38    3.57 
 -16  -4   8   28.12    3.88 
 -16  -4   6   36.83    4.16 
 -16  -4   6   49.97    4.94 
 -16  -4   4   57.53    4.95 
 -16  -4   4   59.07    5.32 
 -16  -4   2   61.40    5.00 
 -16  -4   2   73.45    5.87 
 -16  -4   0   46.30    4.32 
 -16  -4   0   58.09    5.41 
 -16  -4  -2   27.16    3.29 
 -16  -4  -2   27.90    3.90 
 -16  -4  -4   12.03    2.33 
  16  -4   4    9.64    2.12 
  16  -4   4   10.58    2.35 
  16   4   4   15.20    2.70 
 -16  -4  -6    4.88    1.56 
  16  -4   6    5.60    1.68 
  16  -4   6    6.21    1.60 
  16   4   6    4.32    1.42 
 -16  -5   7    1.61    1.18 
 -16  -5   5   -0.29    0.45 
 -16  -5   3    1.32    0.82 
 -16  -5   1   11.31    1.98 
 -16  -5  -1   15.15    2.27 
 -16  -5  -3   14.29    2.27 
  16   5   3   15.25    2.40 
 -17   0  13    0.71    0.62 
 -17   0  11    0.24    0.36 
 -17   0   9   -0.13    0.75 
 -17   0   7   -0.14    0.67 
 -17   0   5    0.02    0.59 
 -17   0   3    0.80    1.02 
  17   0  -3    0.83    1.68 
 -17   0   1    1.35    1.07 
  17   0  -1    1.21    2.28 
 -17   0  -1   -2.21    1.33 
  17   0   1   -2.48    1.99 
 -17   0  -3   -0.39    1.01 
  17   0   3   -1.62    1.11 
  17   0   5   -0.41    0.76 
  17   0   7    1.40    0.93 
  17   0   7    0.65    0.69 
  17   0   9    0.01    0.40 
  17   0   9   -0.45    0.47 
 -17  -1  12   -0.05    0.40 
 -17   1  10   -0.34    0.45 
 -17  -1  10    0.04    0.60 
 -17   1   8    0.70    0.52 
 -17  -1   8    0.96    1.02 
 -17   1   6    1.04    0.76 
 -17  -1   6   -0.33    0.70 
 -17   1   4    0.59    0.77 
 -17  -1   4    1.34    0.90 
  17   1  -4    1.95    1.92 
 -17   1   2   -1.20    1.15 
 -17  -1   2    0.44    0.99 
  17   1  -2    0.38    0.75 
 -17   1   0    2.29    1.51 
 -17  -1   0    1.33    1.28 
  17  -1   0    1.16    2.13 
  17   1   0    0.71    1.26 
 -17   1  -2    3.03    1.66 
 -17  -1  -2    1.16    1.27 
  17  -1   2    1.06    1.28 
  17   1   2   -0.48    1.57 
  17  -1   4   -0.13    0.55 
 -17  -1  -4   -0.84    0.98 
  17  -1   4   -0.25    0.85 
  17   1   4   -0.02    0.92 
  17  -1   6    1.65    0.98 
  17  -1   6    0.55    0.42 
  17   1   6    1.48    1.16 
  17  -1   8    0.23    0.43 
  17  -1   8    0.79    0.32 
  17   1   8    0.47    0.48 
 -17  -2  11   -0.16    0.71 
 -17  -2   9   -0.33    0.85 
 -17  -2   7    1.60    0.52 
 -17   2   5    1.01    0.48 
 -17  -2   5    3.20    1.25 
 -17   2   3    0.68    1.07 
 -17  -2   3    0.41    0.40 
 -17   2   1    3.33    1.97 
 -17  -2   1    1.59    1.12 
  17   2  -1   -0.47    1.11 
 -17   2  -1    2.77    1.66 
 -17  -2  -1    2.78    1.70 
  17  -2   1    1.81    1.49 
  17   2   1    2.75    1.26 
 -17  -2  -3    1.25    0.83 
  17  -2   3    0.58    1.28 
  17   2   3   -0.30    0.53 
  17  -2   5    0.53    0.63 
  17  -2   5    1.83    1.10 
  17   2   5   -0.54    0.89 
  17  -2   7    0.69    0.69 
 -17   2  -7   -0.54    0.37 
  17  -2   7    0.68    0.75 
  17   2   7    0.35    0.35 
 -17  -3  10   -0.43    0.72 
 -17  -3   8    0.47    0.58 
 -17  -3   8    0.22    0.57 
 -17  -3   6    1.24    0.79 
 -17  -3   6    0.01    0.71 
 -17  -3   4   -0.20    0.74 
 -17  -3   4    0.04    0.47 
 -17  -3   2    0.54    0.57 
 -17  -3   2    0.14    0.50 
 -17  -3   0   -0.88    0.81 
 -17  -3   0    0.07    0.77 
 -17  -3  -2   -0.16    0.41 
 -17  -3  -2   -0.23    0.48 
  17  -3   2   -0.50    0.99 
  17   3   2    0.97    1.04 
  17  -3   4    0.08    0.48 
  17   3   4    0.41    0.50 
  17  -3   6    0.35    0.55 
  17   3   6    1.34    0.99 
 -17  -4   7    0.35    0.32 
 -17  -4   5    0.51    0.44 
 -17  -4   5    1.03    0.64 
 -17  -4   3    0.18    0.55 
 -17  -4   3   -1.23    0.59 
 -17  -4   1   -0.11    0.27 
 -17  -4  -1    2.32    0.81 
  17   4   1    0.71    0.57 
  17   4   3    0.51    0.68 
 -18   0  10    3.20    1.47 
 -18   0   8    1.65    0.87 
 -18   0   6    0.51    0.72 
 -18   0   4    1.29    1.05 
 -18   0   2    8.12    2.36 
  18   0  -2    8.17    2.63 
 -18   0   0   25.83    4.31 
  18   0   0   24.97    4.91 
 -18   0  -2   31.19    4.77 
  18   0   2   41.41    5.42 
  18   0   4   20.01    3.38 
  18   0   6   11.74    2.17 
 -18  -1   9   27.60    3.76 
 -18   1   7   34.53    4.47 
 -18  -1   7   33.98    4.22 
 -18   1   5   44.25    5.23 
 -18  -1   5   41.81    4.74 
 -18   1   3   56.71    5.97 
 -18  -1   3   54.90    5.50 
  18   1  -3   67.71    8.19 
 -18   1   1   38.12    5.21 
 -18  -1   1   43.97    5.16 
  18  -1  -1   36.25    5.39 
  18   1  -1   46.55    6.87 
 -18  -1  -1   20.58    3.65 
 -18   1  -1   17.20    3.79 
  18  -1   1   25.80    4.64 
  18   1   1   21.83    4.20 
  18  -1   3   11.48    2.65 
  18   1   3   11.99    2.72 
  18  -1   5    9.58    2.03 
  18   1   5   11.77    2.41 
 -18  -2   8    0.33    0.53 
 -18  -2   6   -0.94    0.80 
 -18  -2   4    1.76    1.04 
  18   2  -4    3.77    1.95 
 -18   2   2    3.69    1.82 
 -18  -2   2    4.33    1.54 
  18   2  -2    5.30    2.15 
 -18  -2   0   11.26    2.56 
  18   2   0   10.76    2.71 
 -18  -2  -2   17.39    3.21 
  18  -2   2   14.93    2.84 
  18   2   2   19.87    3.39 
  18   2   4   23.39    3.38 
 -18  -3   5   28.05    3.53 
 -18  -3   3   23.37    3.28 
  18   3  -3   29.99    4.38 
 -18  -3   1   25.59    3.49 
  18   3  -1   25.11    3.82 
  18   3   1   26.68    3.73 
  18   3   3   13.39    2.38 
 -19   0   5    0.16    0.46 
 -19   0   3    0.96    0.69 
 -19   0   1   -0.13    0.44 
 -19  -1   4    0.05    0.55 
 -19  -1   2   -0.08    0.44 
 -19  -1   0    1.07    0.92 
   0   0   0    0.00    0.00 
;
_shelx_hkl_checksum                98621
