# Supplementary material for: Diverse reactivity of the gem-difluorovinyl iodonium salt for direct incorporation of the difluoroethylene group into N- and O-nucleophiles
Source: Commun Chem. 2022 Dec 3;5:167. doi: 10.1038/s42004-022-00772-7 (PMC9814539; doi:10.1038/s42004-022-00772-7)
Supplement: Supplementary file 4 — Supplemental Data 2 [file 42004_2022_772_MOESM4_ESM.cif]

 
data_try 
  
_audit_creation_method            'SHELXL-2014/7' 
_shelx_SHELXL_version_number      '2014/7' 
_chemical_name_systematic         ? 
_chemical_name_common             ? 
_chemical_melting_point           ? 
_chemical_formula_moiety          'C13 H9 F2 N O' 
_chemical_formula_sum 
 'C13 H9 F2 N O' 
_chemical_formula_weight          233.21 
  
loop_ 
 _atom_type_symbol 
 _atom_type_description 
 _atom_type_scat_dispersion_real 
 _atom_type_scat_dispersion_imag 
 _atom_type_scat_source 
 'C'  'C'   0.0181   0.0091 
 'International Tables Vol C Tables 4.2.6.8 and 6.1.1.4' 
 'H'  'H'   0.0000   0.0000 
 'International Tables Vol C Tables 4.2.6.8 and 6.1.1.4' 
 'N'  'N'   0.0311   0.0180 
 'International Tables Vol C Tables 4.2.6.8 and 6.1.1.4' 
 'O'  'O'   0.0492   0.0322 
 'International Tables Vol C Tables 4.2.6.8 and 6.1.1.4' 
 'F'  'F'   0.0727   0.0534 
 'International Tables Vol C Tables 4.2.6.8 and 6.1.1.4' 
  
_space_group_crystal_system       monoclinic 
_space_group_IT_number            14 
_space_group_name_H-M_alt         'P 21/c' 
_space_group_name_Hall            '-P 2ybc' 
  
_shelx_space_group_comment 
; 
The symmetry employed for this shelxl refinement is uniquely defined 
by the following loop, which should always be used as a source of 
symmetry information in preference to the above space-group names. 
They are only intended as comments. 
; 
  
loop_ 
 _space_group_symop_operation_xyz 
 'x, y, z' 
 '-x, y+1/2, -z+1/2' 
 '-x, -y, -z' 
 'x, -y-1/2, z-1/2' 
  
_cell_length_a                    21.0063(3) 
_cell_length_b                    5.50650(10) 
_cell_length_c                    9.7623(2) 
_cell_angle_alpha                 90 
_cell_angle_beta                  98.215(2) 
_cell_angle_gamma                 90 
_cell_volume                      1117.63(3) 
_cell_formula_units_Z             4 
_cell_measurement_temperature     178(2) 
_cell_measurement_reflns_used     5870 
_cell_measurement_theta_min       4.5 
_cell_measurement_theta_max       66.2 
  
_exptl_crystal_description        block 
_exptl_crystal_colour             colorless 
_exptl_crystal_density_meas       none 
_exptl_crystal_density_method     ? 
_exptl_crystal_density_diffrn     1.386 
_exptl_crystal_F_000              480 
_exptl_transmission_factor_min    ? 
_exptl_transmission_factor_max    ? 
_exptl_crystal_size_max           0.45 
_exptl_crystal_size_mid           0.4 
_exptl_crystal_size_min           0.3 
_exptl_absorpt_coefficient_mu     0.948 
_shelx_estimated_absorpt_T_min    ? 
_shelx_estimated_absorpt_T_max    ? 
_exptl_absorpt_correction_type    multi-scan 
_exptl_absorpt_correction_T_min   0.717 
_exptl_absorpt_correction_T_max   1.000 
_exptl_absorpt_process_details    'CrysAlisPro 1.171.40.78a (Rigaku OD, 2020)' 
_exptl_absorpt_special_details    ? 
_diffrn_ambient_temperature       178(2) 
_diffrn_radiation_wavelength      1.54178 
_diffrn_radiation_type            CuK\a 
_diffrn_source                    ? 
_diffrn_measurement_device_type   'XtaLAB AFC11 (RINC): quarter-chi single' 
_diffrn_measurement_method        '\w scans' 
_diffrn_detector_area_resol_mean  10.0000 
_diffrn_reflns_number             7201 
_diffrn_reflns_av_unetI/netI      0.0085 
_diffrn_reflns_av_R_equivalents   0.0109 
_diffrn_reflns_limit_h_min        -24 
_diffrn_reflns_limit_h_max        24 
_diffrn_reflns_limit_k_min        -6 
_diffrn_reflns_limit_k_max        6 
_diffrn_reflns_limit_l_min        -8 
_diffrn_reflns_limit_l_max        11 
_diffrn_reflns_theta_min          9.724 
_diffrn_reflns_theta_max          66.470 
_diffrn_reflns_theta_full         66.470 
_diffrn_measured_fraction_theta_max   0.949 
_diffrn_measured_fraction_theta_full  0.949 
_diffrn_reflns_Laue_measured_fraction_max    0.949 
_diffrn_reflns_Laue_measured_fraction_full   0.949 
_diffrn_reflns_point_group_measured_fraction_max   0.949 
_diffrn_reflns_point_group_measured_fraction_full  0.949 
_reflns_number_total              1871 
_reflns_number_gt                 1810 
_reflns_threshold_expression      'I > 2\s(I)' 
_reflns_Friedel_coverage          0.000 
_reflns_Friedel_fraction_max      . 
_reflns_Friedel_fraction_full     . 
  
_reflns_special_details 
; 
 Reflections were merged by SHELXL according to the crystal 
 class for the calculation of statistics and refinement. 
  
 _reflns_Friedel_fraction is defined as the number of unique 
 Friedel pairs measured divided by the number that would be 
 possible theoretically, ignoring centric projections and 
 systematic absences. 
; 
  
_computing_data_collection        'CrysAlisPro 1.171.40.78a (Rigaku OD, 2020)' 
_computing_cell_refinement        'CrysAlisPro 1.171.40.78a (Rigaku OD, 2020)' 
_computing_data_reduction         'CrysAlisPro 1.171.40.78a (Rigaku OD, 2020)' 
_computing_structure_solution     'Bruker SHELXTL' 
_computing_structure_refinement 'SHELXL-2014/7 (Sheldrick, 2014)' 
_computing_molecular_graphics     'Bruker SHELXTL' 
_computing_publication_material   'Bruker SHELXTL' 
_refine_special_details           ? 
_refine_ls_structure_factor_coef  Fsqd 
_refine_ls_matrix_type            full 
_refine_ls_weighting_scheme       calc 
_refine_ls_weighting_details 
'w=1/[\s^2^(Fo^2^)+(0.0404P)^2^+0.2492P] where P=(Fo^2^+2Fc^2^)/3' 
_atom_sites_solution_primary      'direct method' 
_atom_sites_solution_secondary    ? 
_atom_sites_solution_hydrogens    mixed 
_refine_ls_hydrogen_treatment     mixed 
_refine_ls_extinction_method      none 
_refine_ls_extinction_coef        . 
_refine_ls_number_reflns          1871 
_refine_ls_number_parameters      158 
_refine_ls_number_restraints      0 
_refine_ls_R_factor_all           0.0348 
_refine_ls_R_factor_gt            0.0340 
_refine_ls_wR_factor_ref          0.0891 
_refine_ls_wR_factor_gt           0.0886 
_refine_ls_goodness_of_fit_ref    1.097 
_refine_ls_restrained_S_all       1.097 
_refine_ls_shift/su_max           0.001 
_refine_ls_shift/su_mean          0.000 
  
loop_ 
 _atom_site_label 
 _atom_site_type_symbol 
 _atom_site_fract_x 
 _atom_site_fract_y 
 _atom_site_fract_z 
 _atom_site_U_iso_or_equiv 
 _atom_site_adp_type 
 _atom_site_occupancy 
 _atom_site_site_symmetry_order 
 _atom_site_calc_flag 
 _atom_site_refinement_flags_posn 
 _atom_site_refinement_flags_adp 
 _atom_site_refinement_flags_occupancy 
 _atom_site_disorder_assembly 
 _atom_site_disorder_group 
F1 F 0.42102(4) 1.1043(2) 0.29080(9) 0.0723(3) Uani 1 1 d . . . . . 
F2 F 0.48514(5) 1.2027(2) 0.14582(12) 0.0947(4) Uani 1 1 d . . . . . 
O1 O 0.31278(4) 0.75578(18) -0.13679(8) 0.0446(3) Uani 1 1 d . . . . . 
N1 N 0.34689(4) 0.8066(2) 0.09108(10) 0.0379(3) Uani 1 1 d . . . . . 
H1 H 0.3372(7) 0.788(3) 0.1711(17) 0.042(4) Uiso 1 1 d . . . . . 
C1 C 0.25385(5) 0.5552(2) 0.02251(10) 0.0317(3) Uani 1 1 d . . . . . 
C2 C 0.26966(6) 0.3733(2) 0.11767(11) 0.0388(3) Uani 1 1 d . . . . . 
H2 H 0.3119 0.3604 0.1614 0.047 Uiso 1 1 calc R U . . . 
C3 C 0.22355(7) 0.2068(2) 0.15027(12) 0.0440(3) Uani 1 1 d . . . . . 
H3 H 0.2355 0.0838 0.2141 0.053 Uiso 1 1 calc R U . . . 
C4 C 0.16151(7) 0.2251(2) 0.08864(13) 0.0420(3) Uani 1 1 d . . . . . 
H4 H 0.1313 0.1135 0.1104 0.050 Uiso 1 1 calc R U . . . 
C5 C 0.14222(6) 0.4121(2) -0.00851(11) 0.0353(3) Uani 1 1 d . . . . . 
C6 C 0.07738(6) 0.4365(2) -0.07059(13) 0.0432(3) Uani 1 1 d . . . . . 
H6 H 0.0469 0.3260 -0.0489 0.052 Uiso 1 1 calc R U . . . 
C7 C 0.05905(6) 0.6192(3) -0.16149(13) 0.0449(3) Uani 1 1 d . . . . . 
H7 H 0.0162 0.6335 -0.2010 0.054 Uiso 1 1 calc R U . . . 
C8 C 0.10484(6) 0.7863(2) -0.19573(12) 0.0394(3) Uani 1 1 d . . . . . 
H8 H 0.0920 0.9109 -0.2579 0.047 Uiso 1 1 calc R U . . . 
C9 C 0.16795(5) 0.7683(2) -0.13904(11) 0.0326(3) Uani 1 1 d . . . . . 
H9 H 0.1976 0.8801 -0.1634 0.039 Uiso 1 1 calc R U . . . 
C10 C 0.18882(5) 0.58068(19) -0.04334(10) 0.0300(3) Uani 1 1 d . . . . . 
C11 C 0.30601(5) 0.7147(2) -0.01591(10) 0.0330(3) Uani 1 1 d . . . . . 
C12 C 0.40019(6) 0.9443(3) 0.06888(13) 0.0505(4) Uani 1 1 d . . . . . 
H12 H 0.4126 0.9415 -0.0188 0.061 Uiso 1 1 calc R U . . . 
C13 C 0.43341(6) 1.0757(3) 0.16332(15) 0.0570(4) Uani 1 1 d . . . . . 
  
loop_ 
 _atom_site_aniso_label 
 _atom_site_aniso_U_11 
 _atom_site_aniso_U_22 
 _atom_site_aniso_U_33 
 _atom_site_aniso_U_23 
 _atom_site_aniso_U_13 
 _atom_site_aniso_U_12 
F1 0.0612(5) 0.0986(8) 0.0562(5) -0.0265(5) 0.0048(4) -0.0100(5) 
F2 0.0553(6) 0.1343(10) 0.0950(8) -0.0217(7) 0.0126(5) -0.0438(6) 
O1 0.0422(5) 0.0704(6) 0.0228(4) 0.0030(4) 0.0099(3) -0.0034(4) 
N1 0.0334(5) 0.0579(7) 0.0234(5) -0.0001(4) 0.0070(4) 0.0009(4) 
C1 0.0399(6) 0.0356(6) 0.0211(5) -0.0030(4) 0.0100(4) 0.0051(4) 
C2 0.0479(7) 0.0430(7) 0.0266(5) 0.0010(5) 0.0091(5) 0.0115(5) 
C3 0.0669(8) 0.0352(6) 0.0329(6) 0.0070(5) 0.0178(6) 0.0100(6) 
C4 0.0587(8) 0.0325(6) 0.0387(6) 0.0006(5) 0.0208(6) -0.0022(5) 
C5 0.0458(6) 0.0320(6) 0.0308(6) -0.0047(4) 0.0150(5) -0.0016(5) 
C6 0.0423(7) 0.0449(7) 0.0448(7) -0.0049(5) 0.0144(5) -0.0101(5) 
C7 0.0344(6) 0.0543(8) 0.0458(7) -0.0029(6) 0.0053(5) -0.0015(5) 
C8 0.0396(6) 0.0429(7) 0.0359(6) 0.0030(5) 0.0064(5) 0.0052(5) 
C9 0.0370(6) 0.0336(6) 0.0287(5) -0.0003(4) 0.0099(4) -0.0003(4) 
C10 0.0379(6) 0.0308(5) 0.0231(5) -0.0047(4) 0.0106(4) 0.0018(4) 
C11 0.0330(6) 0.0441(6) 0.0230(5) 0.0002(4) 0.0072(4) 0.0074(5) 
C12 0.0354(6) 0.0793(10) 0.0378(6) -0.0008(6) 0.0089(5) -0.0059(6) 
C13 0.0366(7) 0.0818(11) 0.0524(8) -0.0072(7) 0.0057(6) -0.0076(7) 
  
_geom_special_details 
; 
 All esds (except the esd in the dihedral angle between two l.s. planes) 
 are estimated using the full covariance matrix.  The cell esds are taken 
 into account individually in the estimation of esds in distances, angles 
 and torsion angles; correlations between esds in cell parameters are only 
 used when they are defined by crystal symmetry.  An approximate (isotropic) 
 treatment of cell esds is used for estimating esds involving l.s. planes. 
; 
  
loop_ 
 _geom_bond_atom_site_label_1 
 _geom_bond_atom_site_label_2 
 _geom_bond_distance 
 _geom_bond_site_symmetry_2 
 _geom_bond_publ_flag 
F1 C13 1.3167(17) . ? 
F2 C13 1.3237(17) . ? 
O1 C11 1.2296(13) . ? 
N1 C11 1.3520(15) . ? 
N1 C12 1.3946(17) . ? 
N1 H1 0.841(16) . ? 
C1 C2 1.3741(16) . ? 
C1 C10 1.4312(15) . ? 
C1 C11 1.4931(16) . ? 
C2 C3 1.4032(19) . ? 
C2 H2 0.9300 . ? 
C3 C4 1.359(2) . ? 
C3 H3 0.9300 . ? 
C4 C5 1.4192(17) . ? 
C4 H4 0.9300 . ? 
C5 C6 1.4159(18) . ? 
C5 C10 1.4250(16) . ? 
C6 C7 1.3601(19) . ? 
C6 H6 0.9300 . ? 
C7 C8 1.4055(18) . ? 
C7 H7 0.9300 . ? 
C8 C9 1.3652(17) . ? 
C8 H8 0.9300 . ? 
C9 C10 1.4197(15) . ? 
C9 H9 0.9300 . ? 
C12 C13 1.295(2) . ? 
C12 H12 0.9300 . ? 
  
loop_ 
 _geom_angle_atom_site_label_1 
 _geom_angle_atom_site_label_2 
 _geom_angle_atom_site_label_3 
 _geom_angle 
 _geom_angle_site_symmetry_1 
 _geom_angle_site_symmetry_3 
 _geom_angle_publ_flag 
C11 N1 C12 121.26(10) . . ? 
C11 N1 H1 117.5(10) . . ? 
C12 N1 H1 121.0(10) . . ? 
C2 C1 C10 119.87(10) . . ? 
C2 C1 C11 118.90(10) . . ? 
C10 C1 C11 121.14(9) . . ? 
C1 C2 C3 121.44(11) . . ? 
C1 C2 H2 119.3 . . ? 
C3 C2 H2 119.3 . . ? 
C4 C3 C2 120.05(11) . . ? 
C4 C3 H3 120.0 . . ? 
C2 C3 H3 120.0 . . ? 
C3 C4 C5 120.92(11) . . ? 
C3 C4 H4 119.5 . . ? 
C5 C4 H4 119.5 . . ? 
C6 C5 C4 121.35(11) . . ? 
C6 C5 C10 119.18(11) . . ? 
C4 C5 C10 119.47(11) . . ? 
C7 C6 C5 120.99(11) . . ? 
C7 C6 H6 119.5 . . ? 
C5 C6 H6 119.5 . . ? 
C6 C7 C8 119.99(11) . . ? 
C6 C7 H7 120.0 . . ? 
C8 C7 H7 120.0 . . ? 
C9 C8 C7 120.93(11) . . ? 
C9 C8 H8 119.5 . . ? 
C7 C8 H8 119.5 . . ? 
C8 C9 C10 120.68(10) . . ? 
C8 C9 H9 119.7 . . ? 
C10 C9 H9 119.7 . . ? 
C9 C10 C5 118.23(10) . . ? 
C9 C10 C1 123.51(10) . . ? 
C5 C10 C1 118.24(10) . . ? 
O1 C11 N1 121.64(11) . . ? 
O1 C11 C1 122.62(10) . . ? 
N1 C11 C1 115.71(9) . . ? 
C13 C12 N1 123.80(12) . . ? 
C13 C12 H12 118.1 . . ? 
N1 C12 H12 118.1 . . ? 
C12 C13 F1 125.50(13) . . ? 
C12 C13 F2 124.90(13) . . ? 
F1 C13 F2 109.61(12) . . ? 
  
loop_ 
 _geom_hbond_atom_site_label_D 
 _geom_hbond_atom_site_label_H 
 _geom_hbond_atom_site_label_A 
 _geom_hbond_distance_DH 
 _geom_hbond_distance_HA 
 _geom_hbond_distance_DA 
 _geom_hbond_angle_DHA 
 _geom_hbond_site_symmetry_A 
N1 H1 O1  0.841(16) 2.029(16) 2.8693(13) 179.3(13) 4_576 
  
_refine_diff_density_max    0.139 
_refine_diff_density_min   -0.130 
_refine_diff_density_rms    0.023 
  
_shelx_res_file 
; 
  
    try.res created by SHELXL-2014/7 
  
  
TITL try in P2(1)/c 
CELL 1.54178  21.0063   5.5065   9.7623  90.000  98.215  90.000 
ZERR    4.00   0.0003   0.0001   0.0002   0.000   0.002   0.000 
LATT 1 
SYMM -X, 0.5+Y, 0.5-Z 
SFAC C  H  N  O  F 
UNIT 52 36 4 4 8 
  
EQIV $1 X, 1.5-Y, 0.5+Z 
  
HTAB N1 O1_$1 
  
L.S. 4 
ACTA 
BOND $H 
FMAP 2 
PLAN 10 
  
WGHT    0.040400    0.249200 
FVAR       2.45330 
F1    5    0.421025    1.104309    0.290805    11.00000    0.06118    0.09856 = 
         0.05617   -0.02650    0.00478   -0.00996 
F2    5    0.485144    1.202668    0.145820    11.00000    0.05527    0.13429 = 
         0.09503   -0.02175    0.01258   -0.04376 
O1    4    0.312779    0.755781   -0.136790    11.00000    0.04222    0.07041 = 
         0.02279    0.00297    0.00987   -0.00340 
N1    3    0.346888    0.806557    0.091076    11.00000    0.03339    0.05790 = 
         0.02339   -0.00014    0.00703    0.00090 
H1    2    0.337240    0.788308    0.171092    11.00000    0.04229 
C1    1    0.253853    0.555219    0.022510    11.00000    0.03991    0.03560 = 
         0.02109   -0.00301    0.00997    0.00505 
C2    1    0.269664    0.373347    0.117671    11.00000    0.04787    0.04299 = 
         0.02659    0.00100    0.00909    0.01151 
AFIX  43 
H2    2    0.311855    0.360355    0.161433    11.00000   -1.20000 
AFIX   0 
C3    1    0.223547    0.206797    0.150267    11.00000    0.06693    0.03524 = 
         0.03293    0.00704    0.01783    0.00996 
AFIX  43 
H3    2    0.235451    0.083803    0.214090    11.00000   -1.20000 
AFIX   0 
C4    1    0.161506    0.225092    0.088643    11.00000    0.05874    0.03254 = 
         0.03872    0.00055    0.02078   -0.00217 
AFIX  43 
H4    2    0.131262    0.113530    0.110438    11.00000   -1.20000 
AFIX   0 
C5    1    0.142221    0.412083   -0.008515    11.00000    0.04577    0.03204 = 
         0.03079   -0.00465    0.01501   -0.00163 
C6    1    0.077381    0.436502   -0.070590    11.00000    0.04231    0.04490 = 
         0.04477   -0.00489    0.01435   -0.01006 
AFIX  43 
H6    2    0.046868    0.325983   -0.048886    11.00000   -1.20000 
AFIX   0 
C7    1    0.059051    0.619178   -0.161489    11.00000    0.03441    0.05434 = 
         0.04575   -0.00291    0.00529   -0.00155 
AFIX  43 
H7    2    0.016229    0.633510   -0.200978    11.00000   -1.20000 
AFIX   0 
C8    1    0.104839    0.786290   -0.195731    11.00000    0.03957    0.04288 = 
         0.03591    0.00300    0.00639    0.00524 
AFIX  43 
H8    2    0.091965    0.910864   -0.257880    11.00000   -1.20000 
AFIX   0 
C9    1    0.167946    0.768306   -0.139042    11.00000    0.03704    0.03363 = 
         0.02871   -0.00030    0.00986   -0.00026 
AFIX  43 
H9    2    0.197568    0.880118   -0.163366    11.00000   -1.20000 
AFIX   0 
C10   1    0.188817    0.580676   -0.043340    11.00000    0.03790    0.03084 = 
         0.02310   -0.00466    0.01060    0.00176 
C11   1    0.306007    0.714667   -0.015912    11.00000    0.03299    0.04409 = 
         0.02296    0.00021    0.00717    0.00737 
C12   1    0.400187    0.944265    0.068884    11.00000    0.03543    0.07925 = 
         0.03779   -0.00076    0.00895   -0.00595 
AFIX  43 
H12   2    0.412593    0.941543   -0.018816    11.00000   -1.20000 
AFIX   0 
C13   1    0.433406    1.075709    0.163323    11.00000    0.03656    0.08184 = 
         0.05243   -0.00721    0.00575   -0.00760 
  
HKLF 4 
  
REM  try in P2(1)/c 
REM R1 =  0.0340 for    1810 Fo > 4sig(Fo)  and  0.0348 for all    1871 data 
REM    158 parameters refined using      0 restraints 
  
END 
  
WGHT      0.0404      0.2492 
  
REM Highest difference peak  0.139,  deepest hole -0.130,  1-sigma level  0.023 
Q1    1   0.2790  0.6247  0.0051  11.00000  0.05    0.14 
Q2    1   0.2221  0.5712 -0.0171  11.00000  0.05    0.14 
Q3    1   0.1707  0.4640 -0.0411  11.00000  0.05    0.12 
Q4    1   0.1407  0.7168 -0.1992  11.00000  0.05    0.12 
Q5    1   0.1769  0.6999 -0.0671  11.00000  0.05    0.11 
Q6    1   0.1120  0.4302 -0.0419  11.00000  0.05    0.11 
Q7    1   0.0895  0.7244 -0.1448  11.00000  0.05    0.11 
Q8    1   0.1890  0.2775  0.1533  11.00000  0.05    0.11 
Q9    1   0.4331  0.9206  0.1265  11.00000  0.05    0.11 
Q10   1   0.2612  0.4304  0.0355  11.00000  0.05    0.10 
; 
_shelx_res_checksum   52749 
  
_shelx_hkl_file 
; 
  -6   0   0  401.90    4.63 
 -10   0   0  346.19    5.11 
  11   0   0 4841.64   38.20 
  11   0   0 4792.19   38.86 
  11   0   0 4738.27   39.02 
  13   0   0  336.50    4.91 
  13   0   0  325.61    5.45 
 -13   0   0  323.94    5.67 
  14   0   0  200.33    4.38 
 -14   0   0  213.22    4.66 
  14   0   0  207.34    3.95 
  15   0   0  292.01    5.54 
 -15   0   0  292.39    5.75 
  15   0   0  301.93    5.62 
  15   0   0  288.78    5.02 
  16   0   0  336.01    6.19 
  16   0   0  337.45    6.29 
  16   0   0  351.32    5.83 
 -16   0   0  340.87    6.51 
  17   0   0  202.39    4.46 
 -17   0   0  194.91    5.36 
  17   0   0  203.62    4.96 
  17   0   0  201.36    4.85 
 -17   0   0  206.50    5.01 
  18   0   0  285.82    5.91 
 -18   0   0  284.52    6.50 
 -18   0   0  277.52    6.00 
  18   0   0  290.18    6.18 
 -19   0   0  899.01   12.55 
  19   0   0  885.04   12.01 
  19   0   0  919.57   11.92 
  19   0   0  903.59   11.80 
  20   0   0  111.53    3.85 
 -20   0   0  117.17    4.18 
  20   0   0  109.27    3.73 
  20   0   0  118.75    3.97 
  21   0   0  334.67    6.51 
  21   0   0  350.06    6.55 
  21   0   0  338.90    6.35 
 -21   0   0  337.19    6.83 
 -22   0   0  111.61    3.73 
  22   0   0  112.41    3.61 
  22   0   0  107.66    3.38 
  22   0   0  115.72    3.59 
 -23   0   0  604.27    8.61 
  23   0   0  629.32    8.42 
  23   0   0  606.34    8.38 
  24   0   0 1196.42   12.61 
  24   0   0 1221.93   12.61 
 -24   0   0 1219.97   12.96 
   0   1   0    1.70    0.15 
  -3   1   0  366.35    3.75 
  -3  -1   0  360.73    3.34 
  -6  -1   0  612.48    6.06 
  -6   1   0  618.14    6.53 
  -8  -1   0 1110.73   10.46 
 -10  -1   0  355.66    5.00 
  11   1   0  209.19    3.74 
 -11  -1   0  214.34    3.89 
  11  -1   0  214.36    3.78 
 -11   1   0  223.52    3.92 
  11  -1   0  211.81    3.91 
  11  -1   0  211.12    3.68 
  11  -1   0  209.75    3.71 
  11   1   0  210.56    4.01 
  12   1   0  899.12   10.38 
  12   1   0  884.15   10.03 
  12  -1   0  918.48    9.92 
  12  -1   0  938.31   10.02 
 -12  -1   0  939.69   10.32 
  12   1   0  926.77   10.52 
  12  -1   0  916.23   10.14 
 -12   1   0  888.51   10.05 
  13  -1   0  407.70    6.21 
  13   1   0  426.71    6.64 
  13   1   0  406.99    6.42 
  13  -1   0  406.65    6.02 
 -13  -1   0  424.44    6.39 
 -13   1   0  400.86    6.12 
  14   1   0  722.80    9.54 
  14  -1   0  722.76    9.20 
 -14  -1   0  736.79    9.35 
  14   1   0  733.85    9.69 
  14   1   0  739.59    9.24 
 -14   1   0  712.86    9.09 
 -14   1   0  738.53    9.90 
 -15  -1   0 7134.65   59.91 
  15   1   0 7130.74   58.72 
  15  -1   0 7152.69   58.70 
  16   1   0   40.41    2.64 
  16   1   0   39.54    2.30 
 -16  -1   0   39.29    2.60 
  16   1   0   35.04    2.44 
 -16  -1   0   39.18    2.16 
 -16   1   0   38.37    2.36 
 -16   1   0   36.31    2.53 
  16  -1   0   38.13    2.03 
  16  -1   0   38.42    2.33 
  17  -1   0  137.46    3.60 
  17   1   0  136.29    3.98 
  17  -1   0  135.05    3.77 
 -17  -1   0  137.53    4.39 
  17   1   0  136.75    4.34 
 -17   1   0  140.35    4.24 
  17  -1   0  139.27    3.99 
 -17  -1   0  133.43    3.82 
  17   1   0  136.04    4.23 
  17  -1   0  136.96    4.07 
 -17   1   0  140.68    4.43 
  18  -1   0 1174.09   13.80 
  18   1   0 1168.66   14.38 
  18  -1   0 1149.21   13.32 
 -18   1   0 1164.53   14.59 
  18  -1   0 1153.86   12.82 
  18   1   0 1176.19   14.21 
  18   1   0 1161.73   13.77 
 -18  -1   0 1162.02   14.54 
  18  -1   0 1152.19   13.72 
 -18   1   0 1110.63   14.23 
 -19  -1   0 1272.57   15.48 
  19  -1   0 1271.52   13.76 
  19   1   0 1273.98   14.76 
  19   1   0 1268.06   15.10 
  19  -1   0 1235.69   14.10 
  19  -1   0 1254.13   14.74 
 -19   1   0 1259.94   15.39 
  19   1   0 1285.78   15.42 
  19  -1   0 1245.38   14.57 
  20  -1   0  942.52   11.86 
  20   1   0  955.83   12.59 
 -20  -1   0  945.87   12.54 
  20   1   0  944.60   12.29 
  20   1   0  951.95   11.93 
 -20   1   0  925.30   12.42 
  20  -1   0  932.64   11.10 
  20  -1   0  954.79   12.09 
  20  -1   0  907.54   11.28 
 -21   1   0  531.30    8.52 
 -21  -1   0  543.38    8.62 
  21  -1   0  546.09    8.37 
  21   1   0  536.60    8.63 
  21   1   0  542.75    8.46 
  21   1   0  538.22    8.13 
  21  -1   0  515.77    7.54 
  21  -1   0  529.59    8.03 
  22  -1   0   61.93    2.52 
  22   1   0   61.69    2.82 
 -22  -1   0   61.13    2.69 
  22  -1   0   58.04    2.25 
  22   1   0   60.27    2.51 
  22  -1   0   59.77    2.61 
 -22   1   0   58.88    2.62 
  23   1   0   79.52    2.89 
  23  -1   0   77.63    2.55 
 -23   1   0   81.77    2.79 
  23  -1   0   79.59    2.74 
 -23  -1   0   82.61    2.84 
  23   1   0   77.61    2.56 
  24  -1   0  213.63    4.02 
  24   1   0  217.28    4.20 
 -24   1   0  209.36    4.02 
 -24  -1   0  209.90    4.07 
  -1   2   0  242.56    2.31 
  -1   2   0  266.15    3.06 
  -3   2   0   38.51    1.02 
  -4   2   0    2.59    0.56 
  -7   2   0  818.43    8.74 
  -8   2   0  443.29    6.11 
  -8   2   0  447.61    5.98 
   9   2   0  514.09    6.88 
  -9   2   0  498.89    6.94 
   9  -2   0  516.00    6.10 
   9  -2   0  520.97    6.65 
  -9   2   0  520.80    6.87 
   9   2   0  510.21    6.62 
  10  -2   0  553.92    7.00 
  10  -2   0  549.57    6.99 
  10  -2   0  560.97    6.67 
  10   2   0  536.99    7.25 
  10  -2   0  545.88    7.12 
  10   2   0  554.77    7.51 
 -10   2   0  562.34    7.70 
  10   2   0  561.02    6.90 
 -10   2   0  567.92    7.54 
  11   2   0  611.85    8.07 
 -11   2   0  602.85    8.51 
  11  -2   0  625.43    7.76 
  11  -2   0  630.13    7.39 
  11  -2   0  609.34    7.77 
  11  -2   0  609.16    7.68 
  11   2   0  606.68    8.34 
  11   2   0  605.84    7.63 
 -11  -2   0  596.66    7.83 
 -11   2   0  626.16    8.37 
 -12   2   0   24.27    1.75 
 -12   2   0    2.81    1.14 
  12  -2   0    2.07    1.28 
 -12  -2   0    1.70    1.05 
  12   2   0    2.01    1.06 
  12  -2   0    2.43    1.10 
  12   2   0    9.36    1.49 
  12   2   0    1.44    1.20 
 -13  -2   0 1134.00   12.83 
  13   2   0 1125.97   12.46 
  13  -2   0 1126.51   12.33 
  13  -2   0 1120.52   12.28 
  13   2   0 1154.90   13.38 
 -13   2   0 1124.21   12.75 
 -13   2   0 1154.44   13.34 
  13   2   0 1128.94   12.97 
  14   2   0  711.16    9.78 
 -14   2   0  707.07    9.53 
  14   2   0  713.31    9.31 
  14  -2   0  710.61    9.07 
 -14   2   0  717.66   10.00 
 -14   2   0  693.28    9.71 
  14  -2   0  712.98    8.98 
 -14  -2   0  725.95    9.69 
  14   2   0  721.34   10.14 
  15   2   0 3174.07   29.71 
 -15   2   0 3085.26   29.06 
 -15  -2   0 3135.15   28.99 
 -15   2   0 3122.50   28.84 
  15  -2   0 3134.81   28.12 
  15   2   0 3113.43   28.44 
 -15   2   0 3179.70   29.55 
  15   2   0 3164.82   29.32 
  16   2   0  625.58    9.52 
  16   2   0  623.38    9.77 
  16  -2   0  623.39    8.68 
 -16   2   0  626.98    9.18 
 -16   2   0  632.49    9.57 
  16   2   0  620.31    8.88 
 -16   2   0  627.59    9.34 
 -16  -2   0  639.05    9.35 
 -17  -2   0  560.18    8.68 
  17   2   0  538.94    8.84 
 -17   2   0  543.79    8.63 
  17  -2   0  546.06    8.01 
  17   2   0  546.71    8.25 
  17   2   0  542.58    9.12 
 -17   2   0  551.36    8.44 
 -18   2   0  382.72    6.94 
  18   2   0  380.89    7.45 
 -18   2   0  370.54    6.68 
  18   2   0  358.73    6.46 
 -18  -2   0  382.35    6.91 
  18  -2   0  363.01    6.29 
  18  -2   0  382.28    6.76 
 -19  -2   0 1366.16   15.16 
  19  -2   0 1336.95   14.88 
  19  -2   0 1300.67   14.26 
 -19   2   0 1349.26   15.11 
  19   2   0 1289.83   14.50 
  19   2   0 1320.20   15.79 
  20   2   0    1.77    1.15 
  20  -2   0    1.75    1.40 
  20  -2   0    0.93    1.26 
  20  -2   0    1.49    1.15 
 -20   2   0    1.55    1.13 
 -20  -2   0    2.73    1.20 
 -21  -2   0  391.78    6.33 
 -21   2   0  380.62    6.22 
  21  -2   0  383.95    5.77 
  21  -2   0  398.46    6.42 
  22  -2   0    8.10    1.20 
 -22  -2   0    7.66    1.12 
 -22   2   0    8.66    1.14 
  22  -2   0    7.13    1.27 
  23  -2   0  171.11    3.50 
   0   3   0    2.38    0.79 
   0   3   0    0.39    0.77 
   1   3   0 2889.39   25.13 
   1   3   0 2889.01   24.72 
  -1   3   0 2929.45   24.81 
   1   3   0 2887.55   23.07 
  -1   3   0 2872.07   25.06 
   2   3   0 1622.89   15.19 
  -2   3   0 1611.23   15.47 
  -2   3   0 1630.74   15.36 
   2   3   0 1627.97   15.66 
  -3   3   0 3169.15   27.50 
   3   3   0 3213.41   27.47 
   3   3   0 3220.41   27.10 
  -3   3   0 3196.13   27.27 
   3   3   0 3199.72   27.70 
   4   3   0 3879.70   32.95 
  -4   3   0 3858.79   32.76 
   4   3   0 3901.18   32.25 
  -5   3   0 1865.43   17.90 
   5   3   0 1845.19   17.14 
   5   3   0 1887.01   17.24 
   6   3   0 8972.41   70.45 
   6   3   0 9000.43   70.38 
   7  -3   0   53.20    2.19 
  -7   3   0   55.91    2.27 
   7   3   0   56.12    2.15 
  -7   3   0   58.19    1.87 
   7   3   0   56.88    2.07 
   8  -3   0  331.86    5.43 
  -8   3   0  326.16    5.06 
   8   3   0  322.82    5.42 
  -8   3   0  328.96    5.77 
  -9   3   0 2249.95   20.97 
   9  -3   0 2315.89   21.30 
   9   3   0 2326.19   21.62 
  -9   3   0 2269.35   22.13 
  10   3   0 2642.98   24.44 
  10  -3   0 2640.64   23.96 
 -10   3   0 2599.76   25.02 
 -11   3   0  781.65   10.72 
 -11   3   0  764.91    9.84 
  11  -3   0  777.21    9.79 
  11   3   0  778.37   10.29 
  12  -3   0  243.27    5.01 
  12  -3   0  246.12    5.05 
 -12   3   0  236.41    5.08 
 -12   3   0  245.85    5.74 
 -13   3   0  265.91    5.60 
 -13   3   0  291.55    5.89 
  13  -3   0  283.97    5.44 
  13  -3   0  268.42    5.36 
  14  -3   0 1302.07   13.85 
  14   3   0 1264.51   15.14 
 -14   3   0 1294.55   14.80 
  14  -3   0 1280.18   13.81 
  15  -3   0  287.78    5.39 
 -15   3   0  296.49    6.13 
  15   3   0  286.02    6.29 
 -16   3   0   11.34    1.91 
  16   3   0   12.12    2.00 
  17   3   0  148.20    4.47 
  17  -3   0  142.03    3.75 
 -18   3   0  345.45    6.28 
  18   3   0  347.78    6.66 
  18  -3   0  336.16    5.77 
  19   3   0    4.40    1.45 
  19  -3   0    4.74    1.19 
  20   3   0   39.50    2.21 
  20  -3   0   37.97    1.82 
  21  -3   0  189.60    3.44 
  21   3   0  199.71    4.26 
  21   3   0  195.97    4.12 
  21  -3   0  185.93    3.53 
   0   4   0  127.08    3.67 
   0   4   0  142.92    3.70 
  -1   4   0    2.74    1.27 
   1   4   0    1.62    1.16 
   1   4   0    3.40    1.11 
   1   4   0    2.62    1.09 
  -1   4   0    4.39    1.24 
   2   4   0  894.28   11.34 
  -2   4   0  887.37   10.93 
   2   4   0  909.08   10.86 
  -2   4   0  909.83   11.30 
   2   4   0  901.80   10.92 
  -3   4   0   15.66    1.68 
   3   4   0   16.76    1.77 
   3   4   0   15.31    1.62 
   3   4   0   15.56    1.47 
  -3   4   0   17.30    1.62 
   4   4   0  105.06    3.42 
  -4   4   0   99.28    3.29 
   4   4   0  107.49    3.21 
  -4   4   0  115.36    3.63 
   4   4   0  108.57    3.55 
  -5   4   0  356.34    6.64 
   5   4   0  359.78    6.75 
   5   4   0  359.00    6.54 
  -5   4   0  359.94    6.45 
   5   4   0  365.97    6.13 
   6   4   0 2181.09   22.01 
   6   4   0 2207.28   22.33 
   6   4   0 2136.77   20.61 
   7   4   0   30.59    1.90 
   7   4   0   26.85    1.81 
   7  -4   0   27.85    2.11 
   7   4   0   27.41    2.30 
   7   4   0   28.39    2.20 
   8   4   0   37.71    2.53 
   8   4   0   37.29    2.03 
   8   4   0   36.20    2.52 
   8  -4   0   37.86    2.33 
  -8   4   0   37.33    2.59 
   8   4   0   39.00    2.11 
   9   4   0  179.67    4.20 
   9  -4   0  177.45    4.38 
   9   4   0  173.28    4.30 
   9   4   0  184.11    5.06 
   9   4   0  186.37    5.03 
  -9   4   0  174.44    4.99 
 -10   4   0  111.83    4.11 
  10  -4   0  117.46    3.62 
  10   4   0  115.13    3.64 
  10   4   0  116.58    4.18 
  10   4   0  118.86    4.30 
 -11   4   0    9.71    1.82 
 -11   4   0   13.08    2.29 
  11   4   0   11.19    2.01 
  11   4   0    8.91    2.03 
  11  -4   0   10.92    2.00 
  11   4   0    7.20    1.60 
  11  -4   0   10.24    1.82 
  12   4   0   91.14    3.93 
  12   4   0   91.71    3.41 
  12  -4   0   92.75    3.26 
  12  -4   0   98.13    3.51 
 -12   4   0   95.45    3.44 
  12   4   0   95.24    4.04 
 -12   4   0   89.68    3.92 
 -13   4   0 1664.54   17.70 
  13   4   0 1664.31   19.09 
  13   4   0 1614.42   17.70 
  13  -4   0 1660.23   16.99 
  13   4   0 1644.83   19.07 
  13  -4   0 1634.10   16.63 
  14   4   0 1135.41   14.62 
 -14   4   0 1152.67   13.46 
  14   4   0 1082.49   13.31 
  14  -4   0 1118.86   12.43 
  14  -4   0 1098.95   12.19 
  15  -4   0 1052.79   11.47 
  15   4   0 1037.94   13.57 
  16   4   0   70.60    3.22 
  16  -4   0   66.23    2.37 
  16   4   0   63.44    2.68 
  17  -4   0   79.93    2.36 
  17   4   0   75.67    2.73 
  17   4   0   80.07    3.25 
  18  -4   0   14.66    1.21 
  18   4   0   11.98    1.32 
  18   4   0   14.04    1.68 
  18   4   0   13.57    1.60 
  19   4   0   60.09    2.39 
  19   4   0   61.79    2.40 
   0   5   0   -0.32    1.51 
   0   5   0    0.40    1.40 
   1   5   0  765.43   10.43 
  -1   5   0  758.01   10.51 
  -1   5   0  750.23   10.83 
   1   5   0  750.88   10.88 
   2   5   0  274.11    6.12 
   2   5   0  276.48    5.68 
  -2   5   0  270.20    5.88 
  -2   5   0  270.67    6.11 
   3   5   0  908.21   11.49 
  -3   5   0  884.86   11.85 
  -3   5   0  886.79   12.12 
   3   5   0  902.24   12.18 
   4   5   0    2.40    1.25 
  -4   5   0    2.59    1.53 
   4   5   0    1.01    1.57 
   5   5   0    5.14    1.64 
  -5   5   0    5.88    1.72 
   5  -5   0    5.57    1.62 
   5   5   0    4.68    1.28 
  -6   5   0   56.50    2.45 
   6   5   0   58.90    2.56 
   6  -5   0   54.92    2.67 
   6   5   0   56.41    2.75 
  -6   5   0   54.16    2.97 
   6   5   0   54.95    3.02 
   7  -5   0   35.40    2.29 
  -7   5   0   37.74    2.11 
   7   5   0   35.62    2.40 
   7   5   0   36.06    2.05 
  -7   5   0   39.08    2.67 
   7   5   0   33.76    2.46 
   8   5   0  194.32    5.17 
   8  -5   0  185.32    4.37 
  -8   5   0  194.22    4.44 
   8   5   0  196.58    5.00 
   9   5   0   77.04    3.28 
   9   5   0   75.18    3.38 
   9  -5   0   76.80    2.87 
  -9   5   0   79.81    2.90 
  10   5   0    2.36    1.59 
  10  -5   0    2.51    1.36 
 -10   5   0    4.98    1.82 
 -10   5   0    7.72    1.43 
  10   5   0    1.90    1.39 
  10  -5   0    1.60    1.60 
  11   5   0  142.56    4.23 
  11  -5   0  132.31    3.31 
 -11   5   0  143.12    3.73 
  11   5   0  139.58    4.30 
  11  -5   0  146.66    3.72 
  12  -5   0   97.04    2.91 
  12   5   0   95.42    3.51 
  12  -5   0   94.22    2.64 
  12   5   0   98.95    3.54 
 -12   5   0  104.62    3.12 
  13   5   0  634.23    9.26 
  13   5   0  646.37    9.25 
  13  -5   0  644.99    7.87 
  14   5   0   21.93    1.83 
  14  -5   0   22.21    1.46 
  14   5   0   22.26    1.81 
 -14   5   0   20.86    1.54 
  15   5   0  424.54    6.55 
  15  -5   0  419.96    5.30 
  15   5   0  413.02    6.49 
   0   6   0 1861.46   18.55 
   1   6   0  149.62    3.96 
  -1   6   0  160.27    4.04 
   1   6   0  152.97    3.81 
   1  -6   0  146.37    3.35 
   2  -6   0  130.91    3.18 
   2   6   0  140.76    3.84 
  -2   6   0  141.38    3.85 
   2   6   0  137.17    3.52 
   3   6   0  378.00    5.95 
   3   6   0  386.22    6.56 
   3  -6   0  376.54    5.57 
  -4   6   0  138.76    3.86 
   4   6   0  136.80    3.73 
  -5   6   0    7.27    1.52 
   5   6   0    8.80    1.41 
   6   6   0   26.55    1.82 
  -6   6   0   30.10    2.04 
   7   6   0  196.19    4.26 
   7  -6   0  194.61    3.74 
  -7   6   0  206.84    4.54 
   8   6   0  223.20    4.42 
   8  -6   0  220.02    3.83 
   9  -6   0  105.06    2.47 
 -24   0   1   -0.02    1.09 
  24   0  -1    0.36    1.04 
  23   0  -1    1.29    1.26 
 -23   0   1    0.28    1.26 
  22   0  -1    0.05    1.40 
 -22   0   1    1.43    1.47 
  21   0  -1   -0.73    1.48 
 -21   0   1    1.13    1.52 
  21   0  -1    1.55    1.56 
 -20   0   1   -0.37    1.67 
  20   0  -1   -0.48    1.50 
  20   0  -1    0.76    1.62 
  19   0  -1    3.65    1.73 
  19   0  -1    0.14    1.52 
  18   0  -1    0.22    1.40 
  18   0  -1    0.45    1.51 
 -18   0   1    0.32    1.13 
 -17   0   1    3.05    1.26 
  17   0  -1   -0.35    1.44 
  17   0  -1   -0.45    1.45 
  16   0  -1   -0.08    1.47 
  16   0  -1    3.56    1.37 
 -16   0   1    0.44    1.56 
 -16   0   1    0.28    1.09 
  15   0  -1    0.19    1.21 
 -15   0   1    1.75    1.46 
  15   0  -1    3.81    1.42 
 -15   0   1    0.11    1.14 
  15   0  -1    0.46    1.26 
  14   0  -1    4.71    1.26 
 -14   0   1    2.25    1.16 
  14   0  -1    3.06    1.23 
  13   0  -1    0.17    0.95 
  13   0  -1    0.75    0.97 
  13   0  -1    0.81    1.02 
 -13   0   1    0.94    1.15 
  13   0  -1    0.66    1.03 
  12   0  -1    0.07    0.86 
  12   0  -1    0.57    0.86 
  12   0  -1    3.12    0.92 
 -12   0   1    4.54    1.11 
  12   0  -1    3.05    0.96 
  11   0  -1    0.56    0.70 
  11   0  -1    2.52    0.81 
 -11   0   1   -0.21    1.03 
 -10   0   1    0.33    0.90 
  -9   0   1    6.40    1.01 
  -8   0   1    1.24    0.75 
  -7   0   1    4.69    0.75 
  -6   0   1    0.44    0.56 
  -5   0   1    0.28    0.52 
  -4   0   1   13.99    0.71 
  -3   0   1    7.28    0.56 
  -2   0   1    2.20    0.30 
  -1   0   1    4.48    0.26 
   0   0   1   21.99    0.49 
   1   0   1    4.11    0.26 
  -2   0  -1    4.01    0.37 
  -3   0  -1    0.63    0.45 
  -3   0  -1    2.38    0.55 
  -4   0  -1    0.44    0.52 
  -5   0  -1    0.86    0.59 
  -6   0  -1    0.53    0.65 
  -7   0  -1    0.69    0.77 
  -8   0  -1    0.18    0.87 
  -9   0  -1    0.06    1.01 
 -10   0  -1    2.68    1.09 
  11   0   1    0.63    0.71 
 -11   0  -1    0.02    0.99 
  11   0   1    0.31    0.93 
  11   0   1    0.46    0.88 
  12   0   1    0.51    0.98 
 -12   0  -1    1.14    0.99 
  12   0   1   -0.75    0.98 
  12   0   1    0.04    0.78 
  13   0   1   -0.14    0.89 
  13   0   1    2.03    1.13 
  13   0   1    0.02    1.03 
 -13   0  -1   -0.23    1.00 
  14   0   1    0.60    1.30 
 -14   0  -1    0.84    1.13 
  14   0   1    0.66    1.20 
  14   0   1    0.35    1.00 
  15   0   1    0.06    1.14 
  15   0   1   -0.51    1.41 
  15   0   1   -0.07    1.29 
 -15   0  -1   -0.05    1.11 
  16   0   1   -0.63    1.28 
 -16   0  -1   -0.44    1.11 
  16   0   1    2.81    1.61 
  16   0   1    0.05    1.36 
  17   0   1   -0.56    1.47 
  17   0   1    0.89    1.33 
  17   0   1    0.55    1.60 
 -17   0  -1    0.28    1.14 
  17   0   1    1.01    1.57 
 -18   0  -1    2.30    1.21 
  18   0   1    1.12    1.70 
  18   0   1    0.23    1.43 
  18   0   1    0.80    1.42 
  19   0   1   -0.62    1.76 
  19   0   1    2.38    1.65 
 -19   0  -1    1.32    1.76 
  19   0   1    1.23    1.54 
 -20   0  -1   -0.23    1.50 
  20   0   1   -0.42    1.65 
  20   0   1    2.75    1.64 
  20   0   1    1.51    1.46 
 -21   0  -1   -0.09    1.50 
  21   0   1    0.34    1.44 
  21   0   1    0.16    1.39 
  21   0   1    1.38    1.51 
  22   0   1    0.58    1.27 
  22   0   1    2.06    1.37 
 -22   0  -1    0.40    1.26 
  22   0   1    0.02    1.24 
 -23   0  -1    0.52    1.15 
  23   0   1    0.33    1.08 
  23   0   1    0.50    1.21 
  23   0   1    1.86    1.07 
  24   0   1    0.36    0.99 
 -24   0  -1    1.30    0.92 
  24   0   1    0.76    0.86 
 -24  -1   1    2.84    0.92 
  24  -1  -1    2.69    1.05 
  24   1  -1    2.48    1.12 
 -24   1   1    2.15    0.95 
 -24  -1   1    3.14    1.03 
  24   1  -1    1.73    0.98 
  23  -1  -1   43.55    1.93 
  23   1  -1   47.30    2.39 
 -23  -1   1   45.09    2.27 
  23   1  -1   49.83    2.24 
  23  -1  -1   49.52    2.32 
 -23   1   1   46.38    2.25 
  22   1  -1    6.94    1.45 
  22  -1  -1    6.76    1.29 
  22   1  -1    6.93    1.66 
 -22   1   1    7.46    1.45 
  22  -1  -1    5.04    1.50 
 -22  -1   1    6.41    1.48 
 -21  -1   1    1.70    1.43 
 -21   1   1    2.40    1.47 
  21  -1  -1    2.51    1.53 
  21   1  -1    2.73    1.51 
  21  -1  -1    1.68    1.26 
  21   1  -1    1.31    1.67 
  20  -1  -1    7.97    1.38 
  20  -1  -1    4.08    1.46 
 -20  -1   1    4.39    1.74 
 -20   1   1    3.54    1.57 
  20   1  -1    4.99    1.76 
  20  -1  -1    8.39    1.79 
  20   1  -1    6.58    1.63 
  19  -1  -1   56.10    2.93 
  19   1  -1   57.64    3.12 
  19  -1  -1   55.76    2.73 
 -19   1   1   57.75    3.10 
  19  -1  -1   58.49    2.68 
 -19  -1   1   52.81    2.96 
  19   1  -1   65.70    3.17 
  19   1  -1   55.82    2.91 
  19  -1  -1   55.19    2.50 
  18   1  -1 1454.01   16.68 
  18  -1  -1 1464.72   15.63 
  18  -1  -1 1471.24   16.41 
 -18  -1   1 1461.80   17.13 
  18  -1  -1 1475.88   15.36 
  18   1  -1 1503.07   16.61 
  18  -1  -1 1472.21   16.06 
  18   1  -1 1464.05   17.06 
 -18   1   1 1475.65   17.10 
 -17   1   1 1253.96   15.10 
  17  -1  -1 1265.78   14.49 
  17   1  -1 1261.89   15.21 
  17   1  -1 1278.48   14.91 
  17  -1  -1 1250.46   13.86 
  17   1  -1 1282.56   14.75 
  17  -1  -1 1274.08   13.57 
 -17  -1   1 1284.50   15.41 
 -17   1   1 1247.32   15.25 
  17  -1  -1 1262.03   14.24 
 -17  -1   1 1260.47   14.41 
 -16   1   1 2855.68   27.28 
  16   1  -1 2841.09   27.00 
  16   1  -1 2838.79   26.86 
  16  -1  -1 2863.65   26.23 
  16  -1  -1 2860.80   26.61 
  16   1  -1 2825.33   27.20 
 -16  -1   1 2889.27   26.50 
  16  -1  -1 2859.57   25.93 
 -16   1   1 2856.02   27.50 
 -16  -1   1 2850.40   27.54 
  16  -1  -1 2854.90   25.38 
 -15   1   1   20.38    1.94 
 -15  -1   1   24.23    1.72 
  15   1  -1   18.65    1.79 
  15   1  -1   20.53    1.92 
  15  -1  -1   19.06    1.59 
 -15   1   1   19.28    1.72 
 -15  -1   1   18.41    1.88 
  15  -1  -1   19.64    1.67 
  15  -1  -1   21.01    1.84 
  15  -1  -1   17.72    1.61 
  14   1  -1  542.46    7.76 
 -14   1   1  516.62    8.11 
  14   1  -1  544.93    7.89 
 -14  -1   1  541.73    7.56 
 -14  -1   1  534.58    8.17 
  14  -1  -1  528.29    7.33 
  14  -1  -1  530.12    7.17 
 -14   1   1  519.47    7.43 
  14  -1  -1  535.24    6.87 
  14   1  -1  531.51    7.94 
 -14   1   1  527.44    8.06 
  13  -1  -1  300.49    4.98 
  13   1  -1  303.07    5.25 
  13   1  -1  297.88    5.35 
 -13   1   1  306.91    5.61 
 -13   1   1  287.43    5.64 
 -13  -1   1  311.42    5.20 
 -13  -1   1  304.15    5.65 
 -13   1   1  293.55    5.14 
  13  -1  -1  300.98    4.86 
  13  -1  -1  295.57    4.59 
  13   1  -1  305.01    5.49 
  12  -1  -1  618.46    7.57 
 -12   1   1  606.13    8.37 
 -12   1   1  608.03    7.76 
  12   1  -1  629.39    8.08 
 -12  -1   1  628.65    8.40 
 -12  -1   1  638.38    7.84 
  12   1  -1  624.26    7.93 
  12  -1  -1  624.07    7.17 
  12   1  -1  623.06    8.15 
  11   1  -1 6419.68   51.44 
 -11  -1   1 6467.72   52.18 
  -9  -1   1  168.67    3.00 
  -8  -1   1 1622.37   14.21 
  -7  -1   1  101.73    1.97 
  -2   1   1  891.30    7.35 
  -2  -1   1  850.36    6.90 
  -4   1  -1  476.35    5.13 
  -4  -1  -1  487.22    4.76 
  -5   1  -1   96.42    2.07 
  -5   1  -1   93.14    2.01 
  -5  -1  -1   96.46    1.78 
  -6   1  -1    1.49    0.78 
  -6  -1  -1    1.81    0.60 
  -7  -1  -1  597.52    6.52 
  -7   1  -1  594.93    6.90 
  -8  -1  -1    8.62    0.98 
  10  -1   1    2.36    0.82 
 -10  -1  -1    2.17    0.85 
  10  -1   1    2.46    1.00 
  10   1   1    2.87    0.93 
  10  -1   1    2.48    0.86 
  10  -1   1    3.13    0.78 
  10  -1   1    2.20    0.81 
  11   1   1  140.99    3.29 
 -11  -1  -1  130.76    3.10 
  11  -1   1  143.26    2.84 
  11   1   1  138.29    2.87 
  11  -1   1  136.64    2.96 
  11  -1   1  137.78    3.07 
  11  -1   1  142.60    3.09 
  11   1   1  137.85    3.02 
  11  -1   1  135.19    3.02 
  11  -1   1  133.12    3.28 
  12   1   1   37.62    1.63 
  12   1   1   34.69    1.75 
  12   1   1   36.58    1.89 
  12  -1   1   39.75    1.76 
  12  -1   1   38.31    1.80 
  12  -1   1   36.09    1.81 
 -12   1  -1   38.55    1.76 
  12   1   1   36.37    1.67 
  12  -1   1   35.19    1.97 
  12  -1   1   37.92    1.60 
 -12  -1  -1   44.30    1.89 
  13   1   1   67.62    2.36 
  13  -1   1   70.50    2.18 
 -13  -1  -1   71.42    2.53 
  13   1   1   72.40    2.46 
  13  -1   1   74.01    2.50 
  13  -1   1   74.12    2.70 
  13  -1   1   68.00    2.44 
 -13   1  -1   71.75    2.44 
  14   1   1  115.37    3.21 
 -14   1  -1  115.32    3.18 
  14  -1   1  117.87    3.21 
  14  -1   1  118.32    3.54 
  14  -1   1  118.11    3.30 
  14  -1   1  120.04    2.92 
  15  -1   1 2118.36   20.40 
  15   1   1 2075.92   20.36 
  15  -1   1 2109.97   20.93 
 -15   1  -1 2102.35   20.15 
  15  -1   1 2114.71   20.32 
 -15  -1  -1 2166.10   20.91 
  15  -1   1 2144.14   19.46 
  15   1   1 2092.09   20.98 
 -15   1  -1 2119.92   21.50 
 -16   1  -1  127.25    3.99 
 -16   1  -1  125.28    3.48 
 -16  -1  -1  130.68    3.74 
  16   1   1  125.47    3.64 
  16  -1   1  128.34    3.86 
  16  -1   1  129.10    3.31 
  16   1   1  132.52    4.05 
 -17   1  -1  130.85    4.15 
  17   1   1  136.52    4.26 
  17   1   1  141.96    3.94 
  17  -1   1  137.23    4.06 
 -17  -1  -1  138.42    4.49 
 -17   1  -1  131.78    3.61 
 -17  -1  -1  137.34    3.93 
  17  -1   1  136.73    3.51 
  18  -1   1  857.99   10.28 
  18   1   1  871.26   11.68 
  18  -1   1  838.51   10.96 
  18   1   1  865.10   11.04 
  18  -1   1  856.53   11.33 
 -18   1  -1  835.85   12.02 
 -18  -1  -1  872.96   12.12 
  18  -1   1  866.14   11.30 
 -19   1  -1  260.88    6.05 
  19  -1   1  266.50    5.66 
  19   1   1  273.51    5.99 
  19  -1   1  261.18    4.97 
  19   1   1  260.78    5.45 
 -19  -1  -1  271.08    6.11 
  19  -1   1  254.86    5.36 
  19  -1   1  261.54    5.68 
  20  -1   1  158.69    4.34 
  20   1   1  160.36    4.14 
  20  -1   1  161.34    4.33 
  20  -1   1  156.33    4.04 
  20   1   1  168.92    4.65 
 -20   1  -1  164.93    4.67 
  20  -1   1  158.79    3.82 
 -20  -1  -1  162.21    4.60 
 -21  -1  -1  211.44    5.00 
  21   1   1  207.70    5.04 
  21  -1   1  211.57    4.80 
  21   1   1  212.94    4.96 
  21   1   1  210.73    4.59 
 -21   1  -1  213.40    5.02 
  21  -1   1  207.84    4.46 
  22   1   1   17.05    1.47 
 -22  -1  -1   16.91    1.66 
 -22   1  -1   17.88    1.67 
  22   1   1   16.05    1.74 
  22  -1   1   15.93    1.43 
  22   1   1   16.48    1.80 
  22  -1   1   17.14    1.64 
  23  -1   1   29.20    1.51 
  23  -1   1   32.00    1.76 
  23   1   1   28.20    1.52 
 -23   1  -1   30.22    1.76 
  23   1   1   33.29    1.95 
  24   1   1   14.36    1.32 
  23  -2  -1    5.01    1.04 
  23   2  -1    4.31    1.27 
  22  -2  -1  122.76    3.04 
  22  -2  -1  121.20    3.28 
  22   2  -1  126.21    3.64 
 -22   2   1  124.73    3.17 
  21   2  -1   81.07    2.83 
 -21  -2   1   86.16    2.97 
  21  -2  -1   87.23    3.01 
 -21   2   1   87.65    2.93 
  21   2  -1   89.52    3.34 
  21  -2  -1   86.75    2.75 
  20   2  -1  170.52    4.78 
 -20  -2   1  169.66    4.35 
  20  -2  -1  167.38    3.89 
 -20   2   1  164.55    4.21 
 -20  -2   1  175.31    4.17 
  20   2  -1  161.51    4.17 
  20  -2  -1  169.71    4.29 
  19  -2  -1    2.72    1.50 
  19   2  -1    2.85    1.91 
 -19   2   1    1.71    1.30 
  19  -2  -1    6.31    1.56 
  19   2  -1    3.43    1.39 
 -19  -2   1    5.67    1.36 
 -18   2   1    1.96    1.30 
  18   2  -1    2.50    1.39 
  18  -2  -1    1.63    1.43 
 -18  -2   1    5.53    1.51 
  18  -2  -1    3.52    1.50 
  17  -2  -1 1081.35   12.02 
 -17  -2   1 1066.91   13.22 
 -17   2   1 1065.52   12.97 
  17  -2  -1 1075.59   12.72 
  17   2  -1 1073.19   13.06 
 -17   2   1 1045.13   13.06 
 -17   2   1 1025.07   13.62 
  16  -2  -1  748.83    9.90 
 -16   2   1  725.32   10.21 
  16  -2  -1  745.98    9.23 
 -16   2   1  745.55   10.74 
  16   2  -1  742.16   10.21 
 -16   2   1  735.12   10.19 
 -16  -2   1  745.60   10.37 
  15   2  -1   64.33    2.80 
 -15   2   1   75.13    2.96 
 -15   2   1   65.40    2.85 
 -15  -2   1   64.47    2.83 
 -15   2   1   75.29    3.12 
  15  -2  -1   62.82    2.51 
 -14   2   1  202.16    4.63 
  14  -2  -1  198.40    4.10 
 -14   2   1  201.14    4.61 
 -14   2   1  205.57    4.90 
 -14  -2   1  200.21    4.62 
  14   2  -1  207.19    4.60 
 -13  -2   1  169.97    4.09 
  13   2  -1  174.13    4.30 
  13  -2  -1  170.50    3.63 
 -13   2   1  167.79    4.25 
  13  -2  -1  165.64    3.73 
 -13   2   1  165.89    4.07 
  13   2  -1  170.75    4.02 
 -13   2   1  185.21    4.25 
 -12  -2   1 1166.56   12.64 
 -12   2   1 1131.01   12.62 
  12  -2  -1 1135.38   12.04 
 -12   2   1 1145.71   12.66 
  12  -2  -1 1144.19   11.87 
 -12   2   1 1153.08   13.05 
  12   2  -1 1156.10   12.95 
  12   2  -1 1149.49   12.51 
  11   2  -1 2361.20   21.31 
  11  -2  -1 2290.83   20.91 
 -11   2   1 2284.41   21.33 
  11   2  -1 2352.08   21.97 
 -11   2   1 2370.43   21.94 
 -11  -2   1 2350.59   21.35 
  11   2  -1 2367.49   21.72 
  11  -2  -1 2333.20   20.78 
 -11   2   1 2290.03   21.50 
  10  -2  -1 1819.38   16.82 
  10   2  -1 1822.03   17.55 
  10   2  -1 1849.53   17.77 
  10  -2  -1 1839.47   17.01 
 -10   2   1 1864.62   17.73 
  10   2  -1 1842.33   17.17 
 -10   2   1 1838.35   18.17 
   9   2  -1 2717.95   23.95 
   9   2  -1 2703.27   23.70 
  -9   2   1 2699.98   24.35 
  -9   2   1 2712.69   23.84 
   8   2  -1  228.55    4.04 
  -8   2   1  226.08    3.96 
  -8   2   1  223.30    4.17 
  -7   2   1  159.05    3.05 
  -5   2   1  425.83    5.01 
  -4   2   1  250.59    3.28 
  -3   2   1  743.15    6.91 
  -2   2   1  545.95    5.16 
  -1   2   1 1631.03   13.00 
  -4   2  -1 2287.51   18.44 
  -4  -2  -1 2175.17   17.52 
  -6  -2  -1  215.41    3.25 
  -6   2  -1  609.19    5.55 
  -8   2  -1  494.79    6.54 
   8  -2   1  508.10    6.08 
  -8   2  -1  500.61    6.45 
   8  -2   1  505.17    6.55 
  -9   2  -1  512.28    6.89 
  -9   2  -1  513.55    6.96 
   9   2   1  499.00    6.73 
   9  -2   1  508.12    6.79 
   9  -2   1  509.74    6.89 
   9  -2   1  506.91    6.30 
   9  -2   1  518.39    6.25 
   9   2   1  507.36    6.65 
   9  -2   1  514.14    6.59 
  10  -2   1  722.29    8.26 
  10  -2   1  712.46    8.90 
  10   2   1  734.34    8.99 
  10  -2   1  730.19    8.23 
 -10   2  -1  754.70    9.13 
  10  -2   1  711.62    8.79 
  10   2   1  718.36    8.75 
 -10   2  -1  721.29    9.04 
  10  -2   1  723.01    8.07 
  10  -2   1  734.71    8.64 
  10  -2   1  738.35    8.49 
 -11   2  -1   95.11    2.98 
  11  -2   1   96.56    2.97 
 -11   2  -1   97.74    3.08 
  11  -2   1   98.23    2.60 
  11  -2   1   94.67    2.94 
  11  -2   1  105.07    2.74 
  11  -2   1  101.94    2.81 
  11   2   1  105.71    3.06 
  11   2   1   96.02    2.89 
  11  -2   1   93.82    2.53 
  11  -2   1  100.10    2.86 
  12  -2   1 1128.15   12.41 
 -12   2  -1 1098.61   12.90 
  12  -2   1 1140.37   11.95 
  12   2   1 1153.89   12.91 
  12  -2   1 1133.30   11.91 
  12   2   1 1107.10   11.79 
  12  -2   1 1121.21   12.59 
  12   2   1 1131.71   12.69 
  12  -2   1 1134.14   11.77 
  12  -2   1 1144.21   11.99 
 -12   2  -1 1115.55   13.03 
 -13   2  -1  127.54    3.74 
  13   2   1  134.54    3.82 
  13  -2   1  125.46    3.61 
  13  -2   1  123.81    3.23 
  13  -2   1  123.38    3.20 
  13   2   1  124.72    3.20 
  13  -2   1  117.67    3.05 
  13   2   1  134.54    3.72 
 -13   2  -1  125.76    3.50 
  13  -2   1  124.35    3.47 
  14  -2   1  706.98    9.45 
  14   2   1  701.39    9.66 
  14  -2   1  691.82    8.53 
  14   2   1  705.55    9.90 
 -14   2  -1  688.49    9.37 
  14  -2   1  696.28    8.82 
  14  -2   1  694.61    9.07 
 -14   2  -1  671.58    9.78 
  14   2   1  681.93    8.84 
 -14  -2  -1  694.73    9.59 
  15   2   1 6221.98   52.48 
  15  -2   1 6291.21   50.10 
 -15  -2  -1 6222.45   51.89 
  15   2   1 6042.27   50.74 
 -15   2  -1 6060.28   52.36 
  15   2   1 6170.24   52.05 
 -15   2  -1 6170.81   51.42 
  15  -2   1 6168.69   51.37 
  16   2   1  536.42    8.82 
  16  -2   1  527.18    7.25 
 -16  -2  -1  527.48    8.36 
  16   2   1  511.94    7.68 
  16   2   1  516.31    8.45 
  16  -2   1  512.86    7.92 
 -16   2  -1  527.97    8.13 
 -16   2  -1  531.79    8.64 
  17  -2   1  188.69    4.58 
 -17   2  -1  187.05    4.56 
 -17   2  -1  189.94    4.91 
  17   2   1  183.54    4.28 
  17   2   1  186.73    4.98 
  17   2   1  198.13    5.17 
  17  -2   1  192.47    4.11 
 -17  -2  -1  196.00    4.83 
  18   2   1  256.91    5.09 
 -18  -2  -1  283.94    5.78 
 -18   2  -1  298.08    6.05 
 -18   2  -1  273.48    5.46 
  18   2   1  276.08    6.11 
  18  -2   1  276.31    4.99 
  18  -2   1  273.68    5.51 
  18   2   1  282.71    6.06 
  19  -2   1  255.40    5.34 
  19   2   1  261.68    5.80 
  19  -2   1  251.71    5.12 
  19   2   1  264.88    5.75 
  19  -2   1  265.10    4.80 
 -19   2  -1  258.15    5.48 
 -19  -2  -1  262.16    5.42 
 -20   2  -1  163.17    4.10 
  20  -2   1  157.12    3.86 
  20  -2   1  161.25    3.56 
  20   2   1  169.56    4.47 
  20  -2   1  157.78    4.04 
 -20  -2  -1  160.20    3.98 
  21  -2   1  271.56    4.86 
  21  -2   1  285.90    5.22 
 -21  -2  -1  282.00    5.03 
 -21   2  -1  280.76    5.13 
  21  -2   1  275.88    4.59 
  22  -2   1    3.52    1.09 
 -22   2  -1    3.09    0.89 
  22  -2   1    2.94    0.93 
  22   2   1    4.06    1.25 
  23   2   1    2.37    0.99 
  23  -2   1    2.41    0.88 
  22  -3  -1  103.96    2.37 
  22   3  -1  106.75    2.89 
  22   3  -1  104.12    2.81 
  21  -3  -1    6.17    1.10 
  21   3  -1    5.42    1.23 
  21   3  -1    7.98    1.40 
  20  -3  -1   21.70    1.53 
  20  -3  -1   20.58    1.44 
  20   3  -1   22.83    1.97 
  20   3  -1   20.83    1.90 
  19  -3  -1    7.99    1.32 
  19   3  -1    7.15    1.64 
  18  -3  -1   37.02    2.02 
  18   3  -1   38.76    2.61 
  18  -3  -1   35.04    1.96 
  17   3  -1  120.75    4.16 
 -17   3   1  119.39    3.84 
  17  -3  -1  115.38    3.29 
  17  -3  -1  118.95    3.28 
  16  -3  -1  415.75    6.57 
 -16   3   1  421.38    7.41 
  16   3  -1  415.85    7.86 
  16  -3  -1  416.22    6.50 
  15  -3  -1   75.69    2.86 
  15  -3  -1   82.50    2.78 
  15   3  -1   80.26    3.55 
 -15   3   1   80.05    3.27 
  14  -3  -1   49.04    2.46 
  14   3  -1   47.64    2.88 
  14  -3  -1   50.80    2.31 
  13   3  -1  206.59    5.20 
  13  -3  -1  202.28    4.53 
  13  -3  -1  203.71    4.27 
 -13   3   1  190.35    4.64 
 -12   3   1   24.55    2.05 
 -12   3   1   21.73    1.71 
  12  -3  -1   24.15    1.80 
  12  -3  -1   20.46    1.93 
  12   3  -1   21.99    2.11 
 -11   3   1   11.76    1.60 
  11  -3  -1   11.28    1.52 
  11   3  -1   11.52    1.65 
 -11   3   1    9.55    1.78 
  11  -3  -1   10.59    1.64 
 -10   3   1   34.32    2.05 
 -10   3   1   32.00    1.80 
 -10   3   1   34.50    2.36 
  10  -3  -1   31.84    1.88 
  10   3  -1   38.95    2.22 
  -9   3   1  844.24   10.83 
   9  -3  -1  833.56    9.70 
  -9   3   1  820.59    9.64 
   9   3  -1  850.77   10.42 
   8   3  -1   41.30    2.09 
  -8   3   1   41.07    1.73 
   8  -3  -1   40.64    1.98 
   7  -3  -1  399.53    5.68 
   7   3  -1  383.02    6.04 
  -7   3   1  384.21    5.30 
   6   3  -1 2733.18   24.39 
  -6   3   1 2719.47   23.00 
  -6   3   1 2784.88   24.62 
   5   3  -1   67.22    2.46 
  -5   3   1   64.66    2.21 
   5   3  -1   68.91    2.30 
  -5   3   1   64.88    1.63 
  -5   3   1   65.10    2.27 
   4   3  -1  214.53    4.22 
   4   3  -1  219.61    4.03 
  -4   3   1  214.57    3.95 
  -4   3   1  213.83    3.98 
   4   3  -1  223.63    4.00 
   3   3  -1  523.38    6.83 
   3   3  -1  521.82    6.68 
  -3   3   1  528.81    6.74 
   3   3  -1  525.64    7.14 
   2   3  -1  678.76    8.10 
  -2   3   1  678.42    7.93 
   2   3  -1  691.38    8.33 
   1   3  -1  116.59    2.34 
   1   3  -1  113.39    2.91 
  -1   3   1  116.83    2.69 
   0   3  -1 1007.08   10.73 
   0   3  -1 1012.81    9.83 
  -1   3  -1   56.32    2.12 
  -1   3  -1   61.36    1.78 
  -2   3  -1   83.05    2.17 
   2   3   1   83.84    2.40 
  -2   3  -1   81.44    2.54 
   3   3   1 1493.17   14.55 
  -3   3  -1 1483.56   14.81 
  -3   3  -1 1498.09   14.09 
  -4   3  -1   26.19    1.56 
   4   3   1   29.63    1.61 
  -4   3  -1   27.98    1.70 
   5  -3   1   48.80    1.71 
  -5   3  -1   48.87    2.21 
  -5   3  -1   46.86    1.97 
  -6   3  -1    5.49    0.74 
  -6   3  -1    5.40    1.10 
   6  -3   1    5.32    1.00 
   6  -3   1    6.14    1.05 
   6   3   1    7.31    0.97 
   7  -3   1 3330.73   28.23 
  -7   3  -1 3305.66   29.06 
  -7   3  -1 3288.40   27.93 
   7   3   1 3343.49   28.45 
   7  -3   1 3327.71   28.42 
   7  -3   1 3378.58   28.94 
   8   3   1  878.23   10.06 
  -8   3  -1  870.37    9.75 
   8  -3   1  867.04    9.96 
  -8   3  -1  865.47   10.46 
   8  -3   1  855.49    9.76 
  -9   3  -1   27.68    1.93 
  -9   3  -1   28.76    1.62 
   9   3   1   28.94    1.80 
   9  -3   1   28.42    1.49 
   9  -3   1   26.94    1.77 
   9  -3   1   30.13    2.03 
  10  -3   1  733.25    8.47 
  10   3   1  749.45    9.58 
  10  -3   1  707.18    9.22 
  10  -3   1  726.58    9.55 
 -10   3  -1  739.09    9.28 
 -10   3  -1  739.14    9.98 
 -11   3  -1  296.62    5.48 
  11  -3   1  289.52    5.38 
  11  -3   1  292.57    5.69 
  11   3   1  290.65    5.69 
 -11   3  -1  295.42    6.06 
  12  -3   1 2039.02   19.90 
 -12   3  -1 2029.76   20.26 
  12  -3   1 2016.79   19.77 
 -12   3  -1 2078.95   21.34 
  12  -3   1 2059.11   20.25 
  12   3   1 2083.69   20.82 
  13   3   1    9.22    1.92 
  13  -3   1   12.03    1.62 
  13  -3   1    9.53    1.85 
  13  -3   1   13.82    2.09 
 -13   3  -1   10.31    1.44 
  14  -3   1  401.26    6.44 
 -14   3  -1  389.13    6.98 
  14  -3   1  370.32    6.30 
  14  -3   1  383.91    6.56 
  14   3   1  390.51    7.20 
  15  -3   1  816.82    9.89 
  15   3   1  803.58   11.16 
  15  -3   1  820.70   10.30 
 -15   3  -1  825.72   10.93 
 -16   3  -1   45.19    2.53 
  16  -3   1   42.11    2.21 
  16   3   1   42.44    2.65 
  17  -3   1   10.97    1.47 
  17   3   1    8.43    1.72 
 -17   3  -1    8.30    1.61 
 -18   3  -1    0.79    1.27 
  18   3   1    0.72    1.31 
  18  -3   1    1.24    1.12 
  18  -3   1    1.61    1.14 
  19   3   1   63.48    2.69 
  19  -3   1   68.15    2.22 
  19  -3   1   67.26    2.44 
  20  -3   1   11.59    1.23 
  20  -3   1   11.60    1.15 
  20   3   1   11.25    1.40 
  21  -3   1   38.13    1.48 
  21  -3   1   38.24    1.63 
  19  -4  -1    6.77    0.98 
  19   4  -1    6.64    1.17 
  19   4  -1    7.53    1.31 
  19   4  -1    7.36    1.28 
  18   4  -1  244.55    4.86 
  18  -4  -1  253.30    4.09 
  18   4  -1  256.95    5.32 
  18   4  -1  261.80    5.40 
  17   4  -1   58.90    2.64 
  17   4  -1   60.23    2.88 
  17   4  -1   62.49    2.96 
  17  -4  -1   62.55    2.16 
  16   4  -1  204.04    4.89 
  16   4  -1  217.39    5.42 
  16   4  -1  212.26    5.41 
  16  -4  -1  212.04    4.10 
 -16   4   1  219.61    4.79 
  15  -4  -1 1223.03   12.90 
  15   4  -1 1230.85   15.37 
 -15   4   1 1258.68   14.13 
  15   4  -1 1211.61   14.54 
  15   4  -1 1257.69   15.41 
 -14   4   1 1188.17   13.80 
  14  -4  -1 1171.78   12.84 
  14   4  -1 1176.97   15.13 
  14   4  -1 1209.40   15.19 
  13   4  -1  317.92    6.54 
  13   4  -1  324.81    5.94 
 -13   4   1  335.76    6.40 
  13  -4  -1  325.92    5.89 
  12  -4  -1 1757.96   17.43 
 -12   4   1 1819.40   18.84 
  12  -4  -1 1777.64   18.12 
  12   4  -1 1794.23   19.28 
  12   4  -1 1807.00   18.53 
  11  -4  -1  531.73    7.95 
  11   4  -1  539.91    8.26 
  11  -4  -1  517.70    7.49 
  11   4  -1  522.78    8.52 
 -11   4   1  534.78    8.30 
 -10   4   1  377.46    6.69 
  10   4  -1  388.53    6.83 
  10   4  -1  371.96    6.92 
  10  -4  -1  375.44    6.23 
   9   4  -1    3.75    1.73 
   9   4  -1    2.67    1.45 
   9   4  -1    3.45    1.36 
   9  -4  -1    4.07    1.42 
   8   4  -1    7.20    1.52 
   8   4  -1    5.89    1.66 
  -8   4   1   10.79    1.51 
   8   4  -1    6.84    1.48 
   8  -4  -1    5.92    1.47 
  -8   4   1    6.48    1.82 
   7   4  -1   54.68    2.54 
   7  -4  -1   53.89    2.42 
  -7   4   1   61.87    2.54 
  -7   4   1   56.29    2.85 
   7   4  -1   52.45    2.89 
   7   4  -1   57.38    2.62 
   6   4  -1  983.22   12.71 
  -6   4   1  971.07   12.36 
   6   4  -1 1020.93   12.19 
   6   4  -1 1004.30   11.85 
   5   4  -1    3.86    1.55 
  -5   4   1   14.49    1.65 
   5   4  -1    3.53    1.24 
   5   4  -1    2.37    1.28 
  -5   4   1   11.12    1.60 
   5   4  -1    0.63    1.35 
   4   4  -1   21.94    1.71 
  -4   4   1   21.61    1.78 
   4   4  -1   29.10    2.03 
   4   4  -1   24.29    1.98 
   4   4  -1   24.76    2.06 
  -4   4   1   25.46    1.93 
   3   4  -1 3260.14   29.97 
   3   4  -1 3272.86   29.27 
  -3   4   1 3270.89   29.11 
  -3   4   1 3256.00   29.17 
   3   4  -1 3146.88   28.48 
   3   4  -1 3235.68   29.53 
  -2   4   1  452.28    7.09 
   2   4  -1  452.48    7.56 
  -2   4   1  463.73    7.07 
   2   4  -1  464.52    7.26 
   2   4  -1  462.40    7.34 
   1   4  -1  370.57    6.69 
  -1   4   1  373.12    6.12 
  -1   4   1  379.66    6.32 
   1   4  -1  365.73    6.32 
   0   4  -1  150.05    3.91 
   0   4  -1  150.17    4.14 
   0   4   1  139.79    3.73 
   0   4   1  147.99    3.66 
  -1   4  -1  221.32    4.76 
   1   4   1  210.58    4.60 
  -1   4  -1  221.02    5.06 
   1   4   1  207.30    4.20 
   1   4   1  221.33    4.46 
  -2   4  -1    0.25    1.26 
   2   4   1    2.10    0.96 
   2   4   1    0.72    1.07 
   2   4   1    0.57    0.86 
   3   4   1   14.16    1.52 
   3   4   1   15.65    1.40 
  -3   4  -1   14.79    1.82 
   3   4   1   14.14    1.44 
   4   4   1  101.25    3.37 
  -4   4  -1   97.19    3.32 
  -4   4  -1   97.99    3.57 
   4   4   1   97.97    3.17 
   5   4   1   14.53    1.35 
   5   4   1   14.99    1.70 
   5   4   1   18.27    1.70 
  -5   4  -1   14.64    1.86 
  -5   4  -1   12.96    1.72 
   6   4   1   -0.09    1.20 
  -6   4  -1    3.69    1.42 
   6   4   1    0.85    1.25 
   7  -4   1  260.62    5.46 
   7   4   1  261.31    5.81 
   7   4   1  250.72    5.66 
  -8   4  -1  835.09   11.36 
   8   4   1  845.86   11.63 
   8  -4   1  854.72   10.93 
   8   4   1  825.55   11.41 
   9  -4   1  677.76    9.55 
  -9   4  -1  672.54   10.22 
  10   4   1  719.76   10.73 
 -10   4  -1  688.24   10.53 
  10  -4   1  695.42    9.68 
  11   4   1   69.40    3.38 
 -11   4  -1   63.91    3.33 
  11  -4   1   64.78    3.07 
  12  -4   1 2985.43   27.62 
  12   4   1 3070.89   29.71 
 -12   4  -1 2991.51   29.32 
  13  -4   1   20.49    2.13 
  13   4   1   21.93    2.30 
  14   4   1   18.56    2.19 
  14  -4   1   12.75    1.74 
  15   4   1  329.52    6.71 
  15   4   1  321.44    6.67 
  15  -4   1  317.06    5.40 
 -15   4  -1  325.59    6.05 
  16   4   1    1.78    1.50 
  16  -4   1    3.10    1.15 
  16   4   1    4.38    1.50 
 -16   4  -1    4.64    1.40 
  17  -4   1   21.01    1.39 
  17   4   1   19.08    1.79 
 -17   4  -1   19.93    1.66 
  17   4   1   22.62    1.97 
 -18   4  -1  136.06    3.26 
  18  -4   1  133.19    2.70 
  18   4   1  132.95    3.62 
  18   4   1  141.17    3.67 
  19  -4   1   79.41    1.92 
  16   5  -1    6.46    1.16 
  16  -5  -1    7.61    0.89 
  16   5  -1    7.18    1.21 
  15   5  -1  412.66    6.68 
  15   5  -1  432.29    6.72 
  15  -5  -1  426.07    5.33 
  14   5  -1   64.77    2.75 
  14   5  -1   65.03    2.78 
  14  -5  -1   65.78    2.09 
  13  -5  -1  112.33    2.88 
  13   5  -1  107.05    3.65 
 -13   5   1  114.05    3.04 
  13   5  -1  108.32    3.61 
  12  -5  -1    6.50    1.39 
  12   5  -1    8.04    1.73 
 -12   5   1    6.84    1.26 
  12   5  -1    8.77    1.67 
 -11   5   1  148.54    3.66 
  11   5  -1  142.94    4.36 
  11  -5  -1  138.74    3.57 
  11   5  -1  147.16    4.46 
 -10   5   1  286.37    5.27 
  10   5  -1  279.83    6.31 
  10   5  -1  290.94    6.27 
  10   5  -1  292.85    5.40 
  10  -5  -1  287.95    5.34 
  -9   5   1   75.56    3.46 
  -9   5   1   72.54    2.65 
   9   5  -1   74.42    3.48 
   9   5  -1   73.36    2.83 
   9   5  -1   77.01    3.35 
  -8   5   1   19.16    1.62 
   8   5  -1   20.10    1.85 
   8   5  -1   21.45    2.24 
   8   5  -1   19.75    2.13 
  -8   5   1   22.58    2.33 
   7   5  -1   21.49    1.92 
  -7   5   1   19.37    2.25 
   7   5  -1   19.61    2.09 
   7   5  -1   19.06    2.22 
  -6   5   1  278.83    6.27 
   6   5  -1  288.99    6.52 
   5   5  -1    4.98    1.83 
   5   5  -1    4.30    1.50 
   5  -5  -1    4.87    1.45 
  -5   5   1    4.85    1.73 
   4   5  -1   90.54    3.41 
   4   5  -1   89.30    3.77 
  -4   5   1   88.42    3.53 
   3   5  -1 3126.64   30.17 
   3   5  -1 3186.97   29.34 
   2   5  -1  631.88    9.47 
  -2   5   1  625.98    9.30 
  -2   5   1  619.36    9.30 
   2   5  -1  644.33   10.06 
  -1   5   1  404.12    7.20 
   1   5  -1  407.20    7.35 
  -1   5   1  399.99    7.03 
   1   5  -1  407.57    7.78 
   0   5   1 2560.56   24.65 
   0   5  -1 2604.80   26.05 
   0   5  -1 2592.80   25.27 
   0   5   1 2559.64   25.05 
   1   5   1  323.08    6.05 
   1   5   1  322.37    6.37 
  -1   5  -1  327.82    6.49 
  -1   5  -1  323.99    6.90 
  -2   5  -1   32.34    2.67 
  -2   5  -1   33.98    2.38 
   2   5   1   30.54    2.25 
   2   5   1   36.50    2.15 
   3   5   1   13.47    1.79 
   3   5   1    9.31    1.39 
  -3   5  -1    8.73    1.99 
   4   5   1  175.83    4.67 
   4   5   1  172.01    4.09 
   5  -5   1  121.39    3.87 
   5   5   1  123.17    3.95 
   6   5   1   30.27    2.08 
   6   5   1   31.88    2.34 
   6  -5   1   31.81    2.44 
   7   5   1  122.09    3.96 
   7  -5   1  122.64    3.83 
  -7   5  -1  119.71    4.14 
   7   5   1  118.90    3.72 
  -8   5  -1  156.15    4.73 
   8   5   1  149.57    4.22 
   8  -5   1  152.01    4.17 
   8   5   1  151.98    4.40 
  -9   5  -1  734.34   10.74 
   9   5   1  724.82   10.39 
   9   5   1  711.89   10.11 
  -9   5  -1  728.32    9.66 
   9  -5   1  714.42    9.50 
 -10   5  -1  122.11    4.11 
  10  -5   1  113.61    3.41 
 -10   5  -1  118.38    3.51 
  10   5   1  113.78    3.69 
  10  -5   1  112.24    3.39 
  10   5   1  114.28    3.77 
  11  -5   1   16.87    1.74 
  11   5   1   17.74    1.77 
 -11   5  -1   15.14    1.99 
  11  -5   1   15.40    1.66 
 -11   5  -1   15.81    1.67 
  11   5   1   17.08    1.84 
  12   5   1  295.74    5.87 
  12  -5   1  297.11    5.00 
  12   5   1  300.51    5.86 
 -13   5  -1   22.80    1.65 
  13  -5   1   19.78    1.46 
  13   5   1   22.01    1.80 
  13   5   1   21.30    1.79 
  14   5   1   53.73    2.29 
 -14   5  -1   56.55    2.14 
  14   5   1   53.91    2.32 
 -15   5  -1   12.16    1.19 
   9  -6  -1  124.02    2.55 
   9   6  -1  128.64    3.34 
   8   6  -1   80.20    2.76 
   8  -6  -1   71.48    2.10 
   7   6  -1    0.50    1.14 
   7  -6  -1    0.08    0.96 
   6   6  -1   17.58    1.69 
   6   6  -1   18.74    1.34 
  -5   6   1  156.44    3.97 
   5   6  -1  159.74    3.58 
   4   6  -1  120.62    3.25 
   4   6  -1  122.30    3.68 
  -4   6   1  118.73    3.46 
  -3   6   1  176.57    4.20 
   3   6  -1  182.39    4.52 
   3   6  -1  181.42    4.09 
   2   6  -1   41.52    2.15 
  -2   6   1   39.53    2.11 
   2   6  -1   41.73    2.42 
   1   6  -1    0.05    1.16 
  -1   6   1    0.16    1.07 
   1   6  -1    0.82    1.38 
   0   6  -1  597.59    8.46 
  -1   6  -1  924.29   11.32 
   2  -6   1   65.16    2.50 
  -2   6  -1   64.28    2.72 
  -3   6  -1 1237.69   13.79 
   3  -6   1 1180.70   12.57 
  -4   6  -1    1.89    1.36 
   4  -6   1    1.79    1.28 
   4   6   1    2.01    1.06 
   5  -6   1    2.18    1.21 
  -5   6  -1    4.12    1.40 
   5   6   1    2.45    1.03 
   6  -6   1  244.43    4.24 
  -6   6  -1  260.56    5.18 
   7  -6   1   22.60    1.44 
   8  -6   1   56.25    1.99 
   9  -6   1    4.00    0.96 
  24   0  -2   14.55    1.17 
  24   0  -2   16.71    1.36 
  24   0  -2   16.79    1.55 
  23   0  -2  360.54    6.31 
 -23   0   2  352.86    6.39 
  23   0  -2  346.30    5.86 
  22   0  -2  479.82    7.56 
  22   0  -2  499.97    7.94 
 -22   0   2  483.20    8.14 
  21   0  -2   33.38    2.29 
  21   0  -2   37.85    2.54 
 -21   0   2   36.22    2.53 
  20   0  -2   20.05    2.05 
  20   0  -2   14.55    2.16 
 -20   0   2   13.14    2.06 
  19   0  -2  399.59    7.13 
  19   0  -2  397.21    7.51 
 -19   0   2  406.59    7.82 
  19   0  -2  402.37    7.34 
 -18   0   2 2432.21   24.82 
 -18   0   2 2339.85   24.11 
  18   0  -2 2412.91   23.92 
  18   0  -2 2469.00   24.19 
  18   0  -2 2389.78   23.56 
 -17   0   2 2481.07   25.17 
  17   0  -2 2452.70   23.27 
  17   0  -2 2495.90   23.94 
  17   0  -2 2509.28   24.36 
 -17   0   2 2435.58   24.56 
  17   0  -2 2497.62   24.17 
 -16   0   2  114.46    4.00 
  16   0  -2  109.01    3.44 
 -16   0   2  105.73    3.59 
  16   0  -2  102.96    3.57 
  16   0  -2  102.42    3.44 
  16   0  -2  105.86    3.22 
 -14   0   2 5224.79   44.89 
  14   0  -2 5280.23   43.81 
  14   0  -2 5276.77   44.03 
  14   0  -2 5298.79   43.66 
  14   0  -2 5205.74   42.87 
  13   0  -2 3033.70   26.57 
 -13   0   2 2973.71   27.49 
  13   0  -2 2979.53   25.74 
  13   0  -2 2963.60   26.69 
  13   0  -2 3033.68   26.50 
 -12   0   2  245.42    4.47 
  12   0  -2  172.08    3.71 
  12   0  -2  173.39    3.65 
 -12   0   2  261.18    4.80 
  12   0  -2  173.37    3.34 
  12   0  -2  173.90    3.60 
  11   0  -2  205.77    3.82 
  11   0  -2  204.51    3.39 
 -11   0   2  203.35    4.15 
 -11   0   2  212.75    4.02 
 -10   0   2 2385.82   21.07 
  -8   0   2  301.34    4.25 
  -5   0   2  446.13    4.78 
   1   0   2 1017.11    8.68 
   2   0   2  169.71    2.24 
  10   0   2  299.75    4.73 
  10   0   2  298.43    4.40 
  10   0   2  308.64    4.66 
 -10   0  -2  307.61    5.23 
  11   0   2  238.48    3.67 
  11   0   2  226.53    3.92 
  11   0   2  233.85    4.25 
  11   0   2  231.63    4.13 
 -11   0  -2  234.59    4.71 
  12   0   2  576.20    7.52 
  12   0   2  614.67    7.06 
  12   0   2  583.38    7.76 
 -12   0  -2  613.65    8.40 
  13   0   2  927.02   10.49 
  13   0   2  912.43   10.76 
  14   0   2  535.53    8.06 
  14   0   2  551.15    7.59 
  14   0   2  544.25    7.79 
  14   0   2  560.22    7.12 
  15   0   2  459.02    7.61 
  15   0   2  467.43    7.37 
 -15   0  -2  471.81    7.83 
  15   0   2  487.52    6.78 
  15   0   2  484.37    7.19 
 -16   0  -2   11.11    1.57 
  16   0   2   13.85    1.54 
  16   0   2   14.01    1.78 
  16   0   2   11.47    1.89 
  16   0   2   12.97    1.68 
 -17   0  -2  275.54    5.97 
  17   0   2  277.73    5.55 
  17   0   2  276.58    5.93 
  18   0   2  645.37    9.16 
  18   0   2  642.78    9.76 
  19   0   2 1929.30   20.17 
  19   0   2 1888.62   19.29 
  19   0   2 1911.16   19.85 
 -20   0  -2 3343.82   31.53 
  20   0   2 3334.81   30.89 
  20   0   2 3373.47   30.23 
  20   0   2 3358.59   30.65 
  21   0   2 1167.48   13.48 
  21   0   2 1150.85   13.18 
  21   0   2 1136.27   12.84 
 -21   0  -2 1164.57   13.84 
  22   0   2  618.36    8.04 
  22   0   2  619.88    8.28 
  22   0   2  616.33    8.50 
 -22   0  -2  628.03    8.74 
 -23   0  -2   71.85    2.49 
  23   0   2   66.87    2.16 
  23   0   2   75.27    2.53 
  23   0   2   71.51    2.36 
  24  -1  -2   66.42    2.35 
 -24  -1   2   68.13    2.28 
  24   1  -2   66.58    2.36 
  24   1  -2   65.34    2.34 
  23   1  -2    1.22    1.24 
 -23   1   2    2.16    1.16 
  23  -1  -2    2.61    1.21 
 -23  -1   2    2.67    1.17 
  23   1  -2    2.22    1.26 
 -22  -1   2  106.95    3.43 
  22   1  -2  104.89    3.43 
  22  -1  -2  100.44    3.38 
 -22  -1   2  102.95    3.53 
 -22   1   2   96.55    3.35 
  22   1  -2  102.41    3.48 
  21  -1  -2  178.19    4.66 
  21   1  -2  175.40    4.64 
  21   1  -2  174.54    4.74 
 -21  -1   2  171.00    4.77 
 -21   1   2  172.72    4.68 
  20  -1  -2  529.98    8.57 
  20   1  -2  535.43    8.80 
  20   1  -2  543.17    8.74 
  20   1  -2  503.89    7.59 
  20  -1  -2  505.04    7.77 
  20  -1  -2  529.20    7.82 
 -20  -1   2  519.84    8.88 
 -20   1   2  531.34    8.79 
  19  -1  -2 1375.48   15.81 
  19  -1  -2 1326.62   14.95 
  19   1  -2 1359.25   16.17 
  19   1  -2 1391.36   16.08 
  19  -1  -2 1417.71   14.89 
 -19  -1   2 1374.18   16.44 
 -19   1   2 1362.14   16.24 
 -18   1   2 1078.60   14.22 
  18   1  -2 1132.25   14.23 
  18  -1  -2 1151.74   12.82 
  18  -1  -2 1162.42   13.87 
  18  -1  -2 1110.40   13.07 
  18   1  -2 1173.34   14.19 
 -18  -1   2 1124.46   14.38 
 -18   1   2 1130.31   14.29 
 -17   1   2  587.57    9.33 
  17  -1  -2  575.70    8.35 
 -17   1   2  594.07    9.36 
  17  -1  -2  604.04    8.94 
 -17  -1   2  568.56    8.60 
  17  -1  -2  583.23    8.02 
  17   1  -2  598.93    9.26 
  17   1  -2  585.92    9.28 
 -17  -1   2  583.06    9.46 
 -16  -1   2   54.59    2.49 
 -16   1   2   60.19    2.99 
  16   1  -2   58.68    2.92 
  16  -1  -2   53.15    2.38 
  16   1  -2   62.18    2.95 
  16  -1  -2   54.69    2.36 
  16  -1  -2   53.97    2.62 
  16   1  -2   56.18    2.82 
 -16  -1   2   51.74    2.85 
 -15  -1   2 1482.81   16.61 
 -15  -1   2 1489.30   15.69 
  15  -1  -2 1448.43   15.17 
 -15   1   2 1457.58   16.49 
  15  -1  -2 1475.06   14.63 
  15   1  -2 1477.16   16.15 
  15   1  -2 1491.47   16.34 
 -15   1   2 1492.21   16.57 
  15  -1  -2 1485.97   15.72 
  15   1  -2 1481.98   16.12 
 -14  -1   2 2500.75   24.29 
 -14  -1   2 2549.29   23.40 
  14   1  -2 2499.68   23.86 
  14   1  -2 2519.65   24.05 
  14  -1  -2 2560.46   23.33 
 -14   1   2 2564.73   24.30 
  14  -1  -2 2484.45   22.18 
  14  -1  -2 2502.89   22.74 
  14   1  -2 2536.12   23.80 
 -14   1   2 2463.56   24.16 
 -13  -1   2 2692.52   25.14 
  13   1  -2 2665.51   24.60 
  13  -1  -2 2656.05   23.60 
  13   1  -2 2668.72   24.89 
  13  -1  -2 2688.55   24.18 
 -13   1   2 2661.59   25.07 
 -13   1   2 2659.96   24.32 
  13   1  -2 2767.03   24.76 
 -13  -1   2 2736.99   24.33 
  13  -1  -2 2706.22   23.19 
 -13   1   2 2690.44   25.15 
 -12  -1   2   55.85    2.35 
 -12   1   2   61.78    2.45 
  12   1  -2   55.94    2.38 
  12   1  -2   53.18    2.27 
 -12  -1   2   55.04    2.08 
 -12   1   2   60.30    2.27 
  12   1  -2   56.94    2.29 
  12  -1  -2   56.49    2.12 
  12  -1  -2   53.71    1.83 
 -12   1   2   53.91    2.34 
 -11  -1   2  742.36    9.20 
  11  -1  -2  765.29    8.58 
 -11   1   2  748.96    8.76 
  11   1  -2  746.95    9.08 
  11   1  -2  754.05    8.91 
  11   1  -2  741.05    8.91 
  11  -1  -2  762.58    8.00 
 -11   1   2  754.49    9.18 
 -11  -1   2  754.77    8.62 
 -10  -1   2 6001.12   48.61 
  10   1  -2 6013.92   48.25 
  10   1  -2 5978.56   48.51 
  10  -1  -2 6118.38   47.19 
  10   1  -2 5967.39   48.27 
  -8  -1   2 1876.40   16.22 
  -7  -1   2 1684.67   14.43 
  -5   1   2  915.74    8.73 
  -5  -1   2  918.50    8.19 
  -1  -1  -2   86.58    0.91 
   1   1   2   67.52    1.41 
  -7   1  -2   70.12    2.19 
  -7  -1  -2   72.17    2.00 
  -8   1  -2 1717.81   16.30 
  -8  -1  -2 1716.08   15.89 
   9  -1   2  211.04    3.68 
   9  -1   2  204.68    3.69 
  -9  -1  -2  220.29    4.02 
   9  -1   2  213.43    3.63 
   9  -1   2  209.10    4.09 
   9  -1   2  209.81    3.95 
  10  -1   2  205.49    3.39 
  10  -1   2  217.64    4.15 
  10  -1   2  200.55    3.72 
  10  -1   2  189.44    4.13 
  10   1   2  193.85    3.46 
  10   1   2  230.55    4.12 
 -10  -1  -2  209.48    4.11 
  10   1   2  196.14    3.74 
  10  -1   2  200.28    3.79 
  11   1   2  959.27   10.79 
  11   1   2  973.78   10.03 
  11  -1   2  972.68   10.37 
 -11  -1  -2  997.73   11.12 
  11  -1   2  979.51    9.74 
  11  -1   2  949.21   10.42 
  11  -1   2  949.88   11.17 
  11   1   2  947.51   10.49 
  11  -1   2  950.32   10.55 
  12   1   2   46.91    1.90 
  12   1   2   49.61    2.20 
  12  -1   2   46.98    2.31 
 -12  -1  -2   51.58    2.23 
  12  -1   2   46.83    2.10 
  12  -1   2   50.30    1.80 
  12   1   2   49.49    2.13 
  12  -1   2   51.79    2.08 
  13   1   2 1007.34   10.90 
  13  -1   2  992.42   11.13 
  13   1   2  985.36   10.93 
  13   1   2 1000.03   11.76 
  13  -1   2 1017.10   10.39 
 -13  -1  -2  954.57   11.47 
  13  -1   2  990.99   11.20 
  13  -1   2 1006.55   12.04 
  13   1   2 1014.80   11.42 
  13  -1   2 1003.26   11.38 
 -13   1  -2  991.89   10.99 
  14   1   2  118.17    3.61 
  14  -1   2  119.84    3.74 
 -14   1  -2  115.06    3.10 
  14   1   2  116.90    3.15 
  14  -1   2  120.58    3.36 
  14   1   2  115.11    3.14 
 -14  -1  -2  111.93    3.42 
  14  -1   2  121.26    2.91 
  14   1   2  125.82    3.44 
  14  -1   2  116.36    3.41 
 -15   1  -2 1818.47   18.05 
  15   1   2 1889.12   19.35 
  15   1   2 1863.67   18.30 
  15  -1   2 1865.37   17.45 
  15  -1   2 1891.51   19.28 
 -15  -1  -2 1855.44   19.10 
  15  -1   2 1872.46   18.55 
  15   1   2 1853.75   18.69 
  15  -1   2 1871.25   18.74 
  16   1   2 1706.42   17.30 
 -16  -1  -2 1656.42   17.90 
 -16   1  -2 1684.40   18.60 
  16  -1   2 1710.91   18.21 
 -16   1  -2 1677.93   16.94 
  16  -1   2 1705.29   16.47 
  16   1   2 1730.39   18.43 
  16  -1   2 1706.91   17.53 
  16  -1   2 1730.56   17.70 
  17  -1   2 1075.28   12.56 
 -17  -1  -2 1047.20   12.98 
  17  -1   2 1057.89   11.63 
  17   1   2 1073.30   12.46 
  17   1   2 1070.13   13.45 
  17  -1   2 1066.37   13.19 
 -17   1  -2 1045.29   13.54 
  18   1   2  173.15    4.23 
  18   1   2  182.77    4.94 
  18  -1   2  181.22    4.82 
  18  -1   2  174.08    3.89 
  19  -1   2 2370.35   23.11 
  19  -1   2 2424.59   23.61 
  19   1   2 2440.03   23.99 
 -19  -1  -2 2471.61   24.44 
  19   1   2 2352.00   22.65 
  19  -1   2 2391.57   21.95 
  20   1   2  133.52    3.98 
  20  -1   2  128.62    3.66 
  20  -1   2  133.24    3.95 
  20   1   2  128.06    3.48 
 -20  -1  -2  137.48    4.13 
  20   1   2  138.04    4.10 
 -20   1  -2  137.16    4.16 
  21  -1   2   68.22    2.56 
  21   1   2   71.66    2.94 
  21   1   2   70.65    2.84 
  21  -1   2   70.99    2.70 
 -21   1  -2   73.07    2.93 
  21  -1   2   69.68    2.81 
 -21  -1  -2   76.95    2.95 
  21   1   2   65.99    2.37 
 -22  -1  -2  295.82    5.28 
  22  -1   2  282.62    5.07 
  22   1   2  284.03    5.16 
  22   1   2  288.91    5.28 
 -22   1  -2  287.98    5.28 
  22  -1   2  283.29    4.99 
  23  -1   2   24.13    1.52 
  23  -1   2   23.50    1.48 
 -23   1  -2   25.71    1.54 
  23   1   2   26.61    1.65 
 -23  -1  -2   25.75    1.51 
  23   2  -2    2.88    1.23 
  23  -2  -2    1.40    0.89 
  22   2  -2    0.43    1.24 
  22  -2  -2    0.28    1.03 
 -22  -2   2    0.89    0.89 
 -21   2   2    3.55    1.12 
  21   2  -2    3.76    1.60 
 -21  -2   2    5.55    1.19 
  21  -2  -2    3.76    1.30 
  21  -2  -2    5.00    1.32 
  20  -2  -2  561.55    7.71 
 -20   2   2  553.48    8.28 
  20   2  -2  556.71    8.96 
  20  -2  -2  555.33    8.23 
  20   2  -2  543.09    8.37 
 -20  -2   2  558.56    8.53 
 -20  -2   2  574.78    8.34 
 -19  -2   2  220.11    5.21 
  19   2  -2  213.33    5.49 
  19  -2  -2  215.40    4.96 
  19   2  -2  214.87    5.13 
  19  -2  -2  220.65    4.58 
 -19  -2   2  221.34    5.03 
 -19   2   2  218.01    5.02 
  18  -2  -2  198.69    4.36 
  18   2  -2  194.52    4.97 
  18   2  -2  195.95    5.41 
  18  -2  -2  194.51    4.70 
 -18  -2   2  205.96    4.97 
 -18   2   2  190.19    4.78 
 -18  -2   2  196.89    5.00 
  17   2  -2   53.09    2.83 
  17  -2  -2   51.93    2.59 
  17   2  -2   49.40    2.24 
  17   2  -2   55.64    3.19 
  17  -2  -2   54.51    2.43 
 -17  -2   2   54.35    2.75 
 -17  -2   2   51.24    2.79 
 -17   2   2   47.70    2.69 
 -17   2   2   56.68    2.76 
  16   2  -2    4.53    1.61 
 -16   2   2    3.46    1.37 
 -16  -2   2    6.31    1.49 
  16   2  -2    6.26    1.24 
  16   2  -2    5.28    1.96 
  16  -2  -2    4.97    1.39 
 -16  -2   2    4.49    1.46 
  16  -2  -2    5.40    1.42 
 -16   2   2    8.07    1.51 
 -15   2   2 1297.96   15.53 
  15  -2  -2 1355.76   14.46 
 -15   2   2 1328.78   14.98 
  15   2  -2 1332.04   15.18 
  15  -2  -2 1346.31   13.71 
  15   2  -2 1329.75   15.82 
 -15  -2   2 1344.55   15.21 
 -15   2   2 1314.22   14.92 
 -14   2   2  118.92    3.82 
  14   2  -2  122.26    4.06 
  14  -2  -2  126.61    3.41 
  14   2  -2  117.91    3.23 
 -14   2   2  127.06    3.75 
  14   2  -2  124.29    3.74 
  14  -2  -2  124.86    3.21 
 -14  -2   2  126.39    3.71 
 -14   2   2  119.63    3.57 
 -13   2   2   87.06    3.17 
  13   2  -2   83.84    3.25 
  13   2  -2   82.81    2.65 
 -13   2   2   85.25    3.04 
  13  -2  -2   85.83    2.74 
  13  -2  -2   88.27    2.72 
 -13  -2   2   93.24    3.10 
 -13   2   2   83.42    2.87 
 -12   2   2  327.54    5.98 
  12   2  -2  321.65    6.06 
  12   2  -2  321.66    5.24 
  12   2  -2  321.40    5.67 
  12  -2  -2  329.90    5.25 
  12  -2  -2  316.59    5.11 
 -12  -2   2  319.44    5.62 
 -12   2   2  305.61    5.46 
 -11   2   2  706.24    9.20 
  11  -2  -2  715.57    8.31 
  11   2  -2  691.03    8.86 
  11   2  -2  708.20    8.36 
  11   2  -2  707.86    9.33 
 -11  -2   2  690.68    8.71 
 -11   2   2  681.99    8.61 
 -10   2   2 2167.92   20.20 
  10   2  -2 2136.26   19.75 
  10   2  -2 2133.04   19.12 
  10  -2  -2 2139.26   19.12 
 -10   2   2 2133.68   19.78 
 -10  -2   2 2097.58   19.50 
 -10  -2   2 2093.68   19.58 
  -9   2   2 4798.42   39.75 
   9   2  -2 4835.41   39.70 
   9  -2  -2 4913.48   39.19 
  -9  -2   2 4817.51   39.49 
  -7   2   2 1206.20   11.84 
  -5   2   2  354.25    4.57 
  -4   2   2 1693.65   14.71 
   2   2  -2 1137.88    9.26 
  -2   2   2 1217.33   10.25 
   1   2  -2 2144.56   16.87 
  -1   2   2 2190.75   17.53 
   1   2   2  977.79    8.54 
  -1   2  -2  986.52    8.70 
  -2   2  -2  257.09    3.79 
  -2   2  -2  256.74    3.33 
  -3   2  -2 1886.60   16.42 
  -3   2  -2 1881.03   15.92 
  -4   2  -2 1515.48   14.31 
  -4   2  -2 1516.17   13.90 
  -5   2  -2  483.30    5.88 
  -5   2  -2  481.59    6.16 
  -6   2  -2   88.11    2.53 
   6  -2   2   95.19    2.46 
  -6   2  -2   92.58    2.46 
  -6  -2  -2   91.55    2.02 
   7  -2   2  203.75    3.73 
   7  -2   2  205.35    3.82 
  -7   2  -2  205.87    3.88 
   7  -2   2  199.91    3.58 
   7  -2   2  210.82    3.88 
  -7  -2  -2  192.50    3.25 
  -7   2  -2  198.98    3.55 
   8  -2   2  276.12    4.37 
   8  -2   2  272.95    4.83 
  -8   2  -2  284.63    4.55 
  -8  -2  -2  265.99    4.21 
   8  -2   2  274.63    4.41 
   8  -2   2  271.23    4.72 
   8  -2   2  274.25    4.69 
  -9   2  -2 1915.77   17.91 
   9   2   2 1857.46   17.78 
  -9   2  -2 1880.87   18.24 
   9  -2   2 1917.72   18.13 
   9  -2   2 1923.64   17.55 
   9   2   2 1915.70   17.73 
   9  -2   2 1942.04   18.45 
   9  -2   2 1955.42   17.51 
   9   2   2 1904.65   17.01 
   9  -2   2 1916.62   18.08 
   9  -2   2 1866.35   17.23 
  10  -2   2  342.53    5.89 
  10   2   2  336.31    5.50 
 -10   2  -2  321.91    5.56 
  10  -2   2  343.64    5.25 
  10  -2   2  334.12    5.15 
  10   2   2  327.06    4.93 
  10  -2   2  327.91    5.25 
 -10   2  -2  348.64    5.65 
  10  -2   2  343.33    5.71 
  10  -2   2  333.02    5.60 
  10  -2   2  328.43    5.06 
  11  -2   2   48.74    2.40 
  11  -2   2   57.57    2.66 
 -11   2  -2   52.54    2.38 
  11  -2   2   50.25    2.06 
 -11   2  -2   47.19    2.18 
  11  -2   2   44.96    1.96 
  11   2   2   47.86    2.18 
  11  -2   2   48.69    2.06 
  11   2   2   49.63    1.94 
  11  -2   2   59.73    2.28 
  11   2   2   49.34    2.24 
  11  -2   2   49.27    2.39 
 -12   2  -2   57.91    2.52 
 -12   2  -2   53.11    2.37 
  12  -2   2   60.48    2.65 
  12  -2   2   57.66    2.73 
  12   2   2   58.69    2.50 
  12   2   2   59.84    2.52 
  12  -2   2   58.91    2.39 
  12   2   2   58.61    2.16 
  12  -2   2   59.59    2.28 
  12  -2   2   69.20    2.38 
  12  -2   2   57.78    2.31 
 -13   2  -2  249.06    5.39 
  13   2   2  250.52    5.33 
  13  -2   2  259.10    5.44 
  13  -2   2  253.71    4.56 
  13  -2   2  249.00    4.76 
  13  -2   2  246.31    4.76 
  13  -2   2  244.91    4.68 
  13   2   2  251.44    5.18 
  13  -2   2  235.68    4.99 
  14  -2   2 2853.95   25.87 
  14  -2   2 2873.85   27.11 
  14   2   2 2871.30   27.17 
 -14   2  -2 2794.98   26.30 
 -14   2  -2 2866.86   27.33 
  14   2   2 2884.95   26.85 
  14  -2   2 2844.29   25.75 
  14  -2   2 2895.60   26.29 
  14  -2   2 2894.97   25.18 
  15  -2   2 5107.06   43.89 
  15   2   2 5210.72   44.46 
  15  -2   2 5139.08   41.92 
  15   2   2 5148.23   43.98 
  15  -2   2 5079.98   42.66 
 -15   2  -2 5139.55   43.43 
  15  -2   2 5136.96   42.89 
  16   2   2   14.91    1.99 
  16  -2   2   13.73    1.98 
  16  -2   2   15.77    1.58 
 -16   2  -2   14.42    1.78 
  16   2   2   16.81    2.09 
  16  -2   2   12.43    1.62 
 -16  -2  -2   16.21    1.81 
  17  -2   2    4.04    1.55 
  17   2   2    0.58    1.51 
 -17  -2  -2    1.28    1.29 
  17  -2   2    1.17    1.17 
  17   2   2    3.30    1.64 
 -17   2  -2    2.28    1.30 
  18   2   2   68.93    3.11 
  18  -2   2   65.40    2.83 
 -18   2  -2   65.16    2.58 
 -18   2  -2   66.86    2.97 
  18   2   2   66.91    2.93 
 -18  -2  -2   69.50    2.86 
  18  -2   2   66.06    2.38 
 -19   2  -2    4.79    1.33 
  19   2   2    6.09    1.51 
  19  -2   2    4.35    1.12 
  19   2   2    4.15    1.54 
  19  -2   2    4.72    1.41 
 -19  -2  -2    6.92    1.28 
  19  -2   2    4.01    1.11 
 -20  -2  -2  215.31    4.42 
  20   2   2  224.96    4.82 
  20   2   2  221.03    4.90 
  20  -2   2  211.16    4.44 
 -20   2  -2  214.84    4.61 
  20  -2   2  210.19    4.48 
  20  -2   2  210.23    3.87 
 -21   2  -2   26.23    1.60 
  21   2   2   24.30    1.77 
  21  -2   2   23.97    1.64 
  21  -2   2   23.55    1.59 
  22  -2   2   49.03    1.81 
  22  -2   2   51.72    1.97 
  22   2   2   52.62    2.05 
  22  -3  -2   75.36    2.02 
  21   3  -2  703.68    9.14 
  21  -3  -2  721.37    8.04 
  21   3  -2  702.99    8.91 
  20  -3  -2  143.88    3.23 
  20   3  -2  142.77    3.88 
  20   3  -2  140.66    3.94 
  19  -3  -2  251.82    4.52 
  19   3  -2  250.46    5.51 
  18  -3  -2    6.91    1.34 
  18   3  -2   13.62    1.95 
  17  -3  -2   62.21    2.45 
  17   3  -2   58.85    3.12 
  17   3  -2   63.06    3.25 
  16   3  -2    2.92    1.78 
  16  -3  -2   -0.65    1.40 
  15   3  -2   44.77    2.93 
  15  -3  -2   44.54    2.28 
  14   3  -2  131.43    4.44 
 -14   3   2  127.35    3.99 
  14  -3  -2  133.32    3.54 
  13   3  -2  416.34    7.76 
 -13   3   2  414.55    7.18 
  13  -3  -2  433.15    6.63 
  12   3  -2  140.54    4.33 
 -12   3   2  134.12    3.88 
  12  -3  -2  136.79    3.58 
 -11   3   2  333.70    6.15 
  11   3  -2  352.11    6.62 
 -11   3   2  330.71    5.98 
  11  -3  -2  339.98    5.78 
 -10   3   2  600.46    8.20 
 -10   3   2  594.67    8.38 
  10  -3  -2  601.04    8.00 
  10   3  -2  601.27    8.86 
  -9   3   2  273.85    5.71 
  -9   3   2  275.15    5.17 
   9   3  -2  282.43    5.55 
  -9   3   2  270.54    4.90 
   9   3  -2  281.32    5.73 
  -8   3   2  766.23    9.00 
  -8   3   2  740.00   10.00 
  -8   3   2  741.00    9.28 
   8   3  -2  761.10   10.12 
   7   3  -2 1368.70   14.35 
   7   3  -2 1337.73   14.56 
   7   3  -2 1320.17   14.63 
  -7   3   2 1331.86   13.70 
  -7   3   2 1341.87   14.47 
  -7   3   2 1357.89   13.21 
   6   3  -2   21.28    1.69 
   6   3  -2   19.29    1.69 
  -6   3   2   32.21    1.61 
  -6   3   2   21.45    1.18 
  -6   3   2   28.92    1.79 
   6   3  -2   22.15    1.64 
   5   3  -2 1665.05   16.82 
  -5   3   2 1677.67   15.65 
   5   3  -2 1649.72   16.41 
  -5   3   2 1660.34   14.86 
  -5   3   2 1704.00   16.46 
   4   3  -2 1993.16   18.50 
   4   3  -2 1970.92   18.86 
  -4   3   2 1997.02   18.32 
  -3   3   2 1395.82   13.66 
   3   3  -2 1386.42   14.36 
   3   3  -2 1371.40   13.94 
   2   3  -2  151.40    3.56 
  -2   3   2  157.96    3.21 
   2   3  -2  150.10    3.56 
   2   3  -2  158.04    3.44 
   1   3  -2  797.43    9.55 
   1   3  -2  806.78    9.23 
   1   3  -2  822.69    9.56 
   1   3  -2  787.59    9.22 
   0   3  -2 6073.76   49.06 
   0   3  -2 6108.85   49.56 
  -1   3  -2  646.48    8.00 
  -1   3  -2  669.30    8.47 
  -1   3  -2  668.20    7.76 
  -2   3  -2 1414.59   14.56 
  -2   3  -2 1399.24   13.71 
  -2   3  -2 1406.94   14.00 
  -3   3  -2  971.82   10.53 
  -3   3  -2  959.37   10.60 
  -3   3  -2  969.58   11.22 
   3  -3   2  956.13    9.95 
   3   3   2  977.70   10.43 
   4   3   2 7197.48   57.30 
   4  -3   2 7175.38   56.57 
  -5   3  -2   52.00    2.50 
  -5   3  -2   54.18    2.16 
   5  -3   2   54.72    1.97 
  -5   3  -2   51.22    2.09 
   6  -3   2  875.84    9.89 
   6  -3   2  851.28    9.96 
  -6   3  -2  846.72   10.04 
   6  -3   2  879.23    9.63 
   6  -3   2  865.10    9.24 
   7  -3   2   42.06    2.07 
   7  -3   2   48.90    2.36 
  -7   3  -2   40.22    1.70 
   7  -3   2   43.04    2.08 
   7  -3   2   44.33    1.93 
  -7   3  -2   40.93    2.06 
   7  -3   2   42.06    1.82 
   8  -3   2  159.65    4.01 
  -8   3  -2  145.76    3.70 
   8  -3   2  152.46    3.32 
  -8   3  -2  156.39    3.50 
   8  -3   2  149.83    3.73 
   8  -3   2  153.73    3.73 
  -9   3  -2  854.31   10.73 
   9  -3   2  843.26   10.52 
   9   3   2  839.52   10.02 
  -9   3  -2  879.27   10.26 
   9  -3   2  854.45    9.72 
   9  -3   2  864.34   10.72 
   9  -3   2  858.02   10.31 
  10   3   2 1041.23   11.62 
 -10   3  -2 1035.17   12.50 
  10   3   2 1026.58   11.95 
  10  -3   2 1047.82   12.44 
  10  -3   2 1058.55   11.43 
  10  -3   2 1035.57   12.40 
  10  -3   2 1046.41   12.14 
 -11   3  -2 1195.77   13.45 
  11   3   2 1195.24   13.46 
  11  -3   2 1191.86   13.70 
 -11   3  -2 1196.59   14.06 
  11   3   2 1178.58   13.06 
  11  -3   2 1199.69   12.75 
  11  -3   2 1210.50   13.78 
  11  -3   2 1205.21   13.08 
  11  -3   2 1175.30   13.40 
  12  -3   2 4708.83   38.99 
  12   3   2 4708.54   40.68 
  12  -3   2 4751.78   39.80 
 -12   3  -2 4712.34   41.30 
  12  -3   2 4746.33   40.73 
  12   3   2 4730.21   40.19 
  12  -3   2 4784.15   39.45 
  12  -3   2 4792.07   40.72 
  12  -3   2 4731.61   40.23 
  13  -3   2 6421.33   53.21 
  13   3   2 6374.84   53.40 
  13  -3   2 6384.73   51.60 
  13   3   2 6343.13   52.90 
  13  -3   2 6409.58   52.09 
  13  -3   2 6364.99   53.13 
  14  -3   2 1422.39   14.54 
  14   3   2 1434.53   15.70 
  14   3   2 1429.86   16.07 
 -14   3  -2 1436.81   16.01 
  14  -3   2 1446.03   15.72 
  14  -3   2 1466.46   14.83 
  14  -3   2 1439.24   15.52 
  15   3   2 1531.67   16.95 
  15  -3   2 1580.97   15.48 
 -15   3  -2 1573.97   16.89 
  15  -3   2 1537.76   16.37 
  15  -3   2 1562.44   16.36 
  16   3   2  839.20   11.05 
  16  -3   2  841.63    9.62 
  16  -3   2  839.58   10.43 
 -17   3  -2    5.16    1.45 
  17  -3   2    5.82    1.26 
  17  -3   2    5.48    1.14 
  17   3   2    5.34    1.40 
  18   3   2  205.06    4.51 
 -18   3  -2  212.06    4.43 
  18  -3   2  205.01    3.73 
  18  -3   2  201.75    4.08 
 -19   3  -2  254.48    4.55 
  19  -3   2  259.64    4.60 
  19  -3   2  249.34    3.97 
  20  -3   2   14.17    1.06 
  20  -3   2   15.57    1.26 
  19  -4  -2    4.15    0.91 
  19   4  -2    5.07    1.21 
  19   4  -2    4.72    1.20 
  19   4  -2    5.09    1.18 
  18   4  -2  101.71    3.18 
  18   4  -2  106.78    3.38 
  18  -4  -2  104.24    2.51 
  18   4  -2  111.21    3.44 
  17   4  -2   58.75    2.71 
  17   4  -2   62.34    2.87 
  17   4  -2   63.11    2.93 
  17  -4  -2   62.33    2.12 
  16   4  -2    7.72    1.21 
  16   4  -2    6.97    1.66 
  16   4  -2    6.69    1.78 
  16  -4  -2    7.75    1.30 
  16   4  -2    8.32    1.75 
  15   4  -2   20.40    1.67 
  15   4  -2   20.83    2.22 
  15   4  -2   20.13    2.12 
  15  -4  -2   20.60    1.67 
  15   4  -2   18.50    2.21 
  14   4  -2   61.72    3.10 
  14   4  -2   72.59    2.86 
  14   4  -2   63.57    3.34 
  14  -4  -2   63.62    2.54 
 -14   4   2   63.52    2.80 
  14   4  -2   66.51    3.45 
  13   4  -2   48.52    2.54 
 -13   4   2   44.18    2.46 
  13   4  -2   47.24    2.78 
  13  -4  -2   46.81    2.38 
  13   4  -2   43.85    2.93 
  13   4  -2   50.74    3.12 
 -12   4   2   49.31    2.54 
  12   4  -2   19.01    1.89 
  12   4  -2   18.14    2.39 
  12  -4  -2   17.81    1.89 
  12   4  -2   43.77    3.04 
  12   4  -2   21.00    2.21 
  11   4  -2  336.49    6.77 
 -11   4   2  333.95    6.23 
  11   4  -2  345.56    7.26 
  11  -4  -2  322.92    5.94 
  11   4  -2  334.82    6.55 
  11   4  -2  339.06    7.27 
  10   4  -2    4.55    1.52 
  10  -4  -2    5.18    1.62 
 -10   4   2    5.13    1.44 
  10   4  -2    5.34    1.64 
 -10   4   2    6.18    1.91 
  10   4  -2    6.33    1.82 
  10   4  -2    3.85    1.89 
  -9   4   2   30.62    2.04 
   9   4  -2   35.45    2.31 
   9   4  -2   25.77    2.52 
  -9   4   2   28.33    2.53 
   9   4  -2   28.66    2.27 
   8   4  -2  848.38   11.26 
  -8   4   2  814.23   11.59 
  -8   4   2  830.27   10.37 
   8   4  -2  838.87   11.19 
   8   4  -2  832.24   11.84 
  -7   4   2   62.92    2.48 
   7   4  -2   56.52    3.02 
   7   4  -2   59.05    2.86 
   7   4  -2   67.43    2.91 
   6   4  -2  505.95    7.91 
  -6   4   2  488.10    7.11 
  -6   4   2  500.58    8.21 
   6   4  -2  511.39    8.15 
   6   4  -2  502.87    8.45 
   6   4  -2  517.82    8.50 
   5   4  -2  383.72    6.85 
   5   4  -2  379.80    7.09 
   5   4  -2  369.49    6.53 
   5   4  -2  380.22    7.07 
  -5   4   2  376.49    6.76 
  -4   4   2  310.63    5.89 
   4   4  -2  297.62    5.71 
  -4   4   2  296.95    5.42 
   4   4  -2  306.39    6.17 
   4   4  -2  299.94    6.25 
  -3   4   2 1639.90   16.88 
   3   4  -2 1629.36   17.81 
   3   4  -2 1671.34   17.43 
   3   4  -2 1647.66   17.02 
  -2   4   2  549.05    7.83 
   2   4  -2  561.45    8.68 
  -2   4   2  535.58    7.55 
  -1   4   2 1163.70   12.69 
   1   4  -2 1156.29   13.81 
   0   4   2   58.95    2.38 
   0   4   2   64.39    2.39 
   1   4   2   25.94    1.61 
  -1   4  -2   21.15    1.81 
   1   4   2   21.57    1.59 
  -2   4  -2   14.41    1.68 
   2   4   2   11.98    1.35 
  -3   4  -2    1.20    1.27 
   3   4   2    0.50    0.94 
   3   4   2    0.86    0.88 
  -4   4  -2  837.55   10.82 
   4   4   2  841.21   10.55 
   4   4   2  819.81   10.22 
  -5   4  -2   34.17    2.26 
   5  -4   2   30.39    1.92 
   5   4   2   34.31    2.11 
   5   4   2   32.04    1.94 
   6  -4   2 1720.95   17.26 
  -6   4  -2 1732.96   18.19 
   6   4   2 1751.87   18.18 
   6   4   2 1721.62   17.94 
   7  -4   2   17.00    1.78 
  -7   4  -2   18.67    2.01 
   7   4   2   17.26    1.84 
   7  -4   2   14.20    2.17 
   7  -4   2   16.62    1.69 
   7   4   2   17.72    1.83 
   8  -4   2    3.94    1.97 
   8   4   2    4.51    1.50 
   8  -4   2    4.45    1.51 
  -8   4  -2    4.82    1.65 
  -9   4  -2  356.38    6.92 
   9   4   2  355.44    6.87 
   9  -4   2  340.27    6.60 
   9  -4   2  332.27    5.96 
 -10   4  -2    6.03    1.73 
  10  -4   2    2.97    1.95 
  10   4   2    1.53    1.48 
 -11   4  -2   52.42    2.98 
  11   4   2   49.37    2.79 
  11  -4   2   48.41    2.57 
  11  -4   2   45.82    2.80 
  12  -4   2  494.76    7.39 
 -12   4  -2  498.21    8.45 
  12   4   2  504.84    8.56 
  12  -4   2  487.58    7.77 
 -13   4  -2  100.45    3.47 
  13   4   2  100.98    3.74 
  13  -4   2  106.95    3.19 
  13  -4   2   98.50    3.39 
 -14   4  -2  220.71    4.96 
  14  -4   2  222.04    4.62 
  14  -4   2  218.25    4.27 
  14   4   2  211.64    5.23 
 -15   4  -2  162.52    4.07 
  15   4   2  156.13    4.31 
  15  -4   2  156.86    3.37 
  16   4   2   98.80    3.30 
 -16   4  -2  106.25    3.16 
  16  -4   2   97.18    2.48 
  16   4   2  101.45    3.45 
  17  -4   2   33.55    1.44 
 -17   4  -2   36.79    1.88 
  17   4   2   36.74    2.00 
  17  -4   2   32.11    1.46 
  17   4   2   35.93    2.08 
 -18   4  -2  109.30    2.69 
  18  -4   2  103.42    2.17 
  18   4   2  107.79    3.01 
  16   5  -2    4.81    1.14 
  15   5  -2 1387.81   14.61 
  15  -5  -2 1363.21   12.44 
  14   5  -2  314.50    5.89 
  14  -5  -2  316.61    4.41 
  13   5  -2  208.89    4.95 
  13  -5  -2  208.75    3.64 
  12   5  -2   44.20    2.24 
  12   5  -2   51.40    2.19 
  12   5  -2   47.83    2.69 
  12  -5  -2   48.77    2.01 
  11   5  -2    2.77    1.28 
  11  -5  -2    2.62    1.21 
  11   5  -2    1.56    1.45 
  11   5  -2    3.08    1.57 
  11   5  -2    4.34    1.22 
  10   5  -2    4.86    1.31 
  10   5  -2    3.57    1.31 
  10  -5  -2    3.42    1.32 
  10   5  -2    5.46    1.77 
   9   5  -2   82.08    3.06 
   9   5  -2   86.32    3.65 
   9  -5  -2   80.59    2.84 
   9   5  -2   87.47    3.22 
   8   5  -2  161.38    4.43 
  -8   5   2  154.90    4.64 
  -7   5   2   57.05    3.01 
   7   5  -2   58.69    2.85 
  -6   5   2 1616.89   18.21 
   6   5  -2 1673.80   18.07 
  -5   5   2  521.00    8.66 
   5   5  -2  532.38    8.67 
  -4   5   2  259.65    5.77 
   4   5  -2  254.26    5.80 
  -3   5   2 1108.42   13.61 
   3   5  -2 1149.76   14.02 
  -2   5   2  689.60    9.77 
   2   5  -2  694.50   10.17 
  -1   5   2   69.96    2.91 
   1   5  -2   67.90    3.18 
   0   5  -2  104.76    3.78 
   0   5   2  134.01    3.75 
  -1   5  -2  128.36    4.48 
   1   5   2  117.94    3.51 
  -2   5  -2    1.44    1.81 
   2   5   2    1.32    1.14 
   3   5   2    9.51    1.43 
  -3   5  -2   13.69    2.20 
  -3   5  -2   10.70    1.88 
   4  -5   2   45.40    2.27 
  -4   5  -2   47.66    2.77 
   4   5   2   49.60    2.41 
  -5   5  -2   97.30    3.65 
   5   5   2   99.43    3.32 
   5  -5   2  100.33    3.64 
   6  -5   2  623.66    9.07 
  -6   5  -2  624.48    9.47 
  -7   5  -2  156.54    4.55 
   7   5   2  145.46    4.02 
   7  -5   2  153.00    4.29 
  -8   5  -2  323.69    6.57 
   8  -5   2  314.68    5.97 
   8   5   2  299.27    5.87 
   8   5   2  301.79    5.67 
  -9   5  -2   46.31    2.67 
   9   5   2   42.47    2.30 
   9   5   2   48.12    2.32 
   9  -5   2   45.19    2.52 
  10  -5   2   -0.09    1.48 
 -10   5  -2   -0.69    1.46 
 -10   5  -2   -0.07    1.27 
  10   5   2    0.27    1.10 
  10   5   2   -0.15    1.13 
  10  -5   2   -0.22    1.32 
 -11   5  -2    0.92    1.23 
  11  -5   2    0.89    1.33 
 -11   5  -2    0.65    1.33 
  11   5   2   -0.24    1.06 
  11  -5   2    1.32    1.27 
  11   5   2    1.35    1.10 
 -12   5  -2    1.58    1.16 
  12  -5   2    2.65    1.22 
  12   5   2    1.24    1.00 
  12  -5   2    1.26    1.14 
  12   5   2    1.27    1.05 
  13  -5   2   15.81    1.27 
 -13   5  -2   15.36    1.45 
  13   5   2   14.83    1.34 
  13  -5   2   14.31    1.36 
  13   5   2   15.05    1.41 
  14  -5   2   11.65    1.05 
 -14   5  -2   13.90    1.27 
   9   6  -2    4.82    1.18 
   8   6  -2   36.02    2.01 
   7   6  -2   36.32    1.71 
   7   6  -2   36.52    2.10 
   6   6  -2    3.53    1.01 
   6   6  -2    3.22    1.24 
   5   6  -2   45.32    2.07 
   5   6  -2   44.64    2.35 
   4   6  -2   59.75    2.40 
   4   6  -2   58.98    2.69 
   3   6  -2  153.07    4.17 
   3   6  -2  146.18    3.70 
   2   6  -2  222.17    4.65 
   2   6  -2  221.44    5.06 
   1   6  -2    6.88    1.41 
   0   6  -2  281.98    5.39 
  -1   6  -2  529.42    7.78 
   1  -6   2  528.19    7.25 
   2  -6   2   20.33    1.76 
  -2   6  -2   20.36    1.82 
   3  -6   2  150.71    3.59 
  -3   6  -2  146.62    3.89 
   4  -6   2    1.43    1.28 
   5  -6   2   23.15    1.69 
  -6   6  -2  100.09    3.10 
   6  -6   2   95.05    2.65 
  -7   6  -2  116.79    3.23 
   7  -6   2  107.15    2.65 
  -8   6  -2   15.97    1.45 
  24   0  -3    0.14    1.04 
 -24   0   3    0.76    1.01 
  24   0  -3    1.09    0.85 
  23   0  -3   -0.04    0.95 
  23   0  -3    0.66    1.28 
 -23   0   3   -0.98    1.31 
 -22   0   3   -0.03    1.40 
  22   0  -3    0.17    1.45 
  22   0  -3   -0.28    1.23 
  21   0  -3   -1.12    1.64 
  21   0  -3    0.58    1.30 
 -21   0   3    0.72    1.58 
 -20   0   3    0.31    1.72 
  20   0  -3    0.06    1.84 
  20   0  -3    1.07    1.37 
 -19   0   3    0.43    1.81 
  19   0  -3    0.91    1.82 
  19   0  -3    0.64    1.50 
  18   0  -3    1.81    1.86 
  18   0  -3    0.46    1.42 
 -18   0   3    1.13    1.20 
 -18   0   3   -0.32    1.85 
 -17   0   3    1.26    1.13 
  17   0  -3    1.94    1.47 
  17   0  -3    1.65    1.55 
 -17   0   3    0.52    1.72 
 -16   0   3    0.03    1.52 
  16   0  -3    0.50    1.36 
 -16   0   3    0.36    1.12 
  16   0  -3    2.14    1.55 
  15   0  -3    0.95    1.19 
  15   0  -3    0.14    1.25 
 -15   0   3   -0.21    1.54 
  15   0  -3   -1.28    1.46 
 -15   0   3   -0.73    1.25 
 -14   0   3   -1.01    1.24 
  14   0  -3    1.37    1.06 
 -14   0   3    0.68    1.42 
  14   0  -3   -0.22    1.09 
  14   0  -3   -0.39    1.29 
  13   0  -3    0.31    1.16 
 -13   0   3   -0.05    1.03 
 -13   0   3    1.19    1.20 
  13   0  -3    4.20    1.13 
  13   0  -3    0.47    0.98 
  12   0  -3    2.48    1.00 
  12   0  -3    1.46    0.90 
 -12   0   3   -0.21    1.08 
 -12   0   3   -0.21    0.95 
  11   0  -3    0.29    0.76 
  11   0  -3    0.23    0.85 
  11   0  -3   -0.29    0.75 
  10   0  -3    0.69    0.82 
 -10   0   3    0.43    0.87 
  -9   0   3    0.06    0.83 
  -8   0   3    0.39    0.78 
  -7   0   3    0.17    0.72 
  -6   0   3    0.44    0.63 
  -5   0   3    1.82    0.59 
  -4   0   3    1.54    0.57 
  -3   0   3    1.51    0.55 
  -2   0   3    4.10    0.58 
  -1   0   3   24.89    0.97 
   0   0   3    1.39    0.52 
   1   0   3    0.30    0.49 
   2   0   3    1.84    0.54 
  -3   0  -3    0.28    0.45 
  -4   0  -3    2.92    0.59 
  -5   0  -3    0.26    0.60 
  -5   0  -3    2.95    0.81 
  -6   0  -3    1.77    0.67 
  -6   0  -3    4.13    0.96 
  -7   0  -3    2.87    1.06 
   8   0   3    0.62    0.91 
  -8   0  -3    1.14    1.08 
   9   0   3   -0.38    0.93 
   9   0   3    0.60    0.94 
  -9   0  -3    0.63    1.03 
   9   0   3    0.19    0.80 
  10   0   3    0.30    0.86 
  10   0   3    0.68    0.86 
 -10   0  -3    1.98    1.11 
  11   0   3    0.44    0.94 
  11   0   3    0.90    0.71 
  11   0   3    0.43    0.88 
  11   0   3    0.97    1.19 
 -11   0  -3    0.30    1.14 
  11   0   3    0.47    1.06 
  12   0   3    3.06    1.17 
  12   0   3    0.09    0.95 
  12   0   3    0.53    1.23 
 -12   0  -3    0.95    1.19 
  12   0   3    3.56    0.86 
  12   0   3    4.29    1.29 
 -13   0  -3    0.92    1.26 
  13   0   3    0.14    0.87 
  13   0   3   -0.23    1.30 
 -14   0  -3   -0.15    1.24 
  14   0   3   -0.36    0.94 
  14   0   3    1.15    1.22 
  14   0   3   -0.17    1.37 
  15   0   3    0.23    1.20 
 -15   0  -3    1.98    1.20 
  15   0   3   -0.03    1.39 
  16   0   3   -0.17    1.33 
 -16   0  -3   -0.22    1.11 
  16   0   3    0.72    1.56 
  17   0   3    0.02    1.40 
  17   0   3    1.82    1.64 
  18   0   3    0.83    1.36 
  19   0   3    1.23    1.60 
  19   0   3    0.35    1.28 
 -20   0  -3    0.48    1.47 
  20   0   3   -0.08    1.36 
  20   0   3   -0.09    1.09 
  21   0   3    1.09    1.01 
  21   0   3    0.42    1.22 
 -21   0  -3    0.51    1.26 
  22   0   3    1.15    1.04 
  22   0   3    0.50    0.81 
 -22   0  -3    0.02    1.06 
  24   1  -3   35.38    1.72 
 -24  -1   3   36.99    1.74 
  24  -1  -3   36.79    1.78 
 -24   1   3   38.55    1.83 
  23  -1  -3    6.94    1.33 
  23   1  -3    4.76    0.91 
  23   1  -3    5.12    1.39 
  23   1  -3    6.73    1.31 
 -23  -1   3    4.75    1.25 
  22  -1  -3   21.09    1.85 
  22   1  -3   22.28    1.56 
  22   1  -3   24.94    1.95 
  21  -1  -3    0.58    1.39 
  21   1  -3    1.04    1.49 
  21   1  -3    0.83    1.10 
 -21   1   3    0.30    1.36 
  20   1  -3  749.27   10.66 
  20  -1  -3  745.98   10.49 
 -20  -1   3  776.06   10.97 
 -20  -1   3  762.17   11.06 
 -20   1   3  742.32   10.81 
  19   1  -3   63.25    2.80 
  19   1  -3   63.27    3.20 
  19  -1  -3   64.36    2.76 
  19  -1  -3   65.74    3.12 
 -19  -1   3   65.47    3.32 
 -19   1   3   63.44    3.25 
  18  -1  -3 2223.14   22.40 
  18   1  -3 2185.98   22.77 
  18  -1  -3 2198.95   21.04 
 -18  -1   3 2227.70   23.39 
 -18   1   3 2205.92   23.10 
  17   1  -3  488.65    8.40 
  17  -1  -3  493.79    8.12 
  17  -1  -3  492.61    7.22 
 -17   1   3  486.50    8.48 
 -17   1   3  465.45    8.36 
 -17  -1   3  500.62    8.73 
  16  -1  -3   76.07    3.06 
 -16   1   3   75.71    3.20 
  16  -1  -3   78.42    2.72 
  16   1  -3   77.95    3.31 
 -16  -1   3   76.15    2.87 
 -16  -1   3   76.61    3.41 
 -16   1   3   77.30    3.32 
  15  -1  -3  430.62    6.24 
  15   1  -3  428.35    7.45 
  15  -1  -3  435.39    7.09 
 -15  -1   3  431.17    7.00 
 -15   1   3  425.58    7.53 
 -15  -1   3  441.55    7.76 
 -15   1   3  421.82    7.52 
 -14  -1   3    6.50    1.14 
  14  -1  -3    5.17    1.34 
  14   1  -3    5.66    1.51 
  14  -1  -3    5.27    1.14 
 -14   1   3    3.29    1.29 
  13  -1  -3   25.86    1.47 
  13  -1  -3   30.30    1.85 
  13   1  -3   24.87    1.93 
 -13  -1   3   29.95    1.72 
 -13   1   3   24.66    1.85 
 -13  -1   3   24.90    1.92 
 -13   1   3   31.69    2.02 
  12  -1  -3  895.37   10.13 
  12   1  -3  867.86   10.51 
  12  -1  -3  880.82    9.20 
  12   1  -3  854.01   10.48 
 -12  -1   3  907.10   10.16 
 -12   1   3  873.56   10.72 
 -12  -1   3  854.57   10.73 
 -12   1   3  878.31   10.71 
  11  -1  -3   58.71    2.09 
  11  -1  -3   64.29    1.85 
 -11  -1   3   58.57    2.06 
  11   1  -3   62.06    2.32 
  11   1  -3   57.85    2.28 
 -11   1   3   55.37    2.31 
 -11  -1   3   57.83    2.36 
  10   1  -3  269.08    4.68 
  10  -1  -3  281.10    4.39 
 -10  -1   3  271.98    4.40 
  10  -1  -3  276.13    3.88 
  10   1  -3  271.94    4.69 
 -10  -1   3  270.12    4.85 
 -10   1   3  274.49    4.77 
   9   1  -3 3157.34   26.99 
  -9  -1   3 3158.92   27.24 
  -7  -1   3  574.27    6.33 
  -6  -1   3   16.77    0.93 
  -5  -1   3 1085.85    9.90 
  -4  -1   3    8.48    0.71 
  -4   1   3    8.67    0.85 
  -1  -1   3  234.85    3.10 
  -1   1   3  207.26    3.06 
  -2  -1  -3  156.97    1.90 
   2   1   3  147.07    2.42 
  -3   1  -3  476.87    5.43 
  -3  -1  -3  468.71    4.51 
  -4   1  -3 1147.25   10.93 
  -4   1  -3 1134.18   10.81 
  -7   1  -3  190.39    3.74 
   7  -1   3  183.76    3.67 
  -7  -1  -3  188.04    3.53 
  -7   1  -3  185.05    3.65 
   7  -1   3  183.25    3.65 
   8  -1   3   35.59    1.82 
   8  -1   3   33.81    1.62 
  -8  -1  -3   35.46    1.70 
   8  -1   3   40.56    1.75 
   8   1   3   35.12    1.58 
  -8   1  -3   38.81    1.87 
   8  -1   3   35.94    1.84 
   9  -1   3   43.44    1.93 
   9   1   3   42.78    1.84 
   9   1   3   41.85    1.64 
   9  -1   3   41.43    1.81 
   9  -1   3   40.58    2.09 
   9  -1   3   42.40    1.77 
  -9   1  -3   45.24    2.11 
   9   1   3   41.41    1.81 
   9  -1   3   47.29    1.90 
  -9  -1  -3   45.95    2.01 
   9  -1   3   40.29    2.07 
  10   1   3 1309.10   13.35 
  10  -1   3 1271.07   13.12 
  10  -1   3 1326.12   14.00 
  10  -1   3 1295.09   11.97 
  10  -1   3 1294.03   13.09 
 -10  -1  -3 1352.47   13.85 
  10   1   3 1264.71   12.66 
  10   1   3 1299.16   13.13 
  10  -1   3 1242.24   13.16 
  10  -1   3 1262.93   13.66 
  11   1   3  545.28    6.99 
  11   1   3  562.64    7.61 
  11  -1   3  548.72    8.05 
  11  -1   3  556.15    6.43 
 -11  -1  -3  560.01    7.99 
  11  -1   3  549.26    7.38 
  11  -1   3  529.47    7.38 
  11   1   3  554.85    7.46 
  11  -1   3  545.27    7.44 
  12   1   3  240.49    4.36 
 -12  -1  -3  248.10    5.15 
  12   1   3  247.96    4.91 
  12  -1   3  259.36    5.36 
  12  -1   3  238.47    4.74 
  12  -1   3  246.95    3.93 
  12   1   3  243.95    4.80 
  12  -1   3  235.35    4.74 
  13  -1   3   41.80    2.23 
  13   1   3   42.88    2.33 
  13  -1   3   44.54    2.54 
 -13  -1  -3   39.44    2.27 
  13   1   3   43.91    2.03 
  13  -1   3   41.76    1.70 
  13  -1   3   41.26    2.23 
  13   1   3   44.56    2.22 
  14  -1   3    0.49    1.40 
  14   1   3    1.54    1.14 
  14   1   3    0.38    0.96 
  14   1   3    0.37    1.34 
  14  -1   3   -1.18    1.62 
 -14  -1  -3    0.39    1.06 
  14  -1   3    0.66    0.92 
  14   1   3    0.46    1.34 
  14  -1   3   -0.29    1.38 
  15   1   3  175.94    4.04 
  15  -1   3  181.53    4.33 
  15  -1   3  181.94    4.84 
 -15  -1  -3  172.11    4.43 
  15   1   3  174.04    3.97 
  15  -1   3  179.85    3.64 
  15   1   3  180.88    4.66 
  15   1   3  181.93    4.44 
  15  -1   3  175.91    4.43 
  16  -1   3  934.64   11.45 
  16  -1   3  949.09   12.21 
  16   1   3  928.28   11.01 
  16   1   3  954.19   12.21 
  16  -1   3  925.97   10.30 
  16   1   3  966.70   11.69 
  16  -1   3  954.79   11.71 
  17  -1   3  678.73    9.82 
  17  -1   3  660.30    9.21 
  17   1   3  645.01    8.68 
  17   1   3  666.99    9.71 
  17  -1   3  659.81    8.15 
  17   1   3  680.28    9.88 
  17  -1   3  681.10    9.32 
  18   1   3   78.52    3.25 
  18   1   3   72.50    2.61 
  18  -1   3   73.48    2.37 
  18  -1   3   75.35    3.19 
 -19  -1  -3  358.51    6.82 
  19   1   3  353.72    6.50 
  19  -1   3  345.53    6.40 
  19  -1   3  347.87    6.12 
 -20   1  -3    9.33    1.61 
  20  -1   3    8.35    1.45 
  20   1   3   10.34    1.62 
  20  -1   3    9.20    1.55 
  20  -1   3    9.05    1.44 
 -20  -1  -3   10.88    1.55 
  21  -1   3  167.18    3.71 
 -21   1  -3  174.48    4.15 
  21   1   3  174.65    4.07 
  21  -1   3  169.96    3.94 
  21  -1   3  171.02    3.76 
 -21  -1  -3  178.70    4.09 
 -22  -1  -3  207.14    3.97 
 -22   1  -3  201.12    4.03 
  22  -1   3  193.74    3.85 
  22  -1   3  186.99    3.63 
  22  -1   3  182.63    3.52 
  22   1   3  194.96    3.91 
  23   2  -3  200.63    4.10 
  22   2  -3   32.13    2.08 
  22  -2  -3   28.14    1.65 
 -22  -2   3   30.71    1.70 
  21   2  -3   11.65    1.80 
 -21  -2   3   11.11    1.45 
  21  -2  -3    9.51    1.40 
  21  -2  -3   12.00    1.43 
  20   2  -3  506.85    8.45 
 -20  -2   3  526.80    8.00 
  20  -2  -3  525.40    7.32 
  20  -2  -3  509.83    7.69 
  19   2  -3  285.58    6.34 
  19  -2  -3  289.39    5.63 
  19   2  -3  269.03    5.10 
  19  -2  -3  289.57    5.22 
  19   2  -3  279.62    6.02 
 -19  -2   3  301.20    5.99 
  19   2  -3  284.50    5.77 
  18   2  -3    3.90    1.19 
  18   2  -3    2.65    1.68 
  18  -2  -3    4.52    1.40 
  18   2  -3    5.21    2.03 
 -18   2   3    4.06    1.34 
  18  -2  -3    3.39    1.36 
 -18  -2   3    3.25    1.52 
  18   2  -3    4.03    1.45 
  17   2  -3  300.15    6.73 
  17   2  -3  291.39    5.63 
  17  -2  -3  312.51    5.93 
  17   2  -3  308.60    6.47 
  17  -2  -3  308.63    5.40 
 -17  -2   3  313.23    6.34 
 -17   2   3  297.38    6.08 
  16   2  -3  211.87    4.76 
  16   2  -3  220.27    5.70 
  16  -2  -3  227.03    4.47 
  16  -2  -3  223.96    4.90 
 -16  -2   3  233.07    5.43 
 -16   2   3  205.51    5.34 
 -16   2   3  227.52    5.23 
  16   2  -3  220.54    5.46 
 -15  -2   3   45.42    2.54 
  15   2  -3   43.73    2.80 
 -15   2   3   47.05    2.61 
  15  -2  -3   44.68    2.29 
  15   2  -3   43.60    2.26 
  15  -2  -3   45.77    2.10 
  15   2  -3   45.13    2.67 
 -15  -2   3   44.87    2.55 
 -15   2   3   44.89    2.39 
  14   2  -3   95.07    3.12 
  14  -2  -3  111.15    3.26 
  14  -2  -3  111.31    2.92 
  14   2  -3   96.72    3.66 
 -14  -2   3   97.83    3.43 
  14   2  -3   94.85    3.44 
 -14   2   3   98.59    3.54 
 -14  -2   3   97.33    3.42 
 -14   2   3   96.69    3.26 
  13   2  -3  149.75    4.14 
  13   2  -3  143.45    4.22 
  13  -2  -3  148.67    3.57 
  13   2  -3  145.80    3.73 
  13  -2  -3  155.17    3.38 
 -13  -2   3  150.18    4.02 
 -13   2   3  147.14    4.18 
 -13  -2   3  151.16    4.05 
 -13   2   3  151.03    3.91 
  12   2  -3 4042.16   35.12 
  12   2  -3 4016.69   35.44 
 -12   2   3 3983.92   34.84 
  12   2  -3 4014.00   34.32 
  12  -2  -3 3997.94   33.19 
 -12  -2   3 3981.48   34.82 
 -12   2   3 4011.38   35.39 
 -12  -2   3 3946.43   34.83 
 -12   2   3 3984.16   34.62 
  11   2  -3  396.98    6.46 
  11   2  -3  394.44    6.69 
 -11   2   3  402.66    6.40 
  11   2  -3  395.82    6.08 
 -11  -2   3  399.24    6.36 
  11  -2  -3  400.02    5.60 
 -11   2   3  411.54    6.71 
 -11   2   3  393.72    6.18 
  10   2  -3   19.67    1.65 
  10   2  -3   18.58    1.54 
 -10   2   3   17.73    1.50 
  10   2  -3   19.34    1.44 
  10  -2  -3   19.94    1.36 
 -10  -2   3   17.95    1.45 
 -10   2   3   18.37    1.55 
 -10   2   3   18.22    1.35 
  -9   2   3  939.49   10.40 
   9   2  -3  912.59   10.12 
   9  -2  -3  916.19    9.64 
  -9  -2   3  913.48   10.37 
  -9   2   3  956.86   10.77 
   9   2  -3  933.79   10.80 
   8   2  -3    0.91    0.77 
  -8   2   3    6.37    1.04 
  -8   2   3    1.89    0.86 
   8   2  -3    1.29    1.10 
  -8  -2   3    0.76    0.80 
   8   2  -3    4.87    1.03 
   7   2  -3   24.69    1.58 
  -7  -2   3   25.34    1.41 
  -7   2   3   26.43    1.50 
   7   2  -3   26.58    1.56 
   6   2  -3 1586.66   15.25 
  -6   2   3 1609.58   14.93 
   6   2  -3 1558.62   15.28 
  -5   2   3  822.52    8.60 
   5   2  -3  774.55    9.01 
  -4   2   3  510.99    6.00 
  -3   2   3 1070.29   10.28 
  -1   2   3  645.64    6.80 
  -2   2  -3  680.52    7.15 
   4  -2   3  321.90    4.60 
  -4   2  -3  321.45    5.16 
  -4  -2  -3  324.81    4.27 
  -4   2  -3  319.14    4.61 
   5  -2   3 1676.62   15.79 
   5  -2   3 1665.48   15.45 
  -5  -2  -3 1703.90   15.03 
   5  -2   3 1690.75   15.52 
  -5   2  -3 1693.76   15.75 
   5  -2   3 1692.42   15.27 
   6  -2   3   27.64    1.63 
   6  -2   3   28.14    1.65 
  -6  -2  -3   27.21    1.31 
  -6   2  -3   26.02    1.31 
   6  -2   3   28.06    1.45 
   6  -2   3   27.66    1.39 
  -6   2  -3   29.65    1.57 
  -7  -2  -3 1236.67   12.27 
   7  -2   3 1245.55   12.38 
   7  -2   3 1237.15   13.11 
   7  -2   3 1258.38   12.59 
  -7   2  -3 1229.69   12.22 
  -7   2  -3 1254.21   13.37 
   7  -2   3 1231.77   12.09 
   7  -2   3 1269.91   12.94 
   7  -2   3 1224.23   12.95 
   8  -2   3  615.25    7.59 
  -8   2  -3  602.53    7.45 
   8   2   3  605.02    7.45 
   8  -2   3  612.60    8.28 
  -8   2  -3  634.37    8.33 
   8   2   3  620.89    7.20 
   8  -2   3  616.92    7.76 
   8  -2   3  619.68    7.45 
  -8  -2  -3  607.68    7.53 
   8  -2   3  617.78    8.04 
   8  -2   3  621.96    8.13 
   9  -2   3 1133.79   11.99 
  -9   2  -3 1111.04   11.88 
   9   2   3 1150.37   12.03 
   9  -2   3 1115.86   11.74 
  -9   2  -3 1190.59   13.06 
   9  -2   3 1120.68   12.80 
  -9  -2  -3 1179.82   12.17 
   9  -2   3 1138.13   11.98 
   9   2   3 1118.62   11.50 
   9  -2   3 1101.41   11.52 
   9  -2   3 1114.24   12.56 
  10  -2   3  288.70    4.71 
  10  -2   3  293.66    5.76 
  10   2   3  301.84    5.19 
 -10   2  -3  277.89    5.48 
  10  -2   3  292.62    5.07 
  10  -2   3  290.26    5.07 
  10   2   3  288.84    4.73 
  10  -2   3  285.97    4.89 
  10  -2   3  289.86    5.57 
  11   2   3   11.98    1.49 
 -11   2  -3   13.15    1.49 
  11  -2   3   12.54    1.53 
  11  -2   3   13.66    1.49 
  11  -2   3   12.85    1.34 
  11   2   3   11.58    1.31 
  11  -2   3   11.13    1.37 
  12   2   3 1757.38   17.89 
  12  -2   3 1740.26   18.53 
  12   2   3 1777.57   17.76 
  12  -2   3 1734.68   16.43 
  12   2   3 1740.83   16.96 
  12  -2   3 1787.24   17.47 
  12  -2   3 1756.81   17.21 
  12  -2   3 1755.96   17.39 
  13  -2   3 5161.25   42.98 
  13   2   3 5124.72   43.75 
  13  -2   3 5157.41   44.38 
  13  -2   3 5098.58   41.68 
  13   2   3 5091.79   42.53 
  13  -2   3 5182.99   43.06 
  13  -2   3 5140.50   42.83 
  13   2   3 5195.00   43.61 
  14  -2   3    3.43    1.49 
 -14   2  -3    1.63    1.40 
  14   2   3    2.11    1.57 
  14   2   3    4.45    1.68 
  14  -2   3    2.18    1.21 
  14  -2   3    4.30    1.95 
  14  -2   3    4.54    1.71 
  14  -2   3    1.52    1.45 
  15  -2   3  767.83    9.86 
  15   2   3  778.45   10.57 
  15  -2   3  766.95   10.74 
 -15   2  -3  756.07    9.87 
  15   2   3  777.52   10.45 
  15  -2   3  753.30    8.79 
  15  -2   3  771.26    9.75 
 -16   2  -3   34.64    2.04 
  16  -2   3   32.61    2.11 
  16   2   3   34.51    2.37 
  16  -2   3   34.21    2.39 
  16   2   3   34.43    2.32 
  16  -2   3   33.41    2.03 
  16  -2   3   34.25    1.72 
  17  -2   3  160.44    4.00 
 -17   2  -3  160.11    3.83 
  17   2   3  167.37    4.39 
  17   2   3  168.14    4.46 
  17  -2   3  159.09    3.38 
  17  -2   3  162.80    4.35 
  18   2   3   17.01    1.81 
  18  -2   3   16.44    1.81 
  18   2   3   18.24    1.80 
  18  -2   3   15.77    1.28 
 -18  -2  -3   17.23    1.61 
  19   2   3  332.28    5.89 
  19   2   3  331.41    5.83 
  19  -2   3  330.45    5.77 
 -19   2  -3  329.07    5.92 
 -20   2  -3   37.24    1.91 
  20   2   3   33.15    1.90 
  20  -2   3   34.77    1.88 
  20   2   3   36.41    1.95 
  20  -2   3   33.07    1.60 
  20  -2   3   37.12    1.89 
 -21   2  -3  173.86    3.46 
  21   2   3  162.53    3.45 
  21  -2   3  167.37    3.43 
  21  -2   3  166.24    3.43 
  21   3  -3  365.74    5.81 
  21   3  -3  377.65    6.13 
  21  -3  -3  366.76    5.04 
  21   3  -3  360.22    5.50 
  20   3  -3   38.26    2.11 
  20   3  -3   40.81    2.35 
  20  -3  -3   38.99    1.77 
  20   3  -3   37.68    2.03 
  19   3  -3    5.94    1.70 
  19   3  -3    6.26    1.42 
  19  -3  -3    5.40    1.18 
  19   3  -3    4.78    1.40 
  18   3  -3   30.98    2.27 
  18   3  -3   33.89    2.55 
  18  -3  -3   30.49    1.78 
  18   3  -3   29.57    2.22 
  17   3  -3   88.10    3.77 
  17   3  -3   85.45    3.53 
  17  -3  -3   94.81    2.81 
  17   3  -3   87.69    3.51 
  16   3  -3   16.32    2.11 
  16  -3  -3   17.31    1.60 
  15  -3  -3  764.79    9.31 
  15   3  -3  777.32   11.44 
 -14   3   3    0.40    1.02 
  14  -3  -3   -0.21    1.22 
  13  -3  -3   92.39    2.90 
 -13   3   3   83.53    3.26 
  13   3  -3   94.26    3.76 
 -12   3   3  161.75    4.27 
  12  -3  -3  162.46    3.75 
 -12   3   3  155.78    4.22 
  12   3  -3  166.96    4.82 
  11  -3  -3  194.91    4.08 
 -11   3   3  185.34    4.45 
  11   3  -3  184.74    4.88 
 -11   3   3  182.43    4.43 
  11   3  -3  190.91    5.06 
 -10   3   3  620.65    8.62 
  10   3  -3  613.20    9.24 
  10  -3  -3  629.01    8.06 
 -10   3   3  623.31    8.61 
  10   3  -3  619.08    9.46 
  -9   3   3   86.93    2.87 
   9   3  -3   82.24    3.17 
   9  -3  -3   84.79    2.66 
  -9   3   3   85.04    2.76 
   9   3  -3   88.94    3.33 
   8   3  -3 1549.43   16.49 
  -8   3   3 1564.30   16.72 
  -8   3   3 1526.64   15.50 
   8   3  -3 1514.37   16.49 
  -8   3   3 1555.61   15.40 
   8   3  -3 1527.29   16.72 
   7   3  -3 1089.55   12.67 
  -7   3   3 1100.95   12.80 
  -7   3   3 1081.84   11.71 
   7   3  -3 1091.78   12.74 
  -7   3   3 1106.94   11.61 
   7   3  -3 1088.06   12.91 
   6   3  -3  936.20   11.17 
  -6   3   3  930.84   11.14 
  -6   3   3  935.67   10.14 
   6   3  -3  900.99   11.16 
  -6   3   3  915.47    9.84 
   6   3  -3  922.45   11.32 
  -5   3   3  206.74    4.38 
   5   3  -3  196.98    4.37 
  -5   3   3  201.53    3.53 
   5   3  -3  209.63    4.53 
   5   3  -3  211.95    4.62 
  -4   3   3  300.31    4.32 
   4   3  -3  310.47    5.49 
  -4   3   3  317.87    5.35 
   4   3  -3  307.45    5.53 
   4   3  -3  308.98    5.59 
   3   3  -3  305.16    5.34 
  -3   3   3  300.31    4.98 
  -3   3   3  286.36    4.10 
   3   3  -3  321.12    5.50 
   3   3  -3  306.03    5.46 
   3   3  -3  299.33    5.14 
   2   3  -3  101.34    2.87 
   2   3  -3  107.52    3.10 
   2   3  -3   99.69    2.95 
   1   3  -3  580.39    7.86 
   1   3  -3  570.40    7.64 
   1   3  -3  590.59    7.99 
  -1  -3   3  577.40    7.26 
   0   3  -3  788.51    9.36 
   0   3  -3  792.41    9.80 
   0  -3   3  783.32    8.83 
  -1   3  -3    0.02    1.03 
  -1   3  -3    0.29    0.88 
  -1   3  -3    0.40    0.74 
   1  -3   3    1.28    0.81 
  -2   3  -3    7.29    1.10 
  -2   3  -3    4.07    0.96 
  -2   3  -3    4.92    1.22 
   2  -3   3    7.00    1.01 
  -3   3  -3  900.85   10.45 
  -3   3  -3  945.34   10.79 
  -3   3  -3  959.38   11.37 
   3  -3   3  927.09    9.89 
   3  -3   3  917.26   10.18 
  -4   3  -3    9.21    1.23 
  -4   3  -3   10.80    1.27 
  -4   3  -3   10.49    1.61 
   4  -3   3   12.76    1.30 
  -5   3  -3 1724.74   17.31 
  -5   3  -3 1676.65   16.61 
   5   3   3 1695.86   16.32 
   5  -3   3 1645.91   15.98 
   5  -3   3 1730.72   16.38 
   6  -3   3 1386.21   14.52 
  -6   3  -3 1384.46   15.16 
  -6   3  -3 1385.39   14.35 
   6  -3   3 1386.04   14.11 
   7  -3   3    7.15    1.48 
   7  -3   3    6.15    1.49 
   7  -3   3    6.55    1.29 
  -8   3  -3  471.70    7.08 
   8  -3   3  468.31    7.46 
   8  -3   3  457.20    6.90 
   8  -3   3  485.31    6.78 
   8  -3   3  470.68    6.43 
   8  -3   3  481.17    7.41 
   9  -3   3  929.85   11.64 
  -9   3  -3  919.21   11.22 
   9  -3   3  925.43   10.34 
   9  -3   3  937.19   10.67 
   9  -3   3  937.42   11.56 
   9  -3   3  930.54   11.40 
  10  -3   3 1484.92   14.77 
 -10   3  -3 1464.69   15.87 
  10  -3   3 1457.95   16.28 
  10  -3   3 1479.31   15.11 
  10  -3   3 1478.79   16.03 
  10  -3   3 1469.40   15.99 
  11  -3   3  314.68    6.37 
 -11   3  -3  311.49    6.05 
  11  -3   3  313.72    5.30 
  11  -3   3  314.37    5.53 
  11  -3   3  319.74    5.61 
  11  -3   3  313.38    6.22 
  11  -3   3  315.70    6.17 
  12  -3   3    5.27    1.77 
  12  -3   3    3.73    1.26 
 -12   3  -3   10.21    1.66 
  12   3   3    6.07    1.35 
  12  -3   3    3.99    1.86 
  12  -3   3    4.94    2.04 
  12  -3   3    5.05    1.50 
  12  -3   3    5.81    1.55 
  13  -3   3   34.76    1.98 
  13  -3   3   31.30    2.46 
  13   3   3   31.12    1.98 
  13  -3   3   32.80    2.00 
  13  -3   3   34.01    2.13 
  13  -3   3   34.02    2.58 
  14  -3   3   28.13    1.77 
  14  -3   3   26.55    1.73 
  14  -3   3   27.00    2.25 
  14   3   3   26.58    1.88 
  14  -3   3   27.59    2.36 
  15  -3   3  365.11    5.74 
  15  -3   3  355.52    6.45 
  15  -3   3  348.71    5.33 
 -15   3  -3  366.77    6.42 
  16  -3   3  486.91    7.36 
  16  -3   3  473.91    6.24 
  17  -3   3    9.41    1.36 
 -17   3  -3    8.41    1.34 
  17  -3   3    8.93    1.05 
  18  -3   3   16.60    1.40 
 -18   3  -3   16.91    1.42 
  18  -3   3   15.77    1.11 
  19  -3   3   39.08    1.69 
  19  -3   3   41.00    1.79 
  20  -3   3    2.13    0.82 
  19   4  -3   55.15    2.16 
  19   4  -3   54.73    2.17 
  19   4  -3   54.66    2.13 
  18   4  -3   72.88    2.72 
  18   4  -3   74.20    2.78 
  18  -4  -3   74.07    2.03 
  18   4  -3   78.07    2.77 
  17   4  -3   77.32    2.52 
  17   4  -3   73.58    2.95 
  17  -4  -3   75.58    2.16 
  17   4  -3   71.88    2.92 
  17   4  -3   76.40    3.02 
  16   4  -3    2.04    1.07 
  16   4  -3    1.13    1.34 
  16  -4  -3    1.81    0.96 
  16   4  -3    2.23    1.49 
  16   4  -3    1.21    1.45 
  15   4  -3   32.88    2.10 
  15   4  -3   30.83    2.38 
  15  -4  -3   33.37    1.70 
  15   4  -3   33.50    2.40 
  15   4  -3   32.67    2.50 
  14   4  -3  724.28   10.70 
  14   4  -3  739.12   10.23 
  14   4  -3  746.69   10.98 
  14  -4  -3  729.27    8.71 
  14   4  -3  747.68   11.12 
  13   4  -3  175.21    4.71 
  13   4  -3  176.82    5.12 
  13  -4  -3  175.25    3.82 
  13   4  -3  182.44    5.21 
  13   4  -3  170.09    4.87 
  12   4  -3    3.13    1.72 
  12   4  -3    1.17    1.46 
  12  -4  -3    1.36    1.28 
  12   4  -3    1.35    1.74 
  12   4  -3    2.42    1.87 
  11   4  -3   79.58    3.59 
  11   4  -3   78.97    3.53 
  11  -4  -3   81.91    2.83 
  11   4  -3   82.58    3.44 
  11   4  -3   80.13    3.73 
  10   4  -3  110.62    3.96 
  10   4  -3  106.57    4.01 
  10  -4  -3  107.47    3.25 
  10   4  -3  107.76    3.86 
  10   4  -3  114.22    4.32 
   9   4  -3  112.70    3.92 
  -9   4   3  112.95    3.30 
   9   4  -3  108.24    3.82 
   9   4  -3  106.58    4.05 
   9  -4  -3  107.84    3.24 
   9   4  -3  116.01    4.25 
   8   4  -3  629.77    9.90 
   8   4  -3  622.88    9.50 
  -8   4   3  610.53    8.29 
   8   4  -3  630.62    9.59 
   8   4  -3  617.91    9.98 
  -7   4   3   96.24    3.62 
   7   4  -3   97.97    3.65 
   7   4  -3   97.19    3.81 
   7   4  -3   97.95    3.61 
   7   4  -3  100.78    3.87 
  -6   4   3 1921.32   20.15 
   6   4  -3 1925.96   20.28 
   6   4  -3 1917.89   20.06 
   6   4  -3 1933.33   20.54 
  -5   4   3 4514.84   39.76 
   5   4  -3 4532.83   40.48 
   5   4  -3 4578.23   39.85 
  -4   4   3  289.03    5.76 
   4   4  -3  283.99    6.22 
  -3   4   3 4356.35   38.01 
   3   4  -3 4417.07   38.67 
   3   4  -3 4398.08   39.16 
  -2   4   3   75.40    2.78 
   2   4  -3   72.31    2.53 
   2   4  -3   71.70    3.07 
   2   4  -3   71.79    3.27 
   1   4  -3   92.06    2.86 
   1   4  -3   86.96    3.28 
   1   4  -3   92.03    3.56 
   0   4  -3    1.59    0.89 
   0   4  -3    0.88    1.52 
   0  -4   3    0.87    0.88 
  -1   4  -3   22.50    2.26 
  -1   4  -3   21.05    1.56 
  -1   4  -3   20.10    1.90 
   1  -4   3   21.01    1.53 
  -2   4  -3    1.68    1.27 
  -2   4  -3    3.39    1.02 
  -2   4  -3    4.54    1.65 
   2  -4   3    3.82    1.10 
  -3   4  -3   24.58    2.04 
  -3   4  -3   22.52    2.35 
   3  -4   3   23.78    1.61 
  -3   4  -3   23.76    1.73 
  -4   4  -3  849.78   10.94 
  -4   4  -3  833.54   12.00 
   4  -4   3  820.98    9.78 
   5  -4   3   36.26    2.35 
  -5   4  -3   37.82    2.33 
   5  -4   3   33.17    2.19 
   5  -4   3   38.49    2.00 
   6  -4   3  298.42    5.71 
   6  -4   3  292.36    6.00 
  -6   4  -3  288.70    5.84 
   6  -4   3  276.52    5.57 
   6  -4   3  273.36    5.04 
   6   4   3  282.49    5.45 
   6   4   3  277.55    5.39 
   7  -4   3  435.80    7.14 
   7  -4   3  445.84    7.66 
  -7   4  -3  431.01    7.41 
   7  -4   3  416.12    7.06 
   7   4   3  426.87    7.03 
   7   4   3  434.70    7.16 
   8  -4   3    4.08    1.64 
   8  -4   3    4.99    2.06 
  -8   4  -3    3.94    1.59 
   8  -4   3    4.29    1.50 
   8   4   3    3.72    1.25 
  -9   4  -3  754.45   10.50 
   9  -4   3  727.36   10.01 
   9   4   3  747.56   10.16 
   9  -4   3  750.55   10.43 
   9  -4   3  724.17    9.94 
 -10   4  -3  524.87    8.46 
  10   4   3  526.62    8.23 
  10  -4   3  514.47    7.53 
  10  -4   3  527.54    8.32 
  10  -4   3  511.17    7.90 
  10  -4   3  505.68    7.97 
 -11   4  -3  117.65    3.88 
  11  -4   3  113.34    3.56 
  11   4   3  119.64    3.73 
  11  -4   3  118.39    3.39 
  11  -4   3  120.14    3.91 
  11  -4   3  122.11    3.62 
 -12   4  -3   66.30    2.95 
  12  -4   3   62.07    2.62 
  12   4   3   65.15    2.83 
  12  -4   3   63.66    2.48 
  12  -4   3   64.82    2.89 
  13  -4   3   68.63    2.60 
 -13   4  -3   75.32    2.94 
  13   4   3   72.33    2.88 
  13  -4   3   68.19    2.41 
  13  -4   3   69.50    2.83 
  14  -4   3   60.92    2.07 
 -14   4  -3   67.49    2.71 
  14   4   3   61.14    2.56 
  14  -4   3   64.60    2.55 
 -15   4  -3   32.20    1.94 
  15   4   3   29.05    1.79 
  15  -4   3   29.31    1.43 
 -16   4  -3    0.33    1.00 
  16   4   3    0.74    0.85 
  16  -4   3    1.56    0.74 
  16   4   3    1.43    1.12 
 -17   4  -3   21.55    1.36 
  17   4   3   19.92    1.48 
  15   5  -3  631.73    8.24 
  14   5  -3    8.18    1.04 
  14   5  -3    7.28    1.25 
  14   5  -3    9.33    1.46 
  14  -5  -3    8.38    0.85 
  13   5  -3   14.28    1.52 
  13   5  -3   16.74    1.42 
  13  -5  -3   16.04    1.10 
  13   5  -3   14.61    1.73 
  12   5  -3   11.54    1.42 
  12   5  -3   10.22    1.53 
  12   5  -3   11.06    1.72 
  12  -5  -3    9.17    1.04 
  11   5  -3    1.57    1.20 
  11   5  -3    1.14    1.28 
  11   5  -3    0.84    1.47 
  11  -5  -3    0.41    0.90 
  10  -5  -3   29.06    1.62 
  10   5  -3   29.61    2.35 
  10   5  -3   30.93    2.09 
   9   5  -3   90.48    3.34 
   9  -5  -3   88.32    2.62 
   9   5  -3   88.69    3.60 
   8   5  -3   40.86    2.49 
   8   5  -3   42.93    2.78 
   8  -5  -3   40.85    1.97 
   7   5  -3   36.68    2.44 
   7   5  -3   40.49    2.69 
   7  -5  -3   36.19    1.91 
   6   5  -3    2.19    1.47 
   6   5  -3    2.42    1.70 
   5   5  -3   96.66    3.62 
   5   5  -3   94.02    3.84 
  -4   5   3   20.63    1.89 
   4   5  -3   22.05    2.10 
   4   5  -3   22.66    2.32 
   3   5  -3  169.78    5.05 
   2   5  -3   66.55    3.40 
   1   5  -3  274.81    6.42 
   0   5  -3  651.91    9.75 
   0   5  -3  657.89   10.45 
  -1   5  -3  116.39    3.93 
  -1   5  -3  123.37    4.46 
  -2   5  -3  279.39    5.96 
  -2   5  -3  272.98    6.55 
   3  -5   3  101.58    3.34 
  -3   5  -3  103.06    3.67 
   4  -5   3  214.89    4.71 
   4  -5   3  232.47    5.28 
  -4   5  -3  227.40    5.32 
   5  -5   3  184.47    4.33 
   5  -5   3  191.43    4.82 
  -5   5  -3  192.94    4.88 
  -6   5  -3  190.97    4.82 
   6  -5   3  189.17    4.29 
   6  -5   3  199.49    4.87 
  -7   5  -3  174.80    4.62 
   7  -5   3  163.20    4.33 
   7  -5   3  160.81    3.88 
  -8   5  -3   45.71    2.57 
   8  -5   3   44.01    2.52 
  -9   5  -3  107.94    3.59 
   9  -5   3  100.54    2.94 
   9  -5   3  102.49    3.32 
  10  -5   3  268.37    5.04 
  10  -5   3  263.72    4.58 
 -11   5  -3  140.78    3.51 
  11  -5   3  136.01    3.37 
  12  -5   3   20.26    1.27 
  12  -5   3   19.30    1.51 
  13  -5   3   13.00    0.97 
  13  -5   3   12.16    1.20 
   8   6  -3   58.06    2.32 
   7   6  -3    0.31    0.86 
   7   6  -3    1.22    1.17 
   6   6  -3   11.94    1.51 
   6   6  -3   13.14    1.33 
   5   6  -3   66.92    2.41 
   4   6  -3    9.55    1.29 
   3   6  -3  258.19    4.87 
  -2  -6   3  225.96    4.04 
   2   6  -3  233.93    4.63 
   1   6  -3    3.50    1.20 
  -1  -6   3    3.07    1.04 
   0  -6   3  136.92    3.00 
   0  -6   3  148.53    3.49 
   1  -6   3  233.40    4.43 
   2  -6   3    0.38    1.25 
  -2   6  -3    0.09    1.13 
  -3   6  -3   20.40    1.63 
   3  -6   3   17.31    1.62 
  -4   6  -3  387.60    6.12 
   4  -6   3  377.62    5.60 
  -5   6  -3   18.99    1.55 
   5  -6   3   15.81    1.44 
  -6   6  -3  106.03    2.91 
   6  -6   3   98.80    2.55 
  24   0  -4  260.99    4.31 
  23   0  -4  260.54    5.06 
  23   0  -4  248.98    4.65 
  22   0  -4   77.16    3.06 
  22   0  -4   71.94    2.79 
  21   0  -4 2571.46   24.63 
  21   0  -4 2623.09   25.33 
  20   0  -4 5241.16   45.62 
  19   0  -4  684.42   10.30 
  19   0  -4  659.29    9.36 
  18   0  -4 2967.78   27.81 
  18   0  -4 3022.59   28.93 
  17   0  -4 3342.79   30.48 
  17   0  -4 3375.96   31.55 
 -17   0   4 3313.91   31.58 
  16   0  -4    3.97    1.42 
  16   0  -4    9.64    1.84 
  15   0  -4   71.58    2.78 
  15   0  -4   79.77    3.17 
 -15   0   4   70.30    3.01 
  14   0  -4 1140.55   13.32 
  14   0  -4 1130.89   12.70 
 -14   0   4 1139.87   13.61 
  13   0  -4  926.92   10.73 
  13   0  -4  937.82   11.37 
 -13   0   4  924.88   11.56 
  12   0  -4   82.15    2.55 
  12   0  -4   83.10    2.79 
 -12   0   4   85.85    2.88 
  11   0  -4 1845.42   17.74 
  11   0  -4 1803.88   16.58 
 -11   0   4 1864.09   18.01 
  10   0  -4 1296.93   13.27 
  10   0  -4 1310.32   12.28 
 -10   0   4 1314.55   13.61 
   9   0  -4 1824.04   16.93 
  -9   0   4 1835.30   17.22 
  -7   0   4  275.13    4.33 
  -5   0   4   26.43    1.31 
  -4   0   4  573.36    6.51 
  -2   0   4 1720.05   15.25 
   1   0   4  377.85    4.81 
  -4   0  -4 1854.04   16.18 
   6   0   4 5363.86   43.07 
   6   0   4 5431.88   43.86 
   8   0   4  875.17    9.75 
   8   0   4  872.78   10.24 
   8   0   4  891.91    9.42 
   9   0   4  248.83    4.51 
   9   0   4  255.20    4.89 
   9   0   4  259.10    4.31 
  10   0   4   60.13    2.32 
  10   0   4   58.57    2.47 
  10   0   4   52.30    2.06 
 -10   0  -4   55.83    2.51 
  11   0   4  813.08   10.23 
  11   0   4  801.20    9.71 
  11   0   4  795.41    9.30 
 -11   0  -4  793.36   10.69 
  12   0   4  831.73   10.23 
  12   0   4  854.02   10.79 
 -12   0  -4  866.23   11.43 
  12   0   4  835.39    9.85 
  13   0   4 1090.50   12.59 
  13   0   4 1133.98   13.21 
 -13   0  -4 1116.49   13.91 
  13   0   4 1105.04   12.13 
  14   0   4  232.18    5.01 
  14   0   4  245.27    5.38 
 -14   0  -4  228.28    5.52 
  15   0   4   43.97    2.38 
  15   0   4   44.32    2.62 
 -15   0  -4   42.71    2.45 
  16   0   4  790.74   10.18 
  16   0   4  795.92   10.84 
  17   0   4  985.35   12.42 
  17   0   4  990.25   11.71 
  18   0   4 1915.88   19.41 
  18   0   4 1854.86   18.30 
  19   0   4   20.52    1.86 
  19   0   4   16.20    1.44 
  19   0   4   21.08    1.90 
  20   0   4  166.03    4.00 
  20   0   4  171.69    3.95 
  21   0   4    4.13    1.16 
  21   0   4    4.13    1.14 
 -21   0  -4    4.15    1.19 
 -24  -1   4   58.85    2.02 
  23   1  -4   22.58    1.54 
  23  -1  -4   23.28    1.63 
 -23  -1   4   23.49    1.66 
 -23   1   4   24.75    1.64 
  23   1  -4   22.18    1.40 
  22   1  -4    2.87    1.24 
  22  -1  -4    3.84    1.31 
  22   1  -4    4.57    1.13 
 -22  -1   4    2.81    1.33 
 -22   1   4    3.50    1.32 
  21   1  -4  103.39    3.65 
  21  -1  -4  104.85    3.46 
  21   1  -4  100.68    3.21 
  21   1  -4  103.60    3.42 
 -21  -1   4  108.36    3.64 
 -21   1   4  109.87    3.59 
  20   1  -4  354.05    6.96 
  20  -1  -4  343.81    6.52 
  20   1  -4  337.80    6.26 
  20   1  -4  342.48    6.60 
 -20  -1   4  350.88    6.89 
  19   1  -4  189.39    4.97 
  19   1  -4  190.26    5.19 
  19  -1  -4  190.35    4.91 
  19   1  -4  184.35    4.67 
 -19  -1   4  193.78    5.24 
  18   1  -4 1341.08   16.11 
  18  -1  -4 1346.67   15.48 
  18  -1  -4 1330.74   14.28 
  18   1  -4 1307.00   15.24 
 -18  -1   4 1362.64   16.29 
  18   1  -4 1303.57   15.60 
 -17   1   4    1.65    1.66 
  17   1  -4    3.99    1.58 
  17   1  -4    2.45    1.78 
  17   1  -4    3.65    1.70 
  17  -1  -4   11.59    1.64 
  17  -1  -4   33.10    2.41 
 -17   1   4   25.86    2.17 
 -17  -1   4    4.39    1.91 
  16   1  -4    6.11    1.55 
 -16   1   4    6.73    1.77 
  16   1  -4    7.99    1.94 
 -16   1   4    7.01    1.51 
  16  -1  -4    7.80    1.67 
  16   1  -4   10.21    1.78 
  16  -1  -4    6.20    1.37 
 -16  -1   4    7.91    1.87 
  15   1  -4  200.46    4.88 
  15  -1  -4  214.21    4.90 
  15   1  -4  203.76    4.98 
  15   1  -4  202.57    5.15 
  15  -1  -4  202.17    4.13 
 -15  -1   4  201.46    4.68 
 -15  -1   4  203.65    5.31 
 -15   1   4  207.08    5.21 
 -15  -1   4  225.53    5.58 
 -15   1   4  208.92    5.27 
  14   1  -4    9.04    1.54 
 -14   1   4   10.89    1.65 
  14  -1  -4   10.74    1.46 
 -14  -1   4   10.54    1.77 
  14   1  -4   10.87    1.63 
 -14   1   4    9.42    1.51 
  14  -1  -4   12.37    1.32 
 -14  -1   4    8.05    1.28 
 -14  -1   4    9.72    1.76 
  13   1  -4  103.23    3.34 
  13   1  -4  108.07    3.52 
  13  -1  -4  104.11    3.17 
  13  -1  -4  101.41    2.64 
 -13  -1   4  105.05    3.12 
 -13  -1   4  111.66    3.66 
 -13   1   4  103.81    3.48 
  13   1  -4  100.09    3.27 
 -13  -1   4  106.02    3.60 
 -13   1   4  112.98    3.63 
 -12  -1   4    1.86    0.92 
  12   1  -4    0.92    1.07 
  12   1  -4    1.93    1.26 
  12  -1  -4    0.76    0.95 
  12   1  -4    0.58    1.13 
 -12   1   4    0.05    1.05 
  12  -1  -4    0.79    0.83 
 -12  -1   4    0.13    1.17 
 -12   1   4    2.03    1.18 
  11   1  -4 3467.05   30.40 
  11  -1  -4 3482.21   29.61 
  11   1  -4 3412.04   30.07 
  11  -1  -4 3393.84   28.37 
 -11  -1   4 3417.29   29.70 
 -11   1   4 3496.82   30.73 
 -11  -1   4 3445.02   30.56 
 -11   1   4 3471.19   30.59 
  11   1  -4 3464.74   30.02 
  10   1  -4 1172.35   12.45 
  10   1  -4 1146.28   12.61 
  10  -1  -4 1196.77   12.04 
  10  -1  -4 1173.25   11.03 
 -10  -1   4 1164.55   12.09 
 -10   1   4 1174.40   12.92 
 -10  -1   4 1179.57   12.80 
   9   1  -4   27.88    1.65 
  -9  -1   4   26.66    1.42 
  -9  -1   4   28.46    1.66 
   8   1  -4 2649.38   23.26 
  -8  -1   4 2649.23   22.65 
   8   1  -4 2621.81   23.10 
  -8  -1   4 2615.18   23.26 
   7   1  -4 1150.78   11.57 
  -7  -1   4 1168.43   11.25 
  -7  -1   4 1138.93   11.71 
  -6  -1   4  104.42    2.37 
  -4  -1   4 1176.35   11.11 
  -2   1   4    0.21    0.79 
  -2  -1   4    0.73    0.65 
  -1  -1   4  228.45    3.45 
  -1   1   4  227.04    3.67 
   1   1   4  130.15    2.68 
  -2  -1  -4 2125.04   17.24 
   2   1   4 2151.81   18.39 
  -3   1  -4  914.60    9.44 
  -4   1  -4  834.94    9.06 
  -4   1  -4  850.46    9.08 
   4  -1   4  830.01    8.93 
  -5   1  -4  612.22    7.44 
   5  -1   4  645.34    7.47 
   5  -1   4  601.99    7.07 
   5  -1   4  608.66    7.29 
   5  -1   4  621.66    7.11 
   5  -1   4  601.38    7.12 
  -5   1  -4  612.59    7.43 
  -5  -1  -4  633.15    7.35 
   5  -1   4  610.20    7.55 
  -6   1  -4 1029.34   10.95 
  -6   1  -4 1027.16   11.02 
   6  -1   4 1035.11   10.91 
  -6  -1  -4 1053.37   10.72 
   6  -1   4  965.38   10.67 
   6  -1   4  988.91   10.34 
   6  -1   4  990.52   10.43 
   6  -1   4 1003.87   10.39 
   7  -1   4 8972.53   70.42 
   7  -1   4 9110.25   71.18 
   7  -1   4 9024.15   70.30 
   7   1   4 8946.94   69.93 
   7  -1   4 9010.78   70.37 
   8  -1   4   10.00    1.64 
  -8  -1  -4    7.38    1.25 
   8  -1   4   13.54    1.33 
   8   1   4   30.71    1.64 
   8  -1   4    7.67    1.14 
   8   1   4    6.35    1.05 
   8   1   4    9.22    0.92 
   8  -1   4    8.83    1.28 
  -8   1  -4   10.23    1.40 
  -9  -1  -4 2083.00   19.78 
   9   1   4 1973.79   18.44 
   9   1   4 2072.47   18.99 
   9   1   4 1989.94   17.78 
   9  -1   4 2071.57   18.84 
   9  -1   4 1998.83   19.00 
   9   1   4 2046.00   18.98 
   9  -1   4 1988.31   18.91 
  -9   1  -4 2101.16   20.11 
   9  -1   4 1988.80   19.76 
  10   1   4  904.38   10.13 
  10   1   4  947.07   10.71 
  10  -1   4  920.36   10.65 
  10  -1   4  924.90   10.41 
  10   1   4  895.02    9.58 
 -10   1  -4  939.41   11.64 
  10   1   4  918.75   10.70 
  10  -1   4  908.16   10.66 
 -10  -1  -4  954.48   11.33 
  11   1   4 1377.83   14.37 
 -11   1  -4 1335.45   15.36 
 -11  -1  -4 1353.15   15.02 
  11   1   4 1315.63   13.59 
  11   1   4 1356.32   14.26 
  11  -1   4 1321.28   14.34 
  11  -1   4 1311.33   14.16 
  12   1   4   19.21    1.78 
 -12  -1  -4   18.41    1.77 
  12   1   4   21.91    1.61 
  12   1   4   20.24    1.80 
  12  -1   4   19.02    1.80 
  13  -1   4   10.96    1.66 
  13   1   4    9.14    1.55 
 -13  -1  -4    8.60    1.46 
  13   1   4    9.09    1.34 
  13   1   4    9.53    1.58 
  13  -1   4    9.58    1.71 
  14   1   4   12.07    1.48 
  14   1   4   13.69    1.77 
 -14  -1  -4   12.46    1.60 
  14  -1   4   13.88    1.78 
  14   1   4   13.31    1.72 
  14  -1   4   12.97    1.77 
  14  -1   4   12.73    1.87 
  15   1   4   60.15    2.84 
  15  -1   4   57.18    3.02 
  15   1   4   53.61    2.34 
  15   1   4   56.50    2.67 
  15  -1   4   61.22    2.83 
  15  -1   4   55.01    2.62 
  16  -1   4   65.29    2.78 
  16   1   4   67.78    2.99 
  16  -1   4   66.74    3.07 
  16   1   4   67.49    2.88 
  16  -1   4   60.64    2.82 
  17  -1   4  166.58    4.22 
  17   1   4  183.42    4.60 
  17  -1   4  179.26    4.66 
  17   1   4  184.64    4.67 
  17   1   4  174.37    4.28 
  17  -1   4  180.28    4.38 
  18  -1   4    1.88    1.31 
  18   1   4    2.82    1.44 
  18  -1   4    1.57    1.50 
  18   1   4    2.19    1.46 
  19   1   4   32.18    2.03 
  19  -1   4   35.51    2.13 
  19   1   4   38.54    2.20 
  19  -1   4   33.24    1.90 
 -20  -1  -4    0.31    1.08 
 -20   1  -4    0.41    1.15 
  20   1   4   -0.50    1.11 
  20  -1   4   -0.27    1.09 
  20  -1   4    0.89    0.97 
  20   1   4    2.13    1.14 
  20  -1   4    1.04    1.16 
  21  -1   4    2.53    0.88 
 -21   1  -4    0.78    0.96 
  21   1   4    1.65    1.00 
  21  -1   4    2.53    0.96 
  21   1   4    3.21    1.02 
  21  -1   4    1.82    1.03 
 -21  -1  -4    2.27    0.93 
  22   2  -4   34.02    1.98 
 -22  -2   4   35.57    1.76 
 -22   2   4   33.26    1.59 
  21   2  -4  118.02    3.58 
 -21  -2   4  112.47    3.20 
 -21   2   4  110.30    3.03 
  20   2  -4   26.61    1.68 
  20   2  -4   33.06    2.32 
 -20  -2   4   28.41    2.00 
 -20   2   4   30.29    1.92 
  19   2  -4   26.38    2.35 
  19   2  -4   27.25    1.85 
  19  -2  -4   25.82    1.79 
 -19  -2   4   30.08    2.16 
  18   2  -4    3.59    1.33 
  18   2  -4    5.84    1.85 
  18  -2  -4    5.22    1.33 
 -18  -2   4    4.15    1.53 
  17   2  -4   95.95    3.34 
  17  -2  -4   94.16    2.93 
 -17  -2   4   99.56    3.70 
  17   2  -4   96.34    3.87 
  16   2  -4   17.59    2.29 
  16   2  -4   16.76    1.82 
  16  -2  -4   16.53    1.58 
 -16  -2   4   18.26    2.03 
  16   2  -4   17.00    1.81 
  15   2  -4   52.56    2.98 
  15   2  -4   53.38    2.60 
  15  -2  -4   61.29    2.33 
 -15   2   4   60.08    3.00 
 -15  -2   4   61.01    2.93 
  15   2  -4   56.48    2.74 
  14   2  -4 1113.41   13.14 
  14  -2  -4 1120.74   11.72 
  14   2  -4 1109.71   13.99 
 -14   2   4 1097.25   13.98 
 -14  -2   4 1112.89   13.56 
  14   2  -4 1114.80   13.45 
  13   2  -4   97.22    3.67 
  13   2  -4   93.86    3.24 
  13  -2  -4   94.38    2.59 
 -13   2   4   97.38    3.53 
 -13  -2   4   90.29    3.32 
  13   2  -4   99.29    3.36 
  12   2  -4    0.02    1.18 
 -12   2   4   -0.15    1.09 
  12   2  -4    1.67    1.48 
  12  -2  -4    0.33    0.86 
 -12  -2   4    1.53    1.27 
  12   2  -4    0.24    1.14 
  11   2  -4  277.11    5.63 
  11   2  -4  273.49    5.20 
  11  -2  -4  263.20    4.24 
 -11   2   4  276.56    5.59 
 -11  -2   4  264.22    5.30 
  11   2  -4  270.57    5.42 
  10   2  -4   90.48    2.90 
  10   2  -4   90.16    3.16 
 -10   2   4   89.32    3.02 
 -10  -2   4   88.02    2.92 
  10   2  -4   83.60    2.91 
   9   2  -4   15.26    1.64 
   9   2  -4   16.85    1.50 
   9   2  -4   20.86    1.47 
  -9   2   4   16.96    1.48 
  -9  -2   4   15.64    1.45 
   9   2  -4   16.11    1.48 
   8   2  -4  752.84    9.37 
   8   2  -4  706.51    8.77 
   8   2  -4  684.85    8.62 
  -8   2   4  715.72    9.00 
  -8  -2   4  752.05    8.97 
   8   2  -4  703.20    8.98 
   7   2  -4 2043.09   18.72 
   7   2  -4 1959.58   18.58 
   7   2  -4 2025.00   19.22 
  -7   2   4 2044.67   18.88 
  -7  -2   4 1958.02   18.67 
   7   2  -4 2021.08   19.03 
   6   2  -4 5977.66   48.27 
   6   2  -4 6080.60   48.93 
   6   2  -4 5948.79   48.80 
   5   2  -4 3229.57   28.24 
   5   2  -4 3216.67   27.67 
  -5   2   4 3297.34   27.71 
   5   2  -4 3278.76   28.11 
   4   2  -4   37.11    1.85 
  -4  -2   4   34.94    1.58 
  -4   2   4   36.27    1.60 
   4   2  -4   39.55    1.79 
   3   2  -4 5858.54   47.47 
  -3  -2   4 5864.03   46.60 
   1   2  -4 1693.32   16.35 
  -1   2   4 1720.81   15.56 
   1   2   4  553.76    6.40 
   1  -2   4  551.61    6.57 
  -1   2  -4  549.31    6.37 
   1  -2   4  534.29    6.80 
  -2   2  -4   24.34    1.25 
  -2   2  -4   22.99    1.51 
   2  -2   4   24.43    1.33 
   2  -2   4   24.31    1.43 
  -2   2  -4   25.05    1.27 
  -3   2  -4  119.82    2.61 
   3  -2   4  118.50    2.73 
  -3   2  -4  125.20    3.12 
  -3   2  -4  122.73    3.12 
   3  -2   4  122.29    2.60 
   3  -2   4  120.28    2.87 
   4  -2   4  668.71    8.24 
  -4   2  -4  653.43    7.50 
  -4   2  -4  677.46    8.42 
   4  -2   4  664.34    7.97 
   4  -2   4  666.88    7.76 
   4  -2   4  664.70    7.92 
  -4  -2  -4  678.02    7.67 
  -4   2  -4  675.73    8.06 
  -5   2  -4 2304.38   21.10 
   5  -2   4 2316.27   21.28 
   5  -2   4 2285.90   20.97 
  -5   2  -4 2361.11   21.61 
  -5  -2  -4 2320.24   20.46 
   5  -2   4 2328.29   20.86 
   5  -2   4 2320.39   20.85 
   5  -2   4 2327.16   20.66 
   6  -2   4 1950.92   18.68 
   6  -2   4 1930.88   17.98 
  -6   2  -4 1908.82   18.94 
  -6  -2  -4 1974.55   17.93 
   6  -2   4 1954.90   18.26 
   6  -2   4 1976.28   18.69 
   6  -2   4 1947.94   18.18 
   6   2   4 1893.82   17.28 
  -6   2  -4 1947.28   18.66 
   6  -2   4 1923.75   18.39 
   7  -2   4  189.44    3.88 
  -7   2  -4  186.98    4.32 
  -7  -2  -4  187.09    3.86 
   7  -2   4  193.46    4.32 
   7  -2   4  181.14    3.88 
  -7   2  -4  188.82    4.21 
   7   2   4  183.73    3.52 
   7  -2   4  184.04    4.10 
   7  -2   4  180.97    4.25 
   8  -2   4   50.48    2.55 
   8  -2   4   58.24    2.32 
   8  -2   4   54.28    2.30 
  -8   2  -4   59.07    2.53 
   8  -2   4   54.78    1.89 
   8   2   4   54.44    1.99 
   8  -2   4   54.82    2.17 
   8  -2   4   54.89    2.44 
   8  -2   4   50.88    2.58 
  -8  -2  -4   53.22    2.15 
   9  -2   4  461.57    6.84 
   9  -2   4  455.13    7.55 
  -9   2  -4  474.43    7.54 
   9  -2   4  457.99    5.99 
   9  -2   4  458.88    6.75 
   9   2   4  455.48    6.39 
  -9  -2  -4  454.13    6.89 
   9  -2   4  450.19    6.65 
   9  -2   4  457.62    7.04 
   9  -2   4  475.97    7.57 
  10   2   4 1208.13   13.07 
  10  -2   4 1198.74   14.40 
  10  -2   4 1222.44   13.32 
 -10   2  -4 1252.78   14.46 
  10  -2   4 1206.64   12.03 
  10  -2   4 1232.91   13.32 
  10   2   4 1213.10   12.73 
  10  -2   4 1225.63   13.50 
  10  -2   4 1218.72   13.08 
  10  -2   4 1213.06   14.09 
  11   2   4  824.29   10.17 
  11  -2   4  827.40   11.32 
  11  -2   4  848.00   10.32 
  11  -2   4  794.33    8.88 
 -11   2  -4  857.08   11.22 
  11  -2   4  841.29   10.29 
  11   2   4  820.26    9.81 
  11  -2   4  838.24   10.43 
  11  -2   4  823.10   10.12 
  11  -2   4  827.20   11.18 
  12  -2   4 3524.04   30.89 
  12   2   4 3476.47   30.97 
  12  -2   4 3449.15   32.30 
 -12   2  -4 3499.63   32.02 
  12  -2   4 3382.46   28.85 
  12  -2   4 3539.61   30.94 
  12  -2   4 3448.82   30.81 
  12   2   4 3472.25   30.25 
  12  -2   4 3511.28   30.74 
  13  -2   4   26.71    2.08 
  13   2   4   22.95    1.94 
  13  -2   4   25.53    2.52 
  13   2   4   29.68    2.17 
  13  -2   4   26.20    1.44 
  13  -2   4   25.47    2.19 
  13   2   4   23.68    1.80 
  13  -2   4   25.01    2.12 
  13  -2   4   27.09    2.01 
  14  -2   4    5.94    1.56 
  14   2   4    2.78    1.41 
  14   2   4    1.98    1.34 
  14  -2   4    3.08    1.82 
  14  -2   4    6.43    1.01 
  14  -2   4    3.27    1.52 
  14   2   4    2.41    1.17 
  14  -2   4    2.74    1.35 
  15   2   4    6.80    1.46 
  15   2   4    5.94    1.44 
  15  -2   4    6.95    1.86 
  15  -2   4    5.55    0.95 
  15  -2   4    6.18    1.46 
  15  -2   4    5.26    1.35 
  16  -2   4   55.99    2.51 
  16   2   4   57.83    2.61 
  16  -2   4   54.44    2.74 
  16   2   4   59.44    2.62 
  16  -2   4   55.30    2.39 
  17  -2   4   15.54    1.57 
  17   2   4   17.09    1.63 
  17  -2   4   15.50    1.80 
  17   2   4   15.48    1.60 
  18   2   4    0.50    1.10 
  18   2   4    1.29    1.04 
  18  -2   4    0.82    1.22 
  19   2   4  102.42    2.82 
  19   2   4  109.18    2.96 
 -19   2  -4  113.15    3.15 
  19  -2   4  108.78    3.04 
  20  -2   4   15.20    1.33 
  20   2   4   15.79    1.26 
 -20   2  -4   17.67    1.31 
  21   3  -4   74.41    2.55 
  20   3  -4    2.28    1.31 
  20   3  -4    1.76    0.97 
  20  -3  -4    1.28    0.87 
  19   3  -4  117.11    3.39 
  19  -3  -4  118.16    2.78 
  19   3  -4  119.87    3.75 
  19   3  -4  114.79    3.29 
  18   3  -4    1.45    1.61 
  18   3  -4    1.00    1.20 
  18  -3  -4    1.31    1.03 
  18   3  -4    2.27    1.25 
  17   3  -4  250.51    5.98 
  17   3  -4  238.09    5.45 
  17  -3  -4  241.08    4.32 
  17   3  -4  249.06    5.54 
  16   3  -4   10.13    2.08 
  16   3  -4    7.74    1.65 
  16  -3  -4    8.61    1.27 
  16   3  -4   11.62    1.77 
  15   3  -4 1345.90   16.40 
  15   3  -4 1306.20   15.72 
  15  -3  -4 1326.85   13.38 
  15   3  -4 1326.24   15.94 
  14   3  -4  197.11    5.19 
  14   3  -4  201.15    5.59 
  14  -3  -4  202.21    3.97 
  14   3  -4  199.38    5.34 
  13   3  -4  159.96    4.61 
  13   3  -4  164.58    4.98 
  13  -3  -4  161.20    3.51 
 -13   3   4  153.76    4.33 
  13   3  -4  166.65    4.89 
  12   3  -4 1123.47   14.36 
  12   3  -4 1113.61   13.89 
  12  -3  -4 1145.59   11.73 
  12   3  -4 1143.53   14.24 
  11   3  -4   44.32    2.82 
  11   3  -4   45.06    2.62 
  11  -3  -4   45.92    1.96 
 -11   3   4   44.57    2.31 
  11   3  -4   43.50    2.71 
  10   3  -4   69.43    3.21 
  10   3  -4   65.50    2.91 
  10   3  -4   67.10    3.10 
   9   3  -4  236.61    5.48 
   9   3  -4  232.97    5.25 
  -9   3   4  235.71    4.80 
   9   3  -4  240.93    5.51 
  -8   3   4    1.22    0.91 
   8   3  -4    1.95    1.44 
   8   3  -4    5.42    1.39 
   8   3  -4    5.24    1.48 
  -7   3   4    0.39    0.78 
   7   3  -4    1.25    1.23 
   6   3  -4  455.14    7.18 
  -6   3   4  439.26    6.39 
   6   3  -4  451.01    7.41 
   5   3  -4  177.23    4.22 
  -5   3   4  171.71    3.54 
   5   3  -4  171.76    4.35 
  -4   3   4  470.44    6.25 
   4   3  -4  480.30    7.31 
   3   3  -4 2440.55   22.69 
  -3   3   4 2410.54   21.24 
   2   3  -4 1514.02   15.43 
   2   3  -4 1520.14   15.84 
  -2  -3   4 1534.72   15.29 
   1   3  -4   50.18    2.22 
   1   3  -4   54.85    2.44 
  -1  -3   4   51.17    2.18 
   0   3  -4    7.08    1.24 
   0   3  -4    5.49    1.31 
   0  -3   4    8.12    1.26 
  -1   3  -4 1308.04   13.82 
  -1   3  -4 1312.60   14.66 
   1  -3   4 1312.81   13.57 
  -2   3  -4   30.20    1.70 
  -2   3  -4   30.43    2.06 
   2  -3   4   28.42    1.67 
  -3   3  -4  343.23    6.08 
  -3   3  -4  343.14    5.71 
  -3   3  -4  352.80    6.52 
   3  -3   4  349.71    5.55 
   3  -3   4  347.22    5.65 
   4  -3   4  389.25    5.61 
  -4   3  -4  384.08    6.64 
  -4   3  -4  386.34    6.09 
   4  -3   4  390.21    6.00 
   4  -3   4  396.40    6.15 
   5  -3   4  127.51    3.61 
  -5   3  -4  127.38    3.74 
  -5   3  -4  127.86    3.34 
   5  -3   4  127.43    3.04 
   5  -3   4  130.44    3.33 
   5  -3   4  122.65    3.42 
   5  -3   4  125.88    3.63 
   6  -3   4  257.69    5.32 
   6  -3   4  267.35    5.35 
  -6   3  -4  266.68    5.62 
  -6   3  -4  262.17    4.94 
   6  -3   4  257.92    5.43 
   6  -3   4  269.20    4.98 
   6  -3   4  273.34    5.12 
   6  -3   4  267.80    4.68 
   7  -3   4   79.12    2.57 
  -7   3  -4   78.12    2.67 
   7  -3   4   76.46    3.13 
   7  -3   4   76.96    2.86 
   7  -3   4   82.90    3.21 
   7  -3   4   76.64    3.15 
   8  -3   4   27.92    1.76 
  -8   3  -4   26.34    1.78 
   8  -3   4   25.56    2.23 
   8  -3   4   25.90    1.96 
   8  -3   4   28.58    2.31 
   8  -3   4   26.61    2.27 
  -9   3  -4 1459.13   15.59 
   9  -3   4 1487.24   16.55 
   9  -3   4 1483.88   15.14 
   9  -3   4 1457.93   14.78 
   9  -3   4 1497.65   15.53 
   9  -3   4 1493.71   16.18 
   9  -3   4 1496.50   16.39 
  10  -3   4 1249.91   13.31 
  10  -3   4 1238.28   14.72 
  10  -3   4 1195.56   12.78 
  10  -3   4 1238.56   13.62 
  10  -3   4 1243.97   14.28 
  10  -3   4 1247.70   14.58 
  11  -3   4  632.03    8.29 
  11  -3   4  620.43    9.51 
  11  -3   4  596.73    7.71 
  11  -3   4  624.76    8.57 
  11  -3   4  613.70    9.03 
  11  -3   4  615.70    9.31 
  12  -3   4 1676.41   16.46 
  12  -3   4 1671.87   18.16 
  12  -3   4 1685.59   16.83 
  12  -3   4 1652.68   17.74 
  13  -3   4 1935.04   19.94 
  13  -3   4 1948.48   18.40 
  13  -3   4 1960.25   18.79 
  14  -3   4  111.24    3.69 
  14  -3   4  111.97    3.07 
  14  -3   4  106.84    2.55 
  15  -3   4   73.93    2.48 
  15  -3   4   74.10    2.95 
 -15   3  -4   77.33    2.74 
  15  -3   4   69.18    1.98 
  16  -3   4  175.23    4.09 
 -16   3  -4  181.20    3.90 
  17  -3   4  102.48    2.92 
 -17   3  -4  105.60    2.73 
  18  -3   4    5.85    1.07 
  19  -3   4    1.35    0.78 
  18   4  -4   -0.02    1.12 
  18   4  -4    0.91    0.92 
  17   4  -4   80.95    2.98 
  17   4  -4   81.44    2.82 
  17   4  -4   83.60    2.64 
  16   4  -4   81.14    2.83 
  16   4  -4   80.25    2.98 
  16   4  -4   82.64    3.18 
  16   4  -4   81.31    3.09 
  15   4  -4   55.33    2.61 
  15   4  -4   58.12    2.91 
  15   4  -4   58.67    2.77 
  15   4  -4   58.46    2.83 
  14   4  -4  239.35    5.66 
  14   4  -4  234.65    5.32 
  14   4  -4  244.89    5.57 
  14   4  -4  250.68    5.76 
  13   4  -4    3.63    1.45 
  13   4  -4    4.04    1.72 
  13   4  -4    3.41    1.56 
  13   4  -4    4.41    1.76 
  12   4  -4    4.79    1.62 
  12   4  -4    6.83    1.86 
  12   4  -4    5.83    1.66 
  12   4  -4    6.12    1.73 
  11   4  -4  185.31    5.19 
  11   4  -4  187.48    5.06 
  11   4  -4  188.51    5.15 
  11   4  -4  190.28    5.31 
  10   4  -4   24.47    2.39 
  10   4  -4   20.52    2.21 
  10   4  -4   21.25    2.22 
  10   4  -4   24.51    2.42 
   9   4  -4   10.06    2.00 
   9   4  -4    8.86    1.86 
   8   4  -4  134.39    4.38 
   8   4  -4  139.28    4.41 
   7   4  -4   13.20    2.02 
   7   4  -4   11.26    1.98 
   6   4  -4 1744.99   19.09 
   6   4  -4 1736.37   19.26 
   6   4  -4 1783.68   19.31 
   5   4  -4 1974.45   20.93 
   5   4  -4 2021.50   20.91 
   5   4  -4 1980.70   21.06 
  -5  -4   4 1983.69   19.67 
   4   4  -4  160.35    4.46 
   4   4  -4  154.92    4.63 
   4   4  -4  151.77    3.93 
  -4  -4   4  161.82    4.00 
   3   4  -4  600.19    9.09 
   3   4  -4  605.26    9.44 
  -3  -4   4  591.30    8.15 
   2   4  -4  512.86    8.23 
   2   4  -4  490.10    7.63 
   2   4  -4  517.73    8.67 
  -2  -4   4  502.10    7.30 
   1   4  -4  134.87    3.74 
   1   4  -4  146.20    4.18 
   1   4  -4  143.65    4.49 
  -1  -4   4  138.23    3.54 
   0   4  -4  566.79    8.47 
   0   4  -4  591.51    8.88 
   0   4  -4  592.93    9.51 
   0  -4   4  575.15    7.79 
   0  -4   4  583.53    7.91 
  -1   4  -4  114.22    3.55 
  -1   4  -4  120.63    3.78 
  -1   4  -4  120.40    4.24 
   1  -4   4  115.78    3.18 
   1  -4   4  118.90    3.32 
  -2   4  -4  142.11    4.09 
  -2   4  -4  147.07    4.73 
   2  -4   4  145.99    3.72 
  -2   4  -4  141.95    4.02 
  -3   4  -4  759.20   11.45 
   3  -4   4  767.41    9.59 
  -3   4  -4  763.80   10.31 
   4  -4   4  811.24   10.66 
  -4   4  -4  795.57   10.63 
   4  -4   4  794.38    9.95 
   5  -4   4  115.34    3.76 
   5  -4   4  104.82    3.66 
   5  -4   4  110.63    3.32 
   6  -4   4  409.98    7.15 
   6  -4   4  387.65    7.16 
   6  -4   4  396.66    6.51 
   6  -4   4  395.37    6.04 
  -7   4  -4  116.00    3.66 
   7  -4   4  113.51    3.79 
   7  -4   4  115.22    3.13 
   7  -4   4  115.84    3.84 
  -8   4  -4  106.98    3.55 
   8  -4   4  108.21    3.77 
   8  -4   4  108.22    3.00 
   8  -4   4  114.89    3.81 
   9  -4   4    5.47    1.76 
  -9   4  -4    4.80    1.42 
   9  -4   4    5.44    1.65 
   9  -4   4    4.79    1.38 
   9  -4   4    5.36    1.22 
 -10   4  -4   64.97    2.82 
  10  -4   4   59.82    2.38 
  10  -4   4   64.24    2.31 
  10  -4   4   65.18    2.93 
  10  -4   4   65.21    2.95 
 -11   4  -4   55.30    2.54 
  11  -4   4   55.53    2.65 
  11  -4   4   55.07    2.16 
  11  -4   4   58.90    2.14 
  11  -4   4   57.38    2.69 
  12  -4   4  482.78    7.23 
  12  -4   4  456.18    6.04 
  13  -4   4  751.13    9.16 
 -13   4  -4  764.83    9.47 
 -14   4  -4   53.58    2.23 
  14  -4   4   49.67    2.05 
  14  -4   4   47.10    1.50 
  14   4   4   51.73    2.25 
  15  -4   4  141.61    3.02 
  15   4   4  147.05    3.42 
 -16   4  -4   37.10    1.60 
  14   5  -4    0.86    1.03 
  13   5  -4   27.64    1.66 
  13   5  -4   22.72    1.77 
  12   5  -4   47.59    2.19 
  12   5  -4   49.25    2.44 
  11   5  -4   30.89    1.98 
  11   5  -4   32.35    2.20 
  10   5  -4    0.42    1.25 
  10   5  -4    1.03    1.35 
   9   5  -4    5.53    1.39 
   9   5  -4    6.37    1.65 
   8   5  -4  281.25    5.86 
   8   5  -4  285.32    6.09 
   7   5  -4   63.65    3.07 
   6   5  -4 1039.75   13.43 
   5   5  -4  422.66    7.79 
   4   5  -4    6.18    1.57 
   4   5  -4    6.39    1.81 
   3   5  -4    0.99    1.40 
   3   5  -4    0.94    1.57 
   2   5  -4    3.47    1.52 
   2   5  -4    0.82    1.56 
   1   5  -4    6.23    1.56 
   1   5  -4    5.76    1.89 
   0   5  -4  161.10    4.41 
   0   5  -4  157.48    4.84 
  -1   5  -4    0.20    1.38 
   2  -5   4    0.45    1.51 
  -2   5  -4    0.90    1.36 
   2  -5   4    0.49    1.21 
   3  -5   4   52.22    2.59 
  -3   5  -4   54.86    2.67 
   4  -5   4   18.38    1.85 
  -4   5  -4   16.65    1.79 
   4  -5   4   15.03    1.61 
  -5   5  -4   49.32    2.49 
   5  -5   4   46.53    2.22 
   5  -5   4   48.65    2.45 
  -6   5  -4  174.54    4.35 
   6  -5   4  156.87    3.79 
   6  -5   4  173.04    4.30 
   6  -5   4  162.39    3.97 
  -7   5  -4    9.41    1.54 
   7  -5   4    9.30    1.52 
   7  -5   4    8.17    1.70 
   8  -5   4    1.36    1.17 
   8  -5   4    1.08    1.40 
   8  -5   4    1.16    1.03 
  -8   5  -4    3.91    1.29 
  -9   5  -4   14.14    1.54 
   9  -5   4   11.75    1.20 
   9  -5   4   14.82    1.62 
   9  -5   4   15.10    1.44 
 -10   5  -4    2.63    1.07 
  10  -5   4    2.40    0.86 
  10  -5   4    2.12    1.21 
  11  -5   4    7.10    1.20 
 -12   5  -4   78.11    2.28 
  12  -5   4   67.81    2.04 
   6   6  -4   56.37    2.28 
   5   6  -4    0.73    0.87 
   5   6  -4    0.19    1.07 
  -4  -6   4    0.19    0.95 
   4   6  -4    0.49    0.90 
  -3  -6   4   12.66    1.24 
  -2  -6   4   66.04    2.12 
  -1  -6   4    1.84    0.97 
  -1  -6   4    0.36    1.10 
   1   6  -4    0.65    0.94 
   0  -6   4   21.56    1.56 
   0   6  -4   22.08    1.57 
   1  -6   4   32.94    1.76 
  -1   6  -4   31.50    1.75 
   2  -6   4    0.49    1.06 
  -2   6  -4    0.57    0.98 
  -3   6  -4    7.88    1.16 
   3  -6   4    8.52    1.22 
  23   0  -5    0.62    1.00 
  22   0  -5    0.46    1.22 
  21   0  -5    0.87    1.44 
  20   0  -5    0.66    1.64 
 -20   0   5    0.89    1.64 
  19   0  -5   -0.41    1.76 
 -19   0   5    1.08    1.77 
  18   0  -5    0.91    1.73 
  18   0  -5   -1.73    1.83 
 -18   0   5    0.34    1.75 
  17   0  -5    4.14    1.81 
 -17   0   5   -0.17    1.79 
 -16   0   5    0.36    1.24 
  16   0  -5    0.35    1.69 
 -15   0   5   -0.19    1.16 
 -15   0   5    1.59    1.68 
 -14   0   5    0.18    1.11 
 -14   0   5    0.15    1.44 
 -13   0   5    0.77    1.11 
  13   0  -5    0.08    1.29 
 -12   0   5    0.71    1.07 
  12   0  -5    0.37    1.21 
 -12   0   5    1.14    1.22 
 -11   0   5    0.80    0.97 
  11   0  -5    0.29    1.03 
 -10   0   5   -0.07    0.89 
  10   0  -5    0.21    0.91 
 -10   0   5    0.57    1.00 
  -9   0   5   10.81    1.23 
  -9   0   5    6.78    1.09 
  -8   0   5    0.73    0.86 
  -8   0   5    0.74    0.85 
  -7   0   5    0.81    0.83 
   7   0  -5    0.29    0.75 
  -7   0   5    0.69    0.76 
   6   0  -5    0.99    0.73 
  -6   0   5    0.88    0.83 
  -6   0   5    0.44    0.70 
  -5   0   5    0.33    0.78 
  -4   0   5    1.18    0.86 
  -3   0   5    1.05    0.85 
  -2   0   5    1.16    0.83 
  -1   0   5    0.15    0.76 
   0   0   5    0.36    0.78 
   1   0   5   26.41    1.45 
   2   0   5    0.40    0.74 
   3   0   5    1.25    0.75 
  -3   0  -5    0.76    0.61 
   4   0   5    2.21    1.00 
   4   0   5    1.49    0.79 
   5   0   5    0.85    1.04 
   5   0   5    0.33    0.80 
  -5   0  -5    0.70    0.63 
   5   0   5    1.93    0.88 
  -5   0  -5   -0.11    0.92 
   6   0   5    0.13    0.89 
  -6   0  -5    1.95    0.78 
  -6   0  -5    0.65    0.94 
   7   0   5    0.11    0.94 
   7   0   5    1.73    1.13 
  -7   0  -5    2.08    1.08 
  -8   0  -5    0.42    1.07 
   8   0   5    0.70    0.90 
   9   0   5    1.15    1.10 
  -9   0  -5   -0.37    1.12 
   9   0   5    1.77    1.21 
   9   0   5    1.58    1.06 
  10   0   5    1.11    1.20 
 -10   0  -5    0.17    1.23 
 -11   0  -5    0.12    1.23 
  11   0   5   -0.25    1.18 
  11   0   5   -0.05    1.38 
  11   0   5    0.80    1.01 
  12   0   5    0.12    1.28 
  12   0   5    4.77    1.56 
  12   0   5    4.81    1.22 
 -12   0  -5    1.00    1.31 
  13   0   5    1.90    1.34 
  13   0   5   -0.93    1.60 
 -13   0  -5    1.34    1.30 
  13   0   5    1.52    1.22 
  14   0   5    0.57    1.32 
  14   0   5    0.50    1.40 
  15   0   5   -0.37    1.30 
  15   0   5   -0.08    1.37 
  16   0   5    3.33    1.28 
  16   0   5    2.73    1.47 
  17   0   5    0.61    1.18 
  17   0   5    0.57    0.92 
  17   0   5    1.18    1.31 
  18   0   5    0.85    0.84 
  18   0   5    0.65    1.19 
  19   0   5    0.43    1.12 
  20   0   5    0.40    0.99 
  20   0   5    0.69    0.95 
 -20   0  -5   -0.06    1.01 
  23   1  -5    6.95    1.00 
  23  -1  -5    7.65    1.14 
 -23  -1   5    8.84    1.16 
 -23   1   5    6.86    1.02 
  22   1  -5    0.60    1.01 
  22  -1  -5    1.17    1.17 
 -22  -1   5    1.22    1.13 
 -22   1   5    1.78    1.09 
  21   1  -5  398.02    6.49 
  21   1  -5  394.23    6.37 
  21  -1  -5  399.11    6.50 
  21  -1  -5  394.66    6.64 
 -21  -1   5  413.56    6.95 
 -21   1   5  416.78    6.73 
  20   1  -5  719.38    9.83 
  20  -1  -5  728.26    9.85 
  20   1  -5  713.27    9.72 
 -20  -1   5  765.53   10.50 
 -20   1   5  760.82   10.16 
  19  -1  -5  330.93    6.31 
  19   1  -5  323.22    6.35 
 -19  -1   5  327.48    6.75 
 -19   1   5  337.04    6.49 
  19   1  -5  322.96    6.30 
  18   1  -5 1899.81   20.02 
  18  -1  -5 1890.43   19.83 
  18   1  -5 1892.77   20.05 
 -18  -1   5 1961.92   20.83 
 -18   1   5 1932.82   20.33 
  17   1  -5  177.96    5.18 
  17   1  -5  172.21    4.75 
  17  -1  -5  179.07    4.66 
  17   1  -5  180.43    4.85 
 -17  -1   5  185.74    5.26 
 -17   1   5  179.69    4.88 
  16   1  -5  318.43    6.83 
  16   1  -5  313.39    6.41 
  16  -1  -5  313.50    6.25 
  16   1  -5  319.19    6.53 
 -16   1   5  314.77    6.77 
 -16  -1   5  329.73    6.94 
 -16   1   5  322.85    6.59 
 -15  -1   5    3.58    1.14 
 -15   1   5    1.99    1.27 
  15   1  -5    6.00    1.66 
  15   1  -5    1.44    1.68 
  15  -1  -5    2.25    1.35 
  15   1  -5    5.26    1.57 
 -15  -1   5    4.62    1.80 
 -15   1   5    3.24    1.54 
  14   1  -5   59.35    2.77 
  14   1  -5   57.56    2.91 
  14  -1  -5   61.47    2.64 
  14  -1  -5   60.39    2.20 
 -14  -1   5   61.20    2.57 
 -14   1   5   56.86    2.84 
 -14  -1   5   58.53    3.03 
 -14   1   5   63.22    2.88 
  13   1  -5  517.59    8.01 
  13  -1  -5  517.08    7.67 
  13   1  -5  509.59    8.27 
 -13  -1   5  496.50    7.71 
 -13   1   5  523.94    8.52 
 -13  -1   5  517.56    8.47 
 -13   1   5  538.95    8.15 
  12   1  -5  153.04    4.00 
  12   1  -5  153.12    4.21 
  12  -1  -5  151.68    3.76 
 -12  -1   5  150.85    3.79 
 -12   1   5  151.23    4.22 
 -12  -1   5  168.80    4.41 
 -12   1   5  153.31    3.99 
  11   1  -5 3974.43   34.31 
  11  -1  -5 3952.10   33.66 
  11   1  -5 4024.12   34.58 
 -11  -1   5 3994.24   34.05 
 -11   1   5 3923.15   34.99 
 -11  -1   5 3883.18   34.82 
 -11   1   5 3900.80   34.24 
  10   1  -5   39.56    2.00 
 -10  -1   5   36.77    1.82 
 -10   1   5   48.53    2.31 
  10   1  -5   40.92    2.11 
 -10  -1   5   36.81    2.10 
 -10   1   5   47.35    2.07 
   9   1  -5 1225.78   12.97 
   9   1  -5 1227.34   13.13 
  -9  -1   5 1208.29   12.66 
  -9   1   5 1239.58   13.47 
  -9  -1   5 1195.32   13.19 
  -9   1   5 1205.47   12.66 
   8   1  -5  143.47    3.33 
   8   1  -5  149.08    3.47 
  -8  -1   5  137.62    3.17 
  -8  -1   5  137.37    3.43 
  -8   1   5  138.88    3.12 
   7   1  -5  963.46   10.43 
   7   1  -5  941.00   10.33 
  -7  -1   5  935.83   10.08 
  -7   1   5  922.49    9.81 
   6   1  -5   67.11    2.23 
  -6  -1   5   63.04    2.09 
   5   1  -5 6569.67   52.34 
  -4  -1   5  506.27    6.37 
  -3  -1   5  215.50    3.89 
  -3  -1   5  232.03    3.84 
  -2  -1   5  377.21    5.38 
  -2  -1   5  387.53    5.25 
  -2   1   5  389.52    5.54 
  -1  -1   5 2838.44   24.76 
  -1  -1   5 2910.43   24.51 
  -1   1   5 2958.34   25.01 
  -1  -1   5 2887.57   24.83 
   0  -1   5 4714.66   38.23 
   0  -1   5 4680.54   38.26 
   1  -1   5   72.09    2.21 
   1  -1   5   72.04    2.18 
   1   1   5   69.90    2.16 
   1   1   5   73.27    2.06 
   1  -1   5   72.87    2.12 
   2  -1   5    2.24    0.91 
   2  -1   5    2.32    0.88 
   2   1   5    2.76    0.77 
   2  -1   5    4.62    0.90 
   2   1   5    2.68    0.82 
   3  -1   5    1.22    0.85 
  -3   1  -5    1.80    0.85 
   3   1   5    2.70    0.79 
   3  -1   5    1.89    0.84 
  -3   1  -5    1.65    0.87 
   4   1   5 1515.52   14.03 
   4  -1   5 1507.39   14.58 
  -4   1  -5 1500.27   14.96 
  -4   1  -5 1516.95   15.03 
   4   1   5 1515.14   14.35 
   4  -1   5 1491.36   14.47 
   4  -1   5 1503.35   14.44 
   4  -1   5 1542.05   15.14 
   5   1   5   15.18    1.14 
   5  -1   5   15.32    1.34 
  -5   1  -5   15.73    1.34 
   5  -1   5   22.54    1.60 
   5  -1   5   19.05    1.41 
   5  -1   5   23.17    1.43 
  -5  -1  -5   28.40    1.64 
   5  -1   5   21.10    1.35 
  -5   1  -5   18.01    1.43 
   5  -1   5   15.48    1.54 
   6   1   5  225.97    3.95 
  -6   1  -5  231.17    4.54 
  -6   1  -5  239.38    4.71 
   6  -1   5  229.74    4.63 
  -6  -1  -5  243.13    4.55 
   6  -1   5  232.59    4.26 
   6  -1   5  227.73    4.33 
   6  -1   5  244.03    4.17 
   6  -1   5  231.29    4.75 
   7   1   5  935.11   10.27 
  -7   1  -5  999.42   11.61 
  -7   1  -5  957.14   11.27 
   7   1   5  971.93   10.49 
  -7  -1  -5  981.69   11.26 
   7  -1   5  948.28   10.78 
   7  -1   5  965.33   11.43 
   7  -1   5  922.98   10.59 
   7  -1   5  961.61   10.42 
   7  -1   5  979.81   11.61 
  -8   1  -5  287.83    5.62 
   8   1   5  284.74    4.73 
  -8  -1  -5  294.39    5.49 
   8   1   5  285.36    4.89 
   8  -1   5  275.75    5.48 
   8  -1   5  267.70    4.87 
   8  -1   5  274.89    5.03 
   8  -1   5  282.22    4.77 
   9   1   5 1034.78   11.32 
  -9  -1  -5 1076.23   12.56 
   9  -1   5 1008.42   11.75 
   9   1   5 1047.16   11.65 
   9  -1   5 1029.17   12.66 
   9  -1   5 1062.92   11.40 
   9  -1   5 1029.83   11.59 
   9   1   5 1020.92   11.78 
  -9   1  -5 1049.56   12.82 
  10   1   5  716.44    8.96 
  10  -1   5  730.01    9.52 
  10   1   5  760.93    9.48 
  10  -1   5  725.43   10.21 
  10  -1   5  743.10    9.36 
 -10   1  -5  751.67   10.54 
  10   1   5  740.60    9.57 
  10  -1   5  735.92    9.62 
 -10  -1  -5  749.22   10.19 
  11   1   5  111.65    3.15 
  11   1   5  117.60    3.44 
  11  -1   5  114.96    3.85 
  11  -1   5  110.64    3.51 
 -11   1  -5  113.72    3.95 
  11  -1   5  114.03    3.36 
 -11  -1  -5  111.14    3.68 
  11   1   5  115.45    3.53 
  11  -1   5  111.39    3.54 
  12   1   5  262.23    5.30 
  12  -1   5  258.59    5.80 
  12   1   5  256.28    4.83 
  12  -1   5  259.95    5.31 
 -12   1  -5  264.04    6.07 
 -12  -1  -5  251.69    5.73 
  12  -1   5  263.76    5.22 
  12   1   5  264.86    5.38 
  12  -1   5  251.87    5.40 
  13   1   5   77.72    2.72 
  13   1   5   78.07    2.98 
  13  -1   5   75.86    3.39 
 -13   1  -5   81.15    3.46 
  13  -1   5   77.97    3.13 
 -13  -1  -5   78.97    3.24 
  13  -1   5   78.29    2.97 
  13   1   5   77.56    3.07 
  13  -1   5   76.78    3.13 
  14   1   5   17.60    1.58 
  14   1   5   15.76    1.71 
  14  -1   5   13.63    2.06 
  14  -1   5   14.86    1.77 
  14  -1   5   13.35    1.67 
  14   1   5   14.81    1.84 
  14  -1   5   12.55    1.85 
  15   1   5  108.08    3.07 
  15  -1   5  106.68    3.47 
  15   1   5  114.84    3.57 
  15  -1   5  106.46    3.70 
  15   1   5  112.81    3.48 
  15  -1   5  111.77    3.63 
  16   1   5  213.60    4.78 
  16   1   5  210.08    4.65 
  16  -1   5  212.68    4.73 
  17   1   5   23.27    1.82 
  17   1   5   23.53    1.89 
  17   1   5   24.03    1.76 
  17  -1   5   23.89    1.86 
  18   1   5    4.10    1.28 
  18   1   5    3.43    1.14 
  18  -1   5    1.69    1.15 
 -19  -1  -5  107.20    3.08 
  19   1   5   98.42    2.74 
  19  -1   5   96.54    2.57 
  19   1   5  103.44    2.89 
 -20   1  -5   96.23    2.76 
 -20  -1  -5   97.62    2.60 
  20   1   5   92.69    2.49 
  22   2  -5  284.64    4.75 
  22  -2  -5  282.15    4.61 
  21   2  -5  100.56    3.06 
  21  -2  -5   99.52    2.92 
  20   2  -5   72.38    2.90 
 -20  -2   5   76.19    2.84 
  19   2  -5  203.03    4.98 
 -19  -2   5  208.84    4.83 
 -19   2   5  196.37    4.21 
  18   2  -5  254.25    5.81 
  18   2  -5  237.65    5.11 
 -18  -2   5  253.43    5.58 
 -18   2   5  238.15    4.88 
  17   2  -5    1.32    1.37 
  17   2  -5    1.30    1.72 
  17  -2  -5    1.34    1.10 
 -17  -2   5    1.70    1.48 
 -17   2   5    3.57    1.22 
  16   2  -5  190.10    5.23 
  16   2  -5  181.23    4.73 
 -16  -2   5  189.91    5.01 
 -16   2   5  187.17    4.43 
  15   2  -5 1021.50   12.84 
  15   2  -5 1039.60   13.59 
 -15  -2   5 1050.18   13.33 
 -15   2   5 1017.90   12.21 
  14   2  -5  239.62    5.81 
  14   2  -5  229.79    5.31 
 -14   2   5  233.34    5.63 
 -14  -2   5  239.11    5.57 
 -14   2   5  236.56    4.93 
  13   2  -5   49.51    2.91 
  13   2  -5   44.75    2.51 
 -13   2   5   48.50    2.63 
 -13  -2   5   44.60    2.58 
  12   2  -5   51.79    2.75 
  12   2  -5   51.69    2.62 
 -12   2   5   48.86    2.59 
 -12  -2   5   52.57    2.72 
  12   2  -5   60.74    2.69 
  11   2  -5  128.07    3.77 
  11   2  -5  132.74    4.04 
 -11   2   5  131.30    3.95 
 -11  -2   5  123.68    3.81 
  11   2  -5  125.19    3.68 
 -10   2   5    4.68    1.23 
  10   2  -5    7.02    1.60 
 -10  -2   5    5.94    1.41 
  10   2  -5    5.92    1.29 
   9   2  -5  753.94   10.07 
  -9   2   5  771.15   10.08 
   9   2  -5  752.73    9.74 
   8   2  -5  503.09    7.72 
  -8   2   5  524.59    7.61 
   8   2  -5  501.12    7.43 
   7   2  -5   39.57    2.23 
  -7   2   5   38.84    2.01 
  -6  -2   5 4477.02   37.92 
   6   2  -5 4507.80   38.80 
   5   2  -5 4219.38   35.99 
  -5   2   5 4288.01   35.58 
  -4  -2   5 3367.87   29.15 
   4   2  -5 3372.99   29.93 
   3   2  -5 7103.96   57.26 
  -3  -2   5 7044.56   56.32 
  -2  -2   5 1297.95   13.66 
  -2  -2   5 1317.56   13.31 
  -1  -2   5  221.35    4.09 
   1   2  -5  220.35    3.94 
  -1   2   5  236.07    4.17 
   1   2  -5  215.73    4.11 
  -1  -2   5  221.92    3.93 
  -1  -2   5  230.41    4.37 
   0  -2   5   86.01    2.52 
   0   2  -5   88.78    2.39 
   0   2   5   93.33    2.50 
   0   2  -5   93.93    2.67 
   0  -2   5   82.38    2.35 
   0  -2   5   86.02    2.66 
   0   2  -5   85.50    2.31 
   1  -2   5 3717.90   31.51 
  -1   2  -5 3694.32   31.06 
   1   2   5 3761.67   31.29 
  -1   2  -5 3749.91   32.04 
  -1   2  -5 3763.94   31.27 
   1  -2   5 3741.89   31.12 
   1  -2   5 3750.98   31.87 
   2  -2   5  227.61    4.17 
  -2   2  -5  221.32    4.07 
   2  -2   5  230.67    4.03 
   2  -2   5  218.16    4.29 
   3  -2   5   51.39    2.33 
   3  -2   5   43.88    1.98 
  -3   2  -5   44.04    2.14 
   3  -2   5   43.24    1.81 
   3  -2   5   45.08    2.04 
   3  -2   5   42.77    1.92 
   4  -2   5 2467.62   22.53 
  -4   2  -5 2525.26   23.45 
   4  -2   5 2521.29   22.56 
  -4   2  -5 2512.95   22.96 
   4  -2   5 2493.93   22.92 
   4  -2   5 2454.02   22.71 
  -4  -2  -5 2573.42   22.49 
  -5   2  -5   41.58    2.05 
   5  -2   5   39.52    1.97 
  -5   2  -5   38.21    2.09 
  -5  -2  -5   40.75    1.85 
   5  -2   5   40.74    2.09 
   5  -2   5   41.92    2.11 
   6  -2   5  655.47    8.49 
  -6   2  -5  668.44    9.25 
  -6  -2  -5  666.59    8.50 
   6  -2   5  657.33    8.81 
   6   2   5  643.82    7.90 
   6  -2   5  677.07    8.64 
  -6   2  -5  675.32    9.07 
   7  -2   5  154.21    3.72 
  -7   2  -5  148.06    4.09 
  -7  -2  -5  142.34    3.69 
  -7   2  -5  139.85    3.86 
   7   2   5  146.29    3.37 
   7  -2   5  146.47    3.75 
   7  -2   5  147.63    4.10 
   8  -2   5  131.00    3.59 
  -8  -2  -5  136.73    3.64 
  -8   2  -5  135.68    3.97 
   8   2   5  129.43    3.24 
   8  -2   5  138.83    3.73 
   8  -2   5  130.10    3.44 
   8  -2   5  132.74    4.04 
   9  -2   5   39.12    2.69 
   9  -2   5   41.18    2.26 
  -9   2  -5   36.15    2.30 
   9  -2   5   37.16    2.27 
   9  -2   5   38.98    2.29 
   9   2   5   37.21    1.97 
   9  -2   5   37.87    2.14 
   9  -2   5   39.18    2.69 
  10  -2   5 3839.55   35.82 
  10  -2   5 3941.76   34.37 
 -10   2  -5 3827.27   35.55 
  10  -2   5 3930.93   34.04 
  10  -2   5 3958.08   34.28 
  10   2   5 3949.42   33.62 
  10  -2   5 3949.49   34.18 
  10  -2   5 3915.61   35.47 
  11  -2   5    4.34    2.03 
  11  -2   5    3.65    1.60 
  11  -2   5    3.74    1.62 
 -11   2  -5    4.17    1.41 
  11  -2   5    5.82    2.03 
  11  -2   5    2.85    1.71 
  11   2   5    3.69    1.22 
  11  -2   5    3.47    1.44 
  12  -2   5  195.06    5.23 
  12  -2   5  192.31    4.53 
  12  -2   5  186.34    4.54 
  12   2   5  191.01    4.17 
  12  -2   5  184.75    4.42 
  13  -2   5  124.86    3.67 
  13  -2   5  127.79    4.19 
  13   2   5  123.40    3.56 
  13  -2   5  128.19    3.72 
  13   2   5  123.40    3.32 
  13  -2   5  126.98    3.61 
  14  -2   5    1.00    1.37 
  14   2   5    2.08    1.23 
  14  -2   5    2.41    1.77 
  14  -2   5    3.78    1.53 
  14   2   5    1.17    1.06 
  14  -2   5    2.85    1.29 
  15  -2   5   69.02    2.64 
  15  -2   5   67.28    2.99 
  15   2   5   63.58    2.56 
  15  -2   5   66.23    2.55 
  16  -2   5   62.88    2.48 
  16  -2   5   60.10    2.71 
  16   2   5   61.26    2.44 
  16  -2   5   61.93    2.40 
  17  -2   5    1.40    1.10 
  17   2   5    1.99    1.02 
  17  -2   5    1.88    1.23 
  18  -2   5   68.72    2.44 
  18   2   5   66.35    2.18 
  19  -2   5  193.25    3.66 
  19  -2   5  187.32    3.44 
  20   3  -5   20.69    1.64 
  19   3  -5   29.25    2.05 
  18   3  -5    2.33    1.49 
  17   3  -5   85.96    3.45 
  16   3  -5    4.89    1.90 
  16   3  -5    5.07    1.31 
  16   3  -5    4.61    1.35 
  15   3  -5    2.03    1.81 
  15   3  -5    3.09    1.32 
  15   3  -5    3.56    1.43 
  14   3  -5  218.55    5.66 
  14   3  -5  214.76    5.10 
  14   3  -5  215.12    5.27 
  13   3  -5    6.33    1.99 
  13   3  -5    8.85    1.53 
  13   3  -5    5.53    1.59 
  12   3  -5  370.31    6.89 
  12   3  -5  373.67    7.54 
  12   3  -5  369.08    7.19 
 -11   3   5    0.46    1.08 
  11   3  -5   -0.27    1.97 
  11   3  -5    1.19    1.29 
  11   3  -5    1.44    1.51 
  10   3  -5  136.81    4.49 
  10   3  -5  132.60    3.96 
 -10   3   5  127.66    3.78 
  10   3  -5  136.39    4.25 
  -9   3   5    2.08    1.07 
   9   3  -5    4.93    1.36 
   8   3  -5 2308.63   22.37 
   8   3  -5 2318.29   23.18 
   7   3  -5   50.31    2.82 
   7   3  -5   47.56    2.41 
  -7   3   5   48.09    2.20 
   6   3  -5 2722.01   25.68 
  -6   3   5 2711.25   25.02 
   5   3  -5  280.70    5.93 
  -5   3   5  282.09    5.03 
   5   3  -5  275.48    5.48 
   4   3  -5  520.53    8.30 
  -4  -3   5  497.41    6.85 
   4   3  -5  517.56    7.72 
  -4   3   5  503.62    6.94 
   4   3  -5  508.72    7.79 
  -3  -3   5  614.55    7.79 
   3   3  -5  609.72    8.57 
   3   3  -5  619.71    8.83 
  -3  -3   5  628.91    8.71 
   2   3  -5  270.12    5.27 
  -2  -3   5  271.84    4.67 
  -2   3   5  254.23    4.38 
   2   3  -5  275.52    5.51 
  -2  -3   5  274.19    5.25 
  -1  -3   5  410.56    5.98 
   1   3  -5  416.00    6.61 
   1   3  -5  421.90    7.01 
  -1  -3   5  415.74    6.65 
   0  -3   5  407.11    5.96 
   0   3  -5  410.69    6.54 
   0   3  -5  415.17    7.02 
   0  -3   5  405.48    6.54 
   1  -3   5   30.34    1.70 
  -1   3  -5   31.00    1.80 
  -1   3  -5   29.31    1.93 
  -1   3  -5   27.67    2.07 
  -2   3  -5   88.78    2.84 
  -2   3  -5   84.99    3.27 
   2  -3   5   87.40    2.95 
   2  -3   5   83.22    2.60 
   3  -3   5   19.76    2.01 
  -3   3  -5   22.25    1.80 
  -3   3  -5   22.18    1.58 
   3  -3   5   21.15    1.78 
   3  -3   5   22.27    1.82 
   3  -3   5   21.43    1.54 
   4  -3   5  256.58    5.40 
   4  -3   5  258.33    4.74 
  -4   3  -5  264.94    5.63 
  -4   3  -5  261.94    4.88 
   4  -3   5  257.80    5.10 
   4  -3   5  268.59    5.21 
   4  -3   5  257.60    5.21 
   5  -3   5   49.03    2.69 
   5  -3   5   45.66    2.55 
   5  -3   5   52.16    2.24 
  -5   3  -5   49.84    2.57 
  -5   3  -5   49.30    2.15 
   5  -3   5   45.84    2.34 
   5  -3   5   48.38    2.40 
   6  -3   5   36.69    2.03 
  -6   3  -5   39.76    2.41 
   6  -3   5   34.82    2.53 
   6  -3   5   42.22    2.38 
   6  -3   5   38.41    2.47 
   6  -3   5   39.54    2.66 
   7  -3   5   17.99    1.64 
   7  -3   5   15.46    2.10 
   7  -3   5   19.21    1.96 
   7  -3   5   17.50    2.09 
   7  -3   5   17.17    2.24 
   8  -3   5   54.47    2.40 
   8  -3   5   48.31    2.94 
   8  -3   5   56.55    2.66 
   8  -3   5   50.64    2.54 
   8  -3   5   54.12    2.84 
   8  -3   5   50.09    2.98 
   9  -3   5    0.36    1.82 
   9  -3   5    0.85    1.66 
   9  -3   5   -0.22    1.27 
   9  -3   5    0.46    1.75 
   9  -3   5    0.10    1.54 
  10  -3   5   41.66    2.83 
  10  -3   5   43.50    2.26 
  10  -3   5   45.21    2.44 
  10  -3   5   48.68    2.60 
  10  -3   5   43.56    2.87 
  11  -3   5  421.53    7.66 
  11  -3   5  431.41    6.62 
  11  -3   5  428.90    6.83 
  11  -3   5  413.65    6.82 
  11  -3   5  418.32    7.52 
  12  -3   5  563.96    7.71 
  12  -3   5  557.24    8.82 
  12  -3   5  560.19    7.96 
  12  -3   5  566.19    7.96 
  13  -3   5  238.52    4.49 
  13  -3   5  230.86    5.23 
  13  -3   5  235.46    4.67 
  14  -3   5  493.95    6.73 
  14  -3   5  486.44    7.58 
 -14   3  -5  493.01    7.00 
  15  -3   5  122.97    2.94 
  15  -3   5  125.55    3.47 
 -15   3  -5  123.29    3.02 
  16  -3   5   10.84    1.34 
  17  -3   5  129.77    2.96 
  17   4  -5   19.96    1.72 
  17   4  -5   24.93    1.54 
  16   4  -5   40.24    2.04 
  16   4  -5   39.61    1.94 
  16   4  -5   39.77    2.27 
  15   4  -5   30.94    1.98 
  15   4  -5   29.75    1.89 
  14   4  -5   55.45    2.65 
  14   4  -5   55.24    2.58 
  13   4  -5    0.25    1.26 
  12   4  -5    0.62    1.31 
  11   4  -5  101.81    3.63 
  10   4  -5   63.40    3.07 
  10   4  -5   62.00    2.96 
   9   4  -5  105.90    3.80 
   9   4  -5  102.86    3.74 
   8   4  -5  357.68    7.00 
   8   4  -5  353.26    6.94 
   7   4  -5   21.95    2.25 
   7   4  -5   18.38    2.08 
  -7  -4   5   18.49    1.94 
   6   4  -5  129.40    4.25 
  -6  -4   5  133.95    3.93 
   5   4  -5 2674.66   26.09 
   5   4  -5 2688.75   26.36 
  -5  -4   5 2661.66   25.11 
   4   4  -5  480.93    8.13 
   4   4  -5  455.07    7.60 
   4   4  -5  480.87    8.31 
  -4  -4   5  482.61    7.50 
   3   4  -5    2.83    1.59 
   3   4  -5    2.73    1.09 
   3   4  -5    2.96    1.72 
  -3  -4   5    2.82    1.42 
   2   4  -5 1146.97   13.64 
   2   4  -5 1157.09   14.35 
  -2  -4   5 1127.77   12.83 
   1   4  -5  100.20    3.40 
   1   4  -5  105.16    3.58 
  -1  -4   5  104.63    3.27 
   0   4  -5  483.01    7.86 
   0   4  -5  483.41    8.55 
   0  -4   5  468.30    7.16 
   0  -4   5  485.34    7.37 
  -1   4  -5  119.32    3.78 
  -1   4  -5  117.62    4.26 
   1  -4   5  114.50    3.36 
   1  -4   5  119.29    3.52 
  -2   4  -5  132.85    3.83 
   2  -4   5  129.56    3.54 
   2  -4   5  139.20    3.73 
   3  -4   5    6.30    1.92 
   3  -4   5    5.41    1.76 
  -3   4  -5    7.02    1.44 
   3  -4   5    7.55    1.49 
   3  -4   5    6.12    1.29 
   4  -4   5   51.82    2.84 
  -4   4  -5   51.47    2.48 
   4  -4   5   50.39    2.74 
   4  -4   5   54.35    2.53 
   4  -4   5   52.17    2.78 
   5  -4   5   33.49    2.56 
  -5   4  -5   31.80    2.08 
   5  -4   5   31.43    2.41 
   5  -4   5   31.45    2.13 
   5  -4   5   31.27    2.41 
   6  -4   5   10.33    2.00 
   6  -4   5   12.76    2.02 
  -6   4  -5   11.34    1.53 
   6  -4   5   12.67    1.64 
   6  -4   5   11.96    1.92 
   6  -4   5   11.26    1.45 
  -7   4  -5 1105.03   12.86 
   7  -4   5 1122.19   13.49 
   7  -4   5 1108.36   12.11 
   7  -4   5 1112.65   13.09 
   7  -4   5 1118.92   13.47 
   8  -4   5   91.48    3.43 
  -8   4  -5   94.10    3.09 
   8  -4   5   83.56    2.50 
   8  -4   5   95.97    2.86 
   8  -4   5   91.38    3.34 
   8  -4   5   93.90    3.52 
   9  -4   5   15.71    2.00 
   9  -4   5   11.37    1.20 
   9  -4   5   13.35    1.41 
   9  -4   5   14.48    1.93 
   9  -4   5   14.33    1.98 
  10  -4   5  386.67    6.74 
  10  -4   5  388.48    5.73 
  10  -4   5  389.80    6.33 
  10  -4   5  382.92    6.66 
  11  -4   5   31.62    2.07 
  11  -4   5   31.41    1.65 
  11  -4   5   32.03    2.00 
  12  -4   5  161.51    3.81 
  12  -4   5  159.99    3.56 
  13  -4   5  758.54    9.05 
 -13   4  -5  805.16    9.23 
  14  -4   5   98.94    2.54 
 -14   4  -5  105.78    2.65 
  13   5  -5   20.07    1.39 
  12   5  -5   63.03    2.33 
  12   5  -5   63.48    2.38 
  11   5  -5  451.08    6.75 
  11   5  -5  437.57    6.82 
  10   5  -5    2.92    1.30 
   9   5  -5   83.31    3.09 
   8   5  -5  499.59    7.74 
   8   5  -5  506.12    8.01 
   7   5  -5  158.19    4.15 
   7   5  -5  161.91    4.38 
   6   5  -5  629.69    9.10 
   6   5  -5  636.02    9.40 
   5   5  -5   12.43    1.71 
   5   5  -5   11.68    1.82 
   4   5  -5   23.10    1.99 
   4   5  -5   23.58    2.16 
   3   5  -5   10.97    1.65 
   3   5  -5   10.67    1.72 
   2   5  -5   78.51    3.02 
   2   5  -5   81.25    3.39 
   1   5  -5    9.34    1.54 
   0  -5   5    6.22    1.67 
   0   5  -5    7.46    1.50 
   1  -5   5  238.86    5.03 
   1  -5   5  240.12    4.96 
  -1   5  -5  237.36    5.06 
   2  -5   5  383.91    6.43 
   2  -5   5  383.18    6.40 
  -2   5  -5  387.09    6.53 
   3  -5   5  664.06    8.90 
   3  -5   5  669.73    8.87 
  -3   5  -5  662.07    8.97 
  -4   5  -5  393.83    6.42 
   4  -5   5  377.61    6.13 
   4  -5   5  393.74    6.38 
   4  -5   5  398.49    6.44 
  -5   5  -5  103.16    3.11 
   5  -5   5   94.44    2.91 
   5  -5   5   96.39    3.09 
   5  -5   5   98.44    3.16 
  -6   5  -5   50.66    2.24 
   6  -5   5   43.40    2.09 
   6  -5   5   39.25    1.65 
   6  -5   5   45.86    2.23 
   6  -5   5   46.21    2.26 
   7  -5   5    9.74    1.45 
   7  -5   5    8.22    1.41 
  -7   5  -5    8.58    1.25 
   7  -5   5    6.99    1.22 
   7  -5   5    6.77    0.92 
   8  -5   5    3.17    1.18 
   8  -5   5    2.22    1.17 
  -8   5  -5    1.94    0.91 
   8  -5   5    2.35    1.00 
   9  -5   5   24.32    1.51 
  10  -5   5   13.49    1.17 
 -22   0   6  176.21    3.81 
  21   0  -6  275.22    5.27 
 -21   0   6  288.59    5.42 
  20   0  -6  471.08    7.58 
 -20   0   6  479.51    7.69 
  19   0  -6  685.94    9.87 
 -19   0   6  707.06   10.12 
  18   0  -6   -0.18    1.46 
 -18   0   6    1.64    1.63 
  17   0  -6  390.25    7.36 
 -17   0   6  394.75    7.54 
  16   0  -6 4824.55   42.70 
 -16   0   6 4883.95   43.09 
  15   0  -6 5991.27   50.50 
 -15   0   6 5893.39   50.80 
  14   0  -6 1302.09   15.17 
 -14   0   6 1287.38   15.41 
 -14   0   6 1290.66   15.34 
  13   0  -6 1273.85   14.69 
 -13   0   6 1243.19   14.79 
 -13   0   6 1267.29   14.85 
  12   0  -6 5088.23   43.37 
 -12   0   6 4989.55   43.65 
 -12   0   6 5092.67   43.59 
  11   0  -6 5488.90   46.13 
 -11   0   6 5487.07   46.52 
 -11   0   6 5452.27   46.30 
  10   0  -6   60.33    2.52 
 -10   0   6   65.10    2.66 
 -10   0   6   58.55    2.52 
   9   0  -6 1267.14   13.62 
  -9   0   6 1267.13   13.95 
  -9   0   6 1257.22   13.66 
  -8   0   6    0.27    0.96 
   8   0  -6    2.82    1.05 
  -8   0   6    1.62    1.00 
   7   0  -6 1977.60   18.58 
  -7   0   6 1977.93   19.05 
   6   0  -6  119.69    2.97 
  -6   0   6  119.69    3.23 
   5   0  -6 6044.25   48.40 
  -5   0   6 5997.61   48.33 
  -3   0   6 6203.34   49.86 
  -3   0   6 6171.22   49.40 
  -2   0   6  911.39   10.22 
  -2   0   6  902.42    9.87 
  -1   0   6 1697.80   16.20 
  -1   0   6 1658.32   15.84 
   0   0   6 4820.98   39.55 
   0   0   6 4825.28   39.39 
   1   0   6 1428.49   14.30 
   1   0   6 1463.60   14.37 
   1   0   6 1460.34   14.34 
   2   0   6    1.85    1.02 
   2   0   6    0.38    0.91 
  -2   0  -6    0.86    0.69 
   2   0   6    0.30    0.80 
   3   0   6  163.92    3.55 
  -3   0  -6  168.54    3.45 
   3   0   6  169.08    3.57 
   3   0   6  180.01    3.80 
   3   0   6  168.37    3.22 
   3   0   6  173.32    3.83 
   4   0   6  205.94    4.10 
  -4   0  -6  215.29    4.02 
   4   0   6  209.27    4.21 
   4   0   6  218.16    3.77 
  -4   0  -6  212.20    4.50 
   5   0   6   41.67    2.00 
  -5   0  -6   36.83    1.71 
   5   0   6   38.93    1.99 
   5   0   6   42.87    1.72 
  -5   0  -6   39.70    2.17 
  -6   0  -6   88.47    2.70 
   6   0   6   92.36    2.81 
   6   0   6   92.55    3.00 
  -6   0  -6   89.26    3.12 
   6   0   6   92.19    2.50 
   7   0   6   79.93    2.79 
   7   0   6   88.53    3.00 
   8   0   6  913.70   10.93 
  -8   0  -6  923.11   12.04 
   8   0   6  955.86   11.40 
   8   0   6  924.38   10.52 
  -9   0  -6   15.09    1.84 
   9   0   6   15.24    1.64 
   9   0   6   18.74    1.86 
   9   0   6   14.95    1.43 
  10   0   6   43.94    2.44 
  10   0   6   42.49    2.28 
  10   0   6   42.06    2.09 
 -10   0  -6   44.80    2.57 
  11   0   6  617.55    8.72 
  11   0   6  636.03    9.03 
  11   0   6  615.20    8.19 
 -11   0  -6  621.63    9.80 
  12   0   6  299.76    5.81 
  12   0   6  290.95    5.63 
  12   0   6  285.28    5.15 
  13   0   6    6.89    1.51 
  13   0   6    4.42    1.46 
  14   0   6  630.42    8.91 
  14   0   6  625.91    8.50 
  15   0   6   35.41    1.96 
  15   0   6   35.77    2.15 
  16   0   6  609.45    8.00 
  16   0   6  622.25    8.39 
  17   0   6    1.54    0.98 
  17   0   6    2.16    1.13 
  18   0   6   50.27    2.02 
  19   0   6  601.11    7.25 
  22  -1  -6   64.61    2.28 
  21   1  -6  292.13    5.19 
  21  -1  -6  284.18    5.23 
 -21  -1   6  304.11    5.48 
 -21   1   6  288.08    4.97 
  20   1  -6 3743.49   32.90 
  20  -1  -6 3674.89   32.81 
 -20   1   6 3717.02   32.55 
  19   1  -6  381.39    6.84 
  19  -1  -6  380.63    6.81 
 -19  -1   6  401.38    7.19 
 -19   1   6  399.47    6.72 
  18   1  -6  293.86    6.07 
  18  -1  -6  304.89    6.11 
 -18  -1   6  313.20    6.50 
 -18   1   6  308.00    6.03 
  17   1  -6  213.62    5.00 
  17  -1  -6  235.23    5.39 
 -17  -1   6  222.87    5.60 
 -17   1   6  226.80    5.24 
  16   1  -6   58.86    2.82 
  16  -1  -6   59.10    2.96 
 -16  -1   6   61.32    3.23 
 -16   1   6   60.06    2.86 
  15   1  -6 1389.69   15.78 
  15  -1  -6 1429.49   16.10 
 -15  -1   6 1427.49   16.75 
 -15   1   6 1417.28   16.02 
  14   1  -6  748.24   10.29 
  14   1  -6  744.80   10.69 
  14  -1  -6  763.24   10.43 
 -14   1   6  761.71   11.15 
 -14  -1   6  753.20   11.01 
 -14   1   6  756.74   10.35 
 -13  -1   6    4.49    1.13 
  13   1  -6    2.45    1.62 
  13  -1  -6    4.41    1.38 
  13   1  -6    5.01    1.47 
 -13   1   6    2.46    1.29 
 -13  -1   6    1.62    1.67 
 -13   1   6    3.17    1.32 
  12   1  -6 2000.49   20.00 
  12   1  -6 2048.56   20.57 
  12  -1  -6 2055.71   20.04 
 -12   1   6 1996.88   20.94 
 -12   1   6 1980.39   19.90 
  11   1  -6  658.57    8.99 
  11   1  -6  654.22    9.34 
  11  -1  -6  659.57    8.89 
 -11   1   6  661.88    9.63 
 -11   1   6  650.57    8.84 
  10   1  -6  169.08    4.04 
  10   1  -6  170.58    4.27 
  10  -1  -6  177.82    4.00 
 -10   1   6  169.00    4.39 
 -10   1   6  168.24    3.90 
   9   1  -6  212.32    4.49 
   9   1  -6  216.63    4.72 
   9  -1  -6  216.25    4.32 
  -9  -1   6  204.25    4.35 
  -9   1   6  205.75    4.82 
  -9   1   6  215.30    4.26 
   8   1  -6 4288.56   36.26 
   8   1  -6 4312.94   36.69 
   8  -1  -6 4302.11   35.75 
  -8  -1   6 4180.48   36.26 
  -8   1   6 4255.85   35.74 
   7   1  -6   11.12    1.31 
   7   1  -6   12.99    1.41 
   7  -1  -6   11.78    1.16 
  -7  -1   6   15.99    1.35 
   6   1  -6  971.57   10.92 
  -6  -1   6  992.88   10.99 
  -5  -1   6    2.11    1.12 
  -5   1   6    3.46    1.01 
  -5  -1   6    1.77    0.87 
  -4   1   6   87.95    2.55 
  -4  -1   6   89.46    2.78 
  -4  -1   6   93.81    2.64 
  -4  -1   6   93.67    2.80 
  -3  -1   6   25.41    1.69 
  -3   1   6   24.64    1.48 
  -3  -1   6   24.01    1.48 
  -2  -1   6 2896.57   24.79 
  -2  -1   6 2896.09   25.38 
  -2  -1   6 2911.58   25.06 
  -2  -1   6 2810.94   25.26 
  -2   1   6 2815.58   24.66 
  -1  -1   6 3683.17   30.90 
  -1   1   6 3633.87   30.55 
  -1  -1   6 3642.06   31.27 
  -1  -1   6 3718.37   30.97 
  -1   1   6 3754.58   31.76 
  -1   1   6 3613.21   30.96 
  -1  -1   6 3620.19   31.28 
   0  -1   6 6186.92   49.47 
   0   1   6 6140.98   48.87 
   0  -1   6 6103.73   49.66 
   0   1   6 6077.17   49.22 
   0  -1   6 6143.58   49.61 
   0  -1   6 6124.66   49.60 
   1  -1   6   90.34    2.81 
   1  -1   6   87.28    2.68 
   1   1   6   90.20    2.71 
   1   1   6   88.03    2.55 
   1  -1   6   88.62    2.68 
   1  -1   6   88.42    2.74 
   2   1   6  478.99    6.28 
   2  -1   6  474.39    6.72 
   2   1   6  482.70    6.54 
   2  -1   6  459.67    6.65 
   2  -1   6  484.71    6.91 
   2  -1   6  482.61    6.97 
   3   1   6  191.90    3.72 
   3  -1   6  191.79    4.08 
  -3   1  -6  207.19    4.30 
   3   1   6  210.99    4.09 
   3  -1   6  193.06    4.02 
   3  -1   6  191.11    4.20 
  -3   1  -6  201.37    4.29 
   3  -1   6  211.45    4.01 
   3  -1   6  202.38    4.40 
   4   1   6 3158.91   27.05 
   4  -1   6 3133.87   27.78 
  -4   1  -6 3157.69   28.13 
   4  -1   6 3225.82   28.12 
  -4   1  -6 3087.96   28.35 
   4  -1   6 3120.09   27.76 
   4  -1   6 3172.08   27.42 
  -4  -1  -6 3185.92   28.25 
   4  -1   6 3225.25   28.46 
   5   1   6    3.94    1.07 
   5  -1   6    0.75    1.15 
  -5   1  -6    1.72    1.00 
   5  -1   6    1.81    1.28 
  -5  -1  -6    1.79    1.06 
   5  -1   6    2.21    1.08 
  -5   1  -6    1.97    1.16 
   6   1   6  473.96    6.61 
   6  -1   6  479.00    7.11 
  -6   1  -6  482.48    7.45 
  -6   1  -6  464.31    7.60 
   6  -1   6  490.12    7.51 
   6  -1   6  484.01    6.97 
   6  -1   6  480.52    7.74 
   7   1   6 1388.65   14.19 
   7  -1   6 1394.12   14.82 
  -7   1  -6 1418.17   15.79 
  -7   1  -6 1366.44   15.29 
  -7  -1  -6 1430.39   15.51 
   7  -1   6 1427.72   15.56 
   7  -1   6 1371.64   14.44 
   7  -1   6 1412.52   15.77 
  -8   1  -6  559.07    8.77 
   8   1   6  548.30    7.51 
  -8  -1  -6  558.41    8.62 
   8  -1   6  554.16    8.62 
   8  -1   6  547.64    8.02 
   8  -1   6  560.74    8.71 
  -9  -1  -6 3572.43   32.69 
   9  -1   6 3548.19   31.71 
   9  -1   6 3605.54   32.69 
   9   1   6 3546.35   30.85 
   9  -1   6 3543.99   31.34 
   9   1   6 3614.26   31.61 
  -9   1  -6 3472.82   33.00 
  10   1   6  610.73    8.11 
  10   1   6  617.68    8.30 
  10  -1   6  613.36    9.34 
  10  -1   6  613.80    8.52 
 -10   1  -6  600.12    9.59 
  10   1   6  614.71    8.79 
  10  -1   6  600.85    8.78 
 -10  -1  -6  602.67    9.35 
  11   1   6  650.06    8.47 
  11   1   6  668.42    8.84 
  11  -1   6  657.90    9.80 
 -11   1  -6  656.00   10.26 
  11  -1   6  655.63    8.90 
 -11  -1  -6  649.56    9.90 
  11   1   6  669.75    9.20 
  11  -1   6  636.47    9.27 
  12   1   6  168.67    3.84 
  12   1   6  171.36    4.08 
  12  -1   6  179.14    4.83 
  12  -1   6  173.92    4.16 
  12   1   6  176.29    4.46 
  12  -1   6  172.92    4.51 
  13   1   6  361.40    5.82 
  13   1   6  374.41    6.24 
  13  -1   6  385.74    6.96 
  13  -1   6  373.98    6.26 
  13   1   6  383.31    6.57 
  13  -1   6  376.02    6.71 
  14   1   6  636.96    8.12 
  14   1   6  654.26    8.73 
  14  -1   6  650.49    9.26 
  14  -1   6  646.60    8.57 
  14   1   6  652.77    8.91 
  14  -1   6  657.55    9.07 
  15   1   6  631.42    8.39 
  15  -1   6  652.61    8.95 
  15   1   6  647.56    8.56 
  15  -1   6  630.18    8.69 
  16   1   6   10.54    1.26 
  16  -1   6   12.39    1.54 
  16   1   6   11.31    1.44 
  16  -1   6   10.66    1.53 
  17   1   6    2.20    1.08 
  17   1   6    1.06    0.87 
  17  -1   6    1.45    1.11 
  17  -1   6    0.84    1.07 
  18  -1   6   37.88    1.80 
  18  -1   6   35.56    1.47 
  18   1   6   37.78    1.72 
  21  -2  -6 1151.56   11.70 
  20   2  -6   94.91    2.90 
  20  -2  -6   89.92    2.71 
  19   2  -6   70.38    2.76 
  19  -2  -6   65.52    2.52 
  18  -2  -6    9.32    1.43 
  18   2  -6    2.08    1.43 
  17   2  -6  367.63    6.91 
  17  -2  -6  369.10    6.45 
  16   2  -6  188.16    5.03 
  15   2  -6  254.47    5.89 
  14   2  -6   40.21    2.72 
  13   2  -6  744.61   10.82 
 -13   2   6  744.87   10.91 
  12   2  -6  213.68    5.37 
 -12   2   6  220.11    5.40 
  11   2  -6 1274.67   15.12 
 -11   2   6 1278.13   15.13 
  10   2  -6 3558.29   32.55 
 -10   2   6 3541.40   32.49 
   9   2  -6 1310.83   15.06 
  -9   2   6 1332.66   15.13 
   8   2  -6   64.49    2.91 
  -8  -2   6   63.56    2.66 
  -8   2   6   63.07    2.69 
   7   2  -6  620.78    9.03 
  -7  -2   6  624.25    8.54 
  -7   2   6  645.67    9.02 
   6   2  -6   93.54    3.25 
  -6  -2   6   92.13    3.05 
  -6   2   6   99.31    3.20 
   5   2  -6 3450.63   31.08 
  -5  -2   6 3389.34   30.22 
  -4  -2   6  115.74    3.31 
  -4   2   6  124.22    3.41 
  -4  -2   6  120.20    3.50 
  -3  -2   6  136.01    3.54 
  -3   2   6  141.86    3.55 
  -3   2   6  132.89    3.02 
  -3  -2   6  133.26    3.69 
  -2  -2   6    0.36    1.15 
   2   2  -6    6.41    0.97 
  -2   2   6    2.49    0.81 
  -2  -2   6    0.39    1.06 
  -2  -2   6    0.59    1.24 
  -2   2   6    7.18    1.16 
  -1  -2   6   36.69    1.94 
  -1   2   6   36.15    1.86 
  -1   2   6   36.36    1.61 
  -1  -2   6   35.90    1.82 
  -1  -2   6   36.12    2.12 
   0  -2   6  326.18    5.54 
   0   2   6  312.09    5.38 
   0   2   6  324.50    4.88 
   0  -2   6  321.14    5.29 
   0   2  -6  318.57    5.31 
   0  -2   6  322.18    5.72 
   1  -2   6    4.03    1.40 
  -1   2  -6    3.46    0.97 
   1  -2   6    3.18    1.03 
   1  -2   6    4.79    1.28 
   1   2   6    2.91    0.88 
   1  -2   6    4.28    1.13 
   1  -2   6    3.98    1.34 
   2  -2   6   12.71    1.37 
   2  -2   6   12.80    1.70 
   2  -2   6   12.30    1.46 
  -2   2  -6   14.12    1.51 
   2  -2   6   12.83    1.39 
   2  -2   6   13.76    1.56 
   3  -2   6   81.23    3.03 
   3  -2   6   81.98    2.84 
  -3   2  -6   83.22    2.79 
   3  -2   6   82.47    2.69 
   3  -2   6   82.87    3.00 
   3  -2   6   81.96    2.63 
   4  -2   6  424.78    6.64 
  -4   2  -6  421.11    6.87 
  -4   2  -6  432.66    7.27 
   4  -2   6  431.89    6.88 
  -4  -2  -6  444.50    6.79 
   4  -2   6  409.54    6.24 
   4  -2   6  431.58    7.11 
   5  -2   6    1.40    1.65 
   5  -2   6    2.45    1.26 
   5  -2   6    0.69    1.34 
  -5   2  -6    3.72    1.21 
  -5   2  -6    1.54    1.10 
   5  -2   6    1.60    1.50 
  -5  -2  -6    0.77    0.93 
   5  -2   6    1.66    1.43 
   6  -2   6   23.83    1.91 
  -6   2  -6   21.83    1.93 
  -6  -2  -6   31.58    1.88 
   6  -2   6   23.57    2.18 
   6  -2   6   24.76    1.96 
   6  -2   6   28.17    1.86 
   6   2   6   23.43    1.64 
  -6   2  -6   24.74    1.91 
   6  -2   6   24.17    2.36 
   7  -2   6 2708.85   24.77 
  -7   2  -6 2657.78   26.02 
  -7  -2  -6 2589.53   24.95 
   7  -2   6 2653.36   25.72 
   7  -2   6 2681.52   24.78 
   7  -2   6 2655.51   24.10 
   7   2   6 2622.67   23.95 
  -7   2  -6 2646.07   25.64 
   8  -2   6 1220.43   13.68 
   8  -2   6 1181.14   13.50 
   8  -2   6 1200.64   12.99 
   8   2   6 1209.20   12.97 
   8  -2   6 1222.26   13.45 
   9  -2   6  594.93    8.53 
  -9   2  -6  593.09    9.30 
   9  -2   6  568.54    7.85 
   9  -2   6  584.41    8.50 
   9   2   6  584.95    7.98 
   9  -2   6  587.06    8.38 
  10  -2   6 2096.05   20.70 
  10  -2   6 2095.79   19.79 
  10  -2   6 2077.12   20.52 
  10   2   6 2086.10   19.90 
  10  -2   6 2063.23   20.53 
  11  -2   6    3.22    1.57 
  11  -2   6    2.76    1.63 
  11   2   6    2.66    1.10 
  11  -2   6    2.88    1.43 
  12  -2   6   83.17    3.02 
  12   2   6   82.45    2.74 
  12  -2   6   81.49    2.98 
  12   2   6   85.85    2.73 
  12  -2   6   82.99    3.00 
  13  -2   6  925.85   10.99 
  13   2   6  886.80   10.47 
  13  -2   6  900.55   10.81 
  13   2   6  882.20   10.24 
  13  -2   6  913.14   10.86 
  14  -2   6  503.73    7.22 
  14   2   6  488.45    6.89 
  14   2   6  482.87    6.60 
  14  -2   6  502.32    7.13 
  15  -2   6   -0.02    1.13 
  15   2   6    0.29    0.87 
  15  -2   6   -0.11    1.09 
  16  -2   6    1.71    1.00 
  16  -2   6    2.32    0.97 
  17  -2   6   11.44    1.17 
  19   3  -6   17.33    1.52 
  18   3  -6  323.45    5.79 
  17   3  -6  103.76    3.48 
  16   3  -6  247.24    5.50 
  15   3  -6   32.82    2.52 
  14   3  -6 1808.22   19.73 
  13   3  -6   96.00    3.79 
 -13  -3   6   94.11    3.05 
  12   3  -6   18.99    2.34 
 -12  -3   6   17.92    1.67 
 -11  -3   6   37.78    2.15 
  11   3  -6   39.79    2.86 
 -10  -3   6   59.58    2.54 
  10   3  -6   58.25    3.21 
   9   3  -6  147.07    4.65 
  -9  -3   6  145.63    3.81 
  -9   3   6  134.29    3.91 
  -8  -3   6 5270.49   44.09 
  -8   3   6 5188.58   44.91 
  -7  -3   6 1888.14   18.64 
  -7   3   6 1876.63   19.22 
  -6  -3   6 9999.00   78.79 
  -6   3   6 9929.74   79.36 
  -5  -3   6 3974.37   34.02 
   5   3  -6 3965.92   35.04 
  -5  -3   6 4056.35   35.42 
  -4  -3   6 1420.71   14.62 
   4   3  -6 1414.72   15.34 
   4   3  -6 1412.05   15.40 
  -4  -3   6 1418.02   15.66 
  -3  -3   6 1494.12   15.27 
   3   3  -6 1502.08   16.01 
   3   3  -6 1481.98   16.13 
  -3  -3   6 1505.40   16.25 
  -2  -3   6  328.02    5.57 
   2   3  -6  328.21    5.92 
   2   3  -6  319.01    6.15 
  -2  -3   6  320.32    6.10 
  -1  -3   6  150.74    3.68 
   1   3  -6  155.59    3.92 
   1   3  -6  145.74    4.15 
  -1  -3   6  150.80    4.11 
   0  -3   6  102.83    3.06 
   0   3  -6   98.06    3.09 
   0   3  -6  100.52    3.52 
   0  -3   6   97.06    3.37 
   1  -3   6  574.73    8.63 
   1  -3   6  570.43    7.86 
  -1   3  -6  576.73    8.00 
  -1   3  -6  569.25    8.95 
   1  -3   6  582.32    8.45 
   2  -3   6  360.25    6.14 
   2  -3   6  371.68    6.10 
  -2   3  -6  380.03    7.06 
  -2   3  -6  363.61    6.03 
   2  -3   6  381.02    6.56 
   2  -3   6  392.98    6.64 
   3  -3   6   14.80    1.78 
   3  -3   6   16.60    1.60 
   3  -3   6   17.54    1.83 
   3  -3   6   16.18    1.84 
   4  -3   6  239.41    4.78 
   4  -3   6  231.34    5.08 
   4  -3   6  239.33    5.15 
   4  -3   6  226.92    4.88 
   5  -3   6  642.34    8.58 
   5  -3   6  640.17    9.62 
   5  -3   6  642.05    9.21 
   5  -3   6  644.29    9.09 
   5  -3   6  608.55    8.69 
   6  -3   6  583.29    8.13 
   6  -3   6  575.27    9.11 
   6  -3   6  583.80    8.57 
   6  -3   6  560.27    8.20 
   6  -3   6  576.60    9.14 
   7  -3   6    2.13    2.04 
   7  -3   6    4.04    1.53 
   7  -3   6    5.17    1.40 
   7  -3   6    3.43    1.89 
   7  -3   6    2.81    1.64 
   8  -3   6  140.46    3.72 
   8  -3   6  138.26    4.40 
   8  -3   6  142.18    3.93 
   8  -3   6  138.86    3.77 
   8  -3   6  149.24    4.56 
   9  -3   6  381.95    6.23 
   9  -3   6  373.93    7.16 
   9  -3   6  384.35    6.46 
   9  -3   6  361.54    6.14 
   9  -3   6  376.38    7.13 
  10  -3   6  508.36    7.30 
  10  -3   6  501.55    8.36 
  10  -3   6  490.02    7.14 
  10  -3   6  506.56    7.51 
  10  -3   6  501.30    8.21 
  11  -3   6   61.30    2.43 
  11  -3   6   61.90    3.02 
  11  -3   6   59.94    2.40 
  11  -3   6   65.94    2.65 
  12  -3   6  141.44    3.39 
  12  -3   6  141.54    4.01 
  12  -3   6  147.27    3.56 
  13  -3   6  281.98    4.64 
  13  -3   6  266.46    5.28 
 -13   3  -6  277.03    4.66 
  13  -3   6  275.32    4.77 
  14  -3   6   38.23    1.68 
  14  -3   6   35.87    1.99 
  15  -3   6  104.83    2.41 
  15  -3   6  100.82    2.76 
  16   4  -6   71.12    2.37 
 -16  -4   6   74.55    2.42 
  15   4  -6  185.66    4.34 
 -15  -4   6  192.16    4.07 
  14   4  -6  383.53    6.75 
  13   4  -6   66.56    2.98 
  13   4  -6   67.98    2.79 
  12   4  -6   54.20    2.89 
  12   4  -6   52.38    2.61 
 -12  -4   6   52.65    2.59 
  11   4  -6   43.47    2.47 
 -11  -4   6   47.80    2.53 
  10   4  -6  237.75    5.40 
  10   4  -6  240.27    5.16 
 -10  -4   6  251.87    5.34 
   9   4  -6   27.47    2.18 
   9   4  -6   24.78    1.96 
  -9  -4   6   25.53    2.09 
   8   4  -6  417.42    7.37 
   8   4  -6  405.33    7.12 
  -8  -4   6  415.66    7.06 
   7   4  -6   62.06    2.99 
   7   4  -6   60.22    2.82 
  -7  -4   6   65.19    2.81 
   6   4  -6   89.59    3.35 
   6   4  -6   83.43    3.25 
  -6  -4   6   84.45    3.16 
   5   4  -6   39.33    2.44 
  -5  -4   6   41.40    2.40 
   4   4  -6   17.42    1.86 
   4   4  -6   15.33    1.85 
  -4  -4   6   14.68    1.80 
   3   4  -6    2.56    1.37 
   3   4  -6    2.96    1.50 
  -3  -4   6    5.22    1.48 
   2   4  -6  603.70    8.85 
   2   4  -6  603.44    9.41 
  -2  -4   6  593.25    8.49 
   1   4  -6  178.64    4.45 
  -1  -4   6  174.37    4.25 
  -1  -4   6  177.05    4.35 
   0   4  -6    7.21    1.42 
   0  -4   6    7.63    1.64 
   0  -4   6    5.61    1.44 
   1  -4   6 1206.11   14.19 
   1  -4   6 1190.72   13.50 
  -1   4  -6 1216.95   13.80 
   1  -4   6 1230.44   13.53 
   1  -4   6 1243.68   13.76 
   2  -4   6   54.59    2.90 
   2  -4   6   56.33    2.68 
  -2   4  -6   59.50    2.55 
   2  -4   6   56.86    2.56 
   2  -4   6   58.61    2.67 
   3  -4   6  250.08    5.54 
  -3   4  -6  252.06    5.03 
   3  -4   6  245.64    5.57 
   3  -4   6  245.15    4.98 
   3  -4   6  252.53    5.15 
   3  -4   6  247.28    5.15 
  -4   4  -6  315.48    5.60 
   4  -4   6  321.32    6.35 
   4  -4   6  323.64    5.83 
   4  -4   6  310.37    5.77 
   4  -4   6  319.43    6.30 
   5  -4   6   31.49    2.34 
   5  -4   6   32.19    2.13 
   5  -4   6   33.70    1.95 
   5  -4   6   31.01    2.15 
   5  -4   6   35.13    2.52 
   6  -4   6    3.39    1.82 
   6  -4   6    3.28    1.48 
   6  -4   6    2.41    1.63 
   6  -4   6    1.92    1.17 
   7  -4   6   16.17    2.00 
   7  -4   6   19.18    1.58 
   7  -4   6   16.16    1.73 
   7  -4   6   20.04    2.08 
   8  -4   6  443.48    7.32 
   8  -4   6  445.90    6.30 
   8  -4   6  431.60    6.51 
   8  -4   6  450.37    7.32 
   9  -4   6  374.36    6.41 
   9  -4   6  373.54    5.50 
   9  -4   6  366.25    5.68 
   9  -4   6  379.70    6.43 
  10  -4   6  320.96    5.66 
  10  -4   6  318.11    4.81 
  10  -4   6  321.73    4.98 
  11  -4   6  169.78    3.79 
  11  -4   6  170.33    3.21 
  12  -4   6   22.52    1.53 
 -12   4  -6   23.06    1.40 
  11   5  -6    2.21    0.97 
  10   5  -6    2.79    1.04 
   9   5  -6    6.96    1.22 
   9   5  -6    5.12    1.12 
   8   5  -6    6.49    1.21 
   8   5  -6    7.32    1.28 
   7   5  -6   30.25    1.87 
   7   5  -6   29.35    1.90 
   6   5  -6   74.30    2.71 
   6   5  -6   68.73    2.71 
   5   5  -6   47.49    2.26 
   5   5  -6   45.37    2.33 
   4   5  -6  135.52    3.58 
  -3  -5   6   89.05    2.97 
   3   5  -6   82.24    2.83 
  -2  -5   6   94.88    3.07 
  -2  -5   6   92.91    2.82 
   2   5  -6   94.53    2.98 
  -2  -5   6   92.12    2.49 
  -1  -5   6  129.15    3.47 
  -1  -5   6  123.06    3.22 
   1   5  -6  128.23    3.40 
   0  -5   6   70.20    2.69 
   0  -5   6   69.36    2.51 
   0   5  -6   70.70    2.54 
   0  -5   6   68.76    2.57 
   0  -5   6   65.45    2.14 
   1  -5   6   99.27    3.11 
  -1   5  -6   94.56    2.86 
   1  -5   6   92.56    2.91 
   1  -5   6   90.93    2.45 
   1  -5   6   97.63    2.88 
  -2   5  -6   26.62    1.67 
   2  -5   6   24.78    1.75 
   2  -5   6   25.76    1.77 
   2  -5   6   27.53    1.95 
  -3   5  -6   67.93    2.31 
   3  -5   6   62.82    2.41 
   3  -5   6   66.86    2.37 
   3  -5   6   66.09    2.55 
  -4   5  -6   25.15    1.50 
   4  -5   6   22.83    1.65 
   4  -5   6   24.03    1.62 
   4  -5   6   24.75    1.81 
   5  -5   6   74.55    2.47 
   5  -5   6   76.88    2.35 
   5  -5   6   76.88    2.59 
   6  -5   6    0.63    1.11 
   6  -5   6   -0.09    0.94 
   6  -5   6    1.11    0.98 
   7  -5   6   77.15    2.35 
  21   0  -7    0.76    1.06 
  20   0  -7   -0.31    1.16 
  19   0  -7   -0.58    1.38 
 -19   0   7    0.05    1.20 
  18   0  -7   -0.38    1.45 
 -18   0   7    0.14    1.38 
  17   0  -7    5.86    1.62 
 -17   0   7   -0.27    1.49 
  16   0  -7    1.57    1.63 
 -16   0   7    0.18    1.50 
  15   0  -7   -0.46    1.55 
 -15   0   7   -0.15    1.61 
  14   0  -7    4.10    1.68 
 -14   0   7    0.12    1.55 
 -13   0   7   -0.60    1.14 
 -13   0   7   -0.06    1.53 
 -12   0   7    0.68    1.12 
 -12   0   7    0.06    1.44 
 -11   0   7    2.56    1.23 
  11   0  -7    0.43    1.24 
 -10   0   7    1.55    1.14 
  10   0  -7    0.21    1.25 
  -9   0   7    1.22    1.06 
   9   0  -7    0.10    1.16 
   8   0  -7    2.27    1.17 
  -8   0   7    0.67    1.04 
  -7   0   7    1.60    1.23 
   7   0  -7    0.92    0.99 
  -7   0   7    1.91    1.00 
  -7   0   7    2.19    1.08 
  -6   0   7   -0.19    1.15 
  -6   0   7    0.40    0.98 
  -5   0   7    0.10    0.92 
  -5   0   7    0.82    1.01 
  -4   0   7    0.53    1.20 
  -4   0   7    1.44    0.96 
  -4   0   7    1.51    1.04 
  -3   0   7   15.96    1.53 
  -3   0   7   21.44    1.47 
  -2   0   7    1.29    1.13 
  -2   0   7    0.73    1.00 
  -2   0   7    0.76    0.96 
  -1   0   7    1.27    1.13 
  -1   0   7    0.90    1.02 
  -1   0   7    0.64    0.93 
   0   0   7    0.46    1.05 
   0   0   7    0.84    0.95 
   0   0   7    1.02    0.93 
   1   0   7    0.56    1.14 
  -1   0  -7    0.69    0.76 
   1   0   7    0.53    0.98 
   1   0   7    2.47    0.84 
   2   0   7    0.17    1.13 
   2   0   7    1.84    1.13 
   2   0   7    2.52    0.85 
  -3   0  -7    1.34    1.10 
   3   0   7    0.24    1.19 
   3   0   7    2.05    0.90 
   4   0   7    0.31    1.23 
   4   0   7    2.21    1.13 
  -4   0  -7    0.39    1.14 
   5   0   7    0.09    1.26 
   5   0   7    1.07    1.14 
  -5   0  -7    0.14    1.19 
  -6   0  -7    0.56    1.18 
   6   0   7    0.76    1.33 
   6   0   7    3.08    1.27 
   7   0   7    4.87    1.52 
   7   0   7    0.10    1.18 
  -7   0  -7    1.40    1.39 
   7   0   7    4.21    1.21 
   8   0   7    0.02    1.40 
  -8   0  -7   -0.10    1.35 
   8   0   7    2.23    1.33 
   8   0   7    3.28    1.28 
   9   0   7   -1.55    1.47 
   9   0   7    0.02    1.26 
   9   0   7    1.60    1.19 
  10   0   7   -1.61    1.55 
  10   0   7   -1.01    1.30 
  10   0   7   -0.40    1.16 
  11   0   7    1.87    1.27 
  11   0   7   -0.37    1.16 
  12   0   7    0.38    1.26 
  12   0   7    1.02    1.17 
  12   0   7   -1.05    1.11 
  13   0   7   -0.10    1.17 
  13   0   7   -0.42    1.05 
  14   0   7    0.68    1.08 
  14   0   7    0.06    1.00 
  15   0   7    0.57    0.97 
  15   0   7   -0.02    0.91 
  16   0   7    0.91    0.87 
  16   0   7    1.96    0.89 
  17   0   7   -0.13    0.84 
  21  -1  -7   23.21    1.51 
  20  -1  -7 1274.30   13.35 
  19  -1  -7   55.22    2.42 
  18  -1  -7   31.02    2.07 
  17   1  -7   44.65    2.61 
  17  -1  -7   46.86    2.50 
 -17   1   7   45.81    2.30 
  16   1  -7  124.68    4.10 
  16  -1  -7  128.68    3.93 
 -16   1   7  129.58    3.73 
  15   1  -7  456.28    8.00 
  15  -1  -7  474.07    7.78 
 -15   1   7  470.19    7.51 
  14   1  -7  113.40    3.95 
  14  -1  -7  111.97    3.68 
 -14   1   7  115.84    3.57 
  13   1  -7  725.57   10.59 
  13  -1  -7  733.89   10.08 
 -13   1   7  734.56    9.87 
  12   1  -7  353.56    6.84 
  12  -1  -7  348.36    6.35 
 -12   1   7  353.77    7.02 
  11   1  -7  296.12    6.12 
  11  -1  -7  305.06    5.68 
 -11   1   7  299.25    6.32 
  10  -1  -7  229.67    4.73 
 -10   1   7  235.95    5.48 
  -9  -1   7   70.63    2.99 
   9  -1  -7   67.43    2.48 
  -9  -1   7   64.69    2.62 
  -9   1   7   67.58    2.96 
  -8  -1   7  507.74    7.87 
  -8   1   7  508.58    7.51 
  -8   1   7  506.63    8.22 
  -7  -1   7   77.91    2.98 
  -7   1   7   76.11    2.68 
  -6   1   7  128.66    3.42 
  -6  -1   7  129.16    3.68 
  -6  -1   7  117.80    3.42 
  -6  -1   7  129.91    3.58 
  -5   1   7  503.01    7.11 
  -5  -1   7  487.88    7.45 
  -5  -1   7  495.40    7.37 
  -4   1   7  115.26    3.14 
  -4  -1   7  118.91    3.45 
  -4  -1   7  113.93    3.14 
  -4  -1   7  115.34    3.32 
  -3   1   7    1.54    0.97 
  -3  -1   7    2.03    1.30 
  -3  -1   7    3.43    0.93 
  -2   1   7 1324.71   13.45 
  -2  -1   7 1306.94   14.11 
  -2  -1   7 1259.70   13.69 
  -2   1   7 1320.07   13.91 
  -2  -1   7 1344.32   14.07 
  -2  -1   7 1289.59   13.51 
  -1   1   7   40.39    1.90 
  -1  -1   7   41.99    2.19 
  -1   1   7   34.04    2.03 
  -1   1   7   40.48    2.03 
  -1  -1   7   39.24    2.14 
  -1  -1   7   39.02    2.05 
   0   1   7   22.47    1.53 
   0  -1   7   25.11    1.88 
   0   1   7   21.50    1.72 
   0   1   7   22.19    1.71 
   0  -1   7   21.14    1.73 
   0  -1   7   23.41    1.77 
   0  -1   7   23.89    1.77 
   1   1   7  774.52    9.16 
   1  -1   7  779.18    9.79 
   1   1   7  772.84    9.53 
   1  -1   7  767.29    9.72 
   1  -1   7  796.11    9.94 
   1  -1   7  781.30    9.84 
   2   1   7  501.34    6.87 
   2  -1   7  488.02    7.37 
  -2   1  -7  494.26    7.62 
   2  -1   7  502.78    7.36 
   2   1   7  495.09    7.16 
   2  -1   7  487.88    7.47 
   2  -1   7  493.95    7.37 
   2  -1   7  485.56    7.02 
  -2   1  -7  506.18    7.67 
   2  -1   7  489.22    7.51 
   3   1   7  904.19   10.34 
   3  -1   7  912.26   11.07 
  -3   1  -7  906.15   11.27 
   3  -1   7  948.11   11.22 
  -3   1  -7  936.62   11.55 
   3  -1   7  913.23   11.28 
   3   1   7  902.96   10.83 
   3  -1   7  919.67   11.00 
   3  -1   7  909.39   10.63 
   3  -1   7  916.53   11.37 
   4   1   7  479.97    6.84 
  -4   1  -7  478.99    7.58 
   4  -1   7  482.91    7.57 
  -4   1  -7  473.76    7.74 
   4  -1   7  481.49    7.68 
   4  -1   7  475.15    7.38 
  -4  -1  -7  497.48    7.85 
   4  -1   7  485.70    7.78 
   5   1   7   -0.26    1.07 
  -5   1  -7    0.57    1.00 
   5  -1   7   -0.16    1.38 
   5  -1   7    4.50    1.33 
  -5   1  -7    1.56    1.20 
  -5  -1  -7    0.65    1.11 
   6   1   7   50.28    2.25 
  -6   1  -7   48.14    2.40 
  -6   1  -7   53.65    2.74 
  -6  -1  -7   53.84    2.62 
   6  -1   7   52.53    2.73 
   6  -1   7   53.41    2.43 
   6  -1   7   53.84    2.90 
   7   1   7  620.64    8.17 
  -7   1  -7  612.99    9.53 
  -7  -1  -7  634.40    9.47 
   7  -1   7  628.39    9.26 
   8   1   7 1881.63   18.16 
  -8  -1  -7 1857.06   19.97 
   8  -1   7 1906.44   19.66 
   8  -1   7 1891.83   18.58 
   8   1   7 1880.39   18.92 
   9   1   7 1423.88   14.73 
   9  -1   7 1442.38   16.14 
   9  -1   7 1429.72   15.19 
   9   1   7 1439.29   15.60 
   9  -1   7 1424.36   15.72 
  10   1   7  276.65    5.04 
  10  -1   7  292.86    5.97 
  10  -1   7  279.49    5.36 
  10   1   7  288.72    5.67 
  10  -1   7  274.66    5.67 
  11   1   7   20.19    1.55 
  11  -1   7   19.04    1.81 
  11   1   7   18.10    1.88 
  11  -1   7   18.77    2.02 
  12   1   7   48.14    2.00 
  12  -1   7   46.26    2.46 
  12  -1   7   47.70    2.28 
  12   1   7   48.97    2.40 
  12  -1   7   48.83    2.56 
  13   1   7   31.35    1.64 
  13  -1   7   34.17    2.12 
  13  -1   7   32.67    1.88 
  13   1   7   33.08    2.07 
  13  -1   7   35.44    2.22 
  14  -1   7  425.00    6.53 
  14   1   7  424.94    6.34 
  14  -1   7  428.80    6.61 
  15  -1   7  263.18    4.72 
  15   1   7  264.68    4.58 
  15  -1   7  264.80    4.74 
  16  -1   7   36.50    1.68 
  16  -1   7   40.24    1.79 
  16   1   7   39.36    1.68 
  16   1   7   38.40    1.66 
  16  -1   7   39.31    1.81 
  17  -1   7   39.21    1.54 
  17  -1   7   38.98    1.59 
 -19  -2   7    0.72    1.02 
  19  -2  -7    0.57    0.83 
  18  -2  -7    4.00    1.03 
  18   2  -7    3.88    1.18 
 -17  -2   7  409.46    6.61 
  17   2  -7  391.70    6.54 
  17  -2  -7  388.52    6.11 
  16   2  -7   11.88    1.67 
 -16  -2   7    9.92    1.68 
  16  -2  -7   10.19    1.38 
  15   2  -7   64.70    2.92 
 -15  -2   7   64.01    2.85 
  14   2  -7  353.27    6.77 
 -14  -2   7  359.66    6.68 
  13   2  -7  582.46    9.10 
 -13  -2   7  587.55    8.93 
  12   2  -7  363.02    6.94 
 -12  -2   7  363.02    6.73 
  11   2  -7  339.50    6.69 
 -11  -2   7  343.47    6.51 
  10   2  -7 1229.27   14.67 
 -10  -2   7 1253.13   14.40 
 -10   2   7 1226.74   14.94 
   9   2  -7 1628.58   17.83 
  -9  -2   7 1603.08   17.34 
  -9   2   7 1646.14   18.08 
   8   2  -7 2905.86   27.52 
  -8  -2   7 2868.66   26.90 
  -8   2   7 2850.59   27.58 
  -7  -2   7 1030.35   12.41 
  -7   2   7 1046.24   12.96 
  -7  -2   7 1019.74   12.72 
  -6  -2   7 1574.21   16.61 
  -6   2   7 1559.25   16.98 
  -5  -2   7 2964.54   27.08 
  -5   2   7 2912.78   27.48 
  -5   2   7 2935.55   26.09 
   4   2  -7    2.81    1.05 
  -4   2   7    0.10    1.15 
  -4   2   7    1.27    1.14 
  -3  -2   7  897.16   10.99 
  -3   2   7  924.39   11.25 
  -3   2   7  886.16   10.18 
  -3  -2   7  890.21   10.78 
  -2  -2   7  707.50    9.25 
  -2  -2   7  707.56    9.38 
  -2   2   7  704.87    9.31 
  -2   2   7  700.52    8.60 
  -2  -2   7  686.68    9.04 
  -1  -2   7 1431.80   15.18 
  -1  -2   7 1427.15   15.17 
  -1   2   7 1396.88   15.05 
  -1   2   7 1427.68   14.27 
  -1  -2   7 1408.01   14.77 
   1   2  -7 1389.91   14.82 
   0  -2   7  348.00    6.18 
   0  -2   7  349.06    6.10 
   0   2  -7  348.29    5.92 
   0   2   7  349.08    5.55 
   0  -2   7  352.68    5.97 
   0  -2   7  342.22    6.26 
   1  -2   7   15.04    1.91 
   1  -2   7   14.00    1.79 
  -1   2  -7   16.91    1.71 
  -1   2  -7   18.85    1.51 
   1  -2   7   14.00    1.63 
   1  -2   7   14.84    1.83 
   2  -2   7 1465.16   15.47 
  -2   2  -7 1458.54   16.36 
   2  -2   7 1434.94   15.18 
   2  -2   7 1455.25   15.86 
   2  -2   7 1462.32   15.44 
   2  -2   7 1453.03   15.86 
   3  -2   7 1641.10   16.92 
  -3   2  -7 1641.55   17.83 
   3  -2   7 1633.88   17.41 
   3  -2   7 1636.78   17.32 
   3  -2   7 1661.07   16.93 
  -3  -2  -7 1632.67   17.07 
   3  -2   7 1639.45   17.51 
   4  -2   7  143.22    3.98 
  -4   2  -7  156.25    4.15 
  -4   2  -7  144.15    4.23 
   4  -2   7  138.12    4.16 
  -4  -2  -7  134.61    3.78 
   4  -2   7  142.46    4.09 
   4  -2   7  144.19    3.95 
   4  -2   7  142.99    4.29 
  -5   2  -7  474.81    7.92 
   5  -2   7  517.64    7.88 
  -5   2  -7  499.14    8.41 
  -5  -2  -7  475.91    7.64 
   5  -2   7  505.36    8.22 
   5  -2   7  514.47    7.75 
   5  -2   7  509.72    8.37 
   6  -2   7   44.85    2.55 
   6  -2   7   44.19    2.75 
   6  -2   7   47.96    2.48 
   6   2   7   47.30    2.20 
  -6   2  -7   54.01    2.64 
   6  -2   7   48.83    2.90 
   7  -2   7    1.20    1.93 
   7  -2   7    1.09    1.59 
   7  -2   7    2.52    1.78 
   7  -2   7    1.06    1.50 
   7   2   7    1.18    1.17 
   8  -2   7  244.64    5.27 
   8  -2   7  242.10    5.72 
   8   2   7  245.09    4.73 
   8  -2   7  245.70    5.08 
   8  -2   7  238.86    5.69 
   9  -2   7  109.58    3.56 
   9  -2   7  113.98    3.96 
   9   2   7  114.71    3.16 
   9  -2   7  114.99    3.52 
  10  -2   7    9.74    1.60 
  10  -2   7   13.54    2.00 
  10   2   7   10.73    1.33 
  10  -2   7   11.55    1.56 
  11  -2   7    5.64    1.49 
  11  -2   7    7.65    1.77 
  11   2   7    6.14    1.15 
  11  -2   7    6.07    1.43 
  12  -2   7   35.03    2.07 
  12  -2   7   40.45    2.42 
  12   2   7   34.32    1.70 
  12  -2   7   43.39    2.16 
  13  -2   7  121.51    3.21 
  13  -2   7  121.00    3.47 
  13  -2   7  119.12    3.13 
  14  -2   7    0.63    1.03 
  14  -2   7    0.75    1.14 
  14  -2   7    1.11    0.95 
  15  -2   7   37.42    1.67 
  15  -2   7   39.27    1.82 
  15  -2   7   40.09    1.63 
  16  -2   7  477.86    5.79 
  18   3  -7   18.77    1.36 
  17   3  -7   66.21    2.49 
  16   3  -7   33.02    2.07 
  15   3  -7  181.46    4.51 
  14   3  -7   23.97    2.11 
 -14  -3   7   21.63    1.59 
 -13  -3   7    1.33    1.12 
  13   3  -7    2.69    1.65 
  12   3  -7   71.55    3.30 
 -12  -3   7   71.88    2.64 
  11   3  -7  175.03    4.87 
 -11  -3   7  166.30    4.02 
 -10  -3   7    6.81    1.42 
  10   3  -7    7.42    1.96 
  -9  -3   7    8.94    1.47 
   9   3  -7    7.78    1.59 
  -9  -3   7    5.85    1.92 
  -8  -3   7  432.62    6.82 
   8   3  -7  426.20    7.29 
  -8  -3   7  431.73    7.58 
  -7  -3   7   25.24    1.88 
   7   3  -7   19.06    1.92 
  -7  -3   7   19.91    2.28 
  -6  -3   7  130.76    3.63 
   6   3  -7  130.68    3.80 
  -6  -3   7  130.15    4.14 
  -5  -3   7 2466.50   23.03 
   5   3  -7 2434.63   23.55 
  -5  -3   7 2487.31   24.10 
  -4  -3   7  689.01    9.03 
   4   3  -7  682.94    9.32 
  -4  -3   7  692.56    9.82 
  -3  -3   7 1566.01   16.12 
   3   3  -7 1566.64   16.38 
  -3  -3   7 1581.89   17.02 
  -2  -3   7    7.14    1.45 
   2   3  -7    8.61    1.38 
  -1  -3   7   83.45    3.25 
  -1  -3   7   77.73    2.88 
  -1  -3   7   74.73    3.13 
   0  -3   7   -0.22    1.64 
   0  -3   7    0.37    1.27 
   0  -3   7   -0.56    1.65 
   1  -3   7  316.03    6.20 
   1  -3   7  318.16    5.68 
   1  -3   7  317.40    6.17 
   1  -3   7  330.24    6.19 
   2  -3   7    2.93    1.76 
   2  -3   7    2.70    1.24 
   2  -3   7    2.89    1.29 
   2  -3   7    5.30    1.75 
   2  -3   7    1.58    1.57 
   3  -3   7    5.54    1.91 
   3  -3   7    5.99    1.33 
   3  -3   7    6.43    1.41 
   3  -3   7    6.50    1.75 
   3  -3   7    4.62    1.60 
   4  -3   7    1.40    1.79 
   4  -3   7    1.33    1.20 
   4  -3   7    1.99    1.31 
   4  -3   7    0.85    1.45 
   4  -3   7    2.30    1.56 
   5  -3   7    2.18    1.82 
   5  -3   7    2.29    1.20 
   5  -3   7    1.64    1.19 
   5  -3   7    0.64    1.48 
   6  -3   7    7.39    1.30 
   6  -3   7    3.89    1.38 
   6  -3   7    3.46    1.50 
   7  -3   7    6.06    1.40 
   7  -3   7   10.09    1.63 
   7  -3   7   10.42    1.33 
   7  -3   7    6.41    1.56 
   8  -3   7   11.47    1.49 
   8  -3   7   12.98    1.33 
   8  -3   7   11.64    1.70 
   9  -3   7    8.72    1.85 
   9  -3   7    9.74    1.36 
   9  -3   7   11.01    1.85 
   9  -3   7    8.78    1.52 
  10  -3   7  279.93    4.84 
  10  -3   7  273.51    5.52 
  10  -3   7  280.49    5.01 
  11  -3   7  161.00    3.43 
  11  -3   7  153.14    3.93 
  11  -3   7  159.41    3.53 
  12  -3   7  241.91    4.03 
  12  -3   7  236.23    4.64 
  12  -3   7  239.59    4.16 
  13  -3   7    5.89    0.90 
  13  -3   7    5.99    1.17 
  14  -3   7    2.01    0.90 
  14   4  -7    2.43    1.02 
 -14  -4   7    1.58    1.02 
  13   4  -7    0.58    1.04 
 -13  -4   7   -0.44    1.14 
  12   4  -7   39.53    2.09 
 -12  -4   7   38.63    2.07 
  11   4  -7   85.40    2.94 
 -11  -4   7   85.00    2.89 
  10   4  -7   44.74    2.31 
 -10  -4   7   44.58    2.32 
   9   4  -7    6.94    1.44 
  -9  -4   7    6.08    1.47 
   8   4  -7  315.23    5.92 
  -8  -4   7  322.20    5.81 
   7   4  -7 1144.33   13.32 
  -7  -4   7 1182.06   13.22 
   6   4  -7  205.52    4.71 
  -6  -4   7  220.74    4.77 
   5   4  -7  352.23    6.20 
  -5  -4   7  359.40    6.21 
   4   4  -7  150.95    3.93 
  -4  -4   7  153.48    3.97 
  -3  -4   7  122.43    3.74 
  -3  -4   7  109.19    3.01 
   3   4  -7  115.59    3.42 
  -3  -4   7  118.22    3.47 
  -3  -4   7  120.66    3.49 
  -2  -4   7    0.76    1.52 
  -2  -4   7    0.25    1.12 
   2   4  -7    1.19    1.12 
  -2  -4   7    0.79    1.33 
  -2  -4   7    1.26    1.33 
  -1  -4   7    1.85    1.57 
  -1  -4   7    2.81    1.18 
   1   4  -7    1.96    1.08 
  -1  -4   7    3.19    1.39 
  -1  -4   7    1.44    1.28 
   0  -4   7   12.13    1.85 
   0   4  -7   15.11    1.42 
   0  -4   7   12.87    1.54 
   0  -4   7   16.21    1.70 
   0  -4   7   11.94    1.45 
   1  -4   7  125.56    3.49 
   1  -4   7  122.34    3.21 
   2  -4   7   12.85    1.78 
   2  -4   7   15.02    1.61 
   2  -4   7   14.41    1.50 
   3  -4   7  168.04    4.34 
   3  -4   7  175.10    4.02 
   4  -4   7    3.16    1.17 
   4  -4   7    2.84    1.51 
   4  -4   7    2.43    1.29 
   5  -4   7   72.94    2.88 
   5  -4   7   71.68    2.60 
   5  -4   7   72.30    2.43 
   5  -4   7   67.29    2.30 
   5  -4   7   76.64    3.03 
   6  -4   7   40.97    2.34 
   6  -4   7   41.86    1.91 
   6  -4   7   38.17    1.76 
   6  -4   7   43.95    2.40 
   7  -4   7  290.67    5.40 
   7  -4   7  299.25    4.69 
   7  -4   7  302.02    5.45 
   8  -4   7  211.56    4.37 
   8  -4   7  199.28    3.39 
   8  -4   7  212.20    3.71 
   8  -4   7  211.03    4.33 
   9  -4   7  171.67    3.74 
   9  -4   7  171.97    3.15 
  10  -4   7  433.89    5.96 
  -7  -5   7    7.39    1.16 
   7   5  -7    7.42    1.05 
  -6  -5   7    5.24    1.15 
   6   5  -7    7.60    1.09 
  -5  -5   7   95.82    2.66 
   5   5  -7   93.13    2.56 
  -4  -5   7  243.98    4.31 
   4   5  -7  233.99    4.15 
   3   5  -7  361.35    5.31 
   2   5  -7  261.03    4.28 
  -2  -5   7  255.95    4.45 
  -2  -5   7  250.25    3.91 
   1   5  -7   43.60    1.71 
  -1  -5   7   39.18    1.86 
  -1  -5   7   40.25    1.56 
   0  -5   7    1.02    1.18 
   0  -5   7   -0.27    1.04 
   1  -5   7  327.62    5.10 
   1  -5   7  339.48    5.24 
   2  -5   7    5.23    1.21 
   2  -5   7    3.78    1.04 
   3  -5   7    1.04    1.06 
 -20   0   8  279.69    4.57 
 -19   0   8 1331.84   13.77 
 -18   0   8  966.33   11.33 
 -17   0   8   15.49    1.84 
  17   0  -8   11.22    1.67 
  16   0  -8  136.08    3.95 
  15   0  -8   39.68    2.40 
 -14   0   8    8.84    1.86 
  14   0  -8    6.88    1.57 
 -13   0   8  813.89   11.15 
  13   0  -8  803.89   10.83 
 -12   0   8    3.76    1.74 
 -11   0   8  358.98    6.72 
 -10   0   8  137.22    4.06 
  -9   0   8    4.21    1.58 
  -9   0   8    4.69    1.22 
  -8   0   8  286.81    5.83 
  -8   0   8  273.01    5.71 
  -7   0   8  983.36   12.16 
  -7   0   8  997.38   12.36 
  -7   0   8  982.23   11.17 
  -6   0   8 1409.94   15.42 
  -6   0   8 1409.27   15.65 
  -6   0   8 1398.50   14.50 
  -5   0   8 1346.10   14.93 
  -5   0   8 1375.11   15.17 
  -5   0   8 1359.25   14.16 
  -4   0   8   14.95    1.77 
  -4   0   8   16.33    1.57 
  -4   0   8   15.39    1.49 
  -3   0   8  288.93    5.55 
  -3   0   8  289.46    5.59 
  -3   0   8  299.34    5.33 
  -2   0   8 5199.73   44.14 
  -2   0   8 5265.08   44.53 
  -2   0   8 5290.79   43.74 
  -1   0   8 2005.58   20.01 
  -1   0   8 2069.32   19.75 
   0   0   8  298.08    5.59 
   0   0   8  306.13    5.59 
   1   0   8  712.22    9.38 
   2   0   8 1573.92   16.38 
   3   0   8    3.60    1.56 
   4   0   8 4231.70   36.82 
  -4   0  -8 4278.22   38.19 
   5   0   8 9791.43   77.98 
   6   0   8 2186.71   21.17 
   6   0   8 2174.00   20.28 
   7   0   8 5962.24   48.79 
   7   0   8 5781.96   47.76 
   8   0   8  483.64    7.41 
   8   0   8  469.47    6.67 
   9   0   8  292.17    5.47 
   9   0   8  280.14    4.81 
  10   0   8 1218.87   13.04 
  10   0   8 1145.62   11.96 
  11   0   8  150.40    3.58 
  11   0   8  136.04    3.00 
  12   0   8  201.30    4.00 
  13   0   8  157.63    3.30 
  13   0   8  160.52    3.71 
  14   0   8    5.73    0.97 
  14   0   8    6.68    1.16 
  15   0   8  199.74    3.58 
 -19   1   8   54.40    1.92 
 -19  -1   8   54.27    2.20 
 -18  -1   8   76.48    2.72 
 -18   1   8   73.49    2.43 
  18  -1  -8   68.06    2.43 
 -17   1   8 1502.42   15.18 
  17  -1  -8 1470.81   15.25 
 -16  -1   8    2.29    1.60 
 -16   1   8    2.22    1.32 
  16  -1  -8    5.94    1.34 
 -16  -1   8    1.02    1.12 
 -15   1   8  655.34    9.01 
  15  -1  -8  649.77    8.95 
 -15  -1   8  638.39    8.75 
 -14  -1   8 2506.20   24.34 
 -14   1   8 2488.53   23.67 
  14  -1  -8 2417.15   23.39 
 -14  -1   8 2459.64   23.41 
 -13  -1   8   63.96    3.12 
 -13   1   8   62.95    2.76 
  13  -1  -8   63.46    2.66 
 -13  -1   8   59.34    2.74 
 -12  -1   8  454.30    7.89 
 -12   1   8  456.81    7.40 
  12  -1  -8  445.74    7.10 
 -12  -1   8  449.01    7.37 
 -11   1   8 1487.04   16.12 
 -11  -1   8 1508.11   16.75 
 -11  -1   8 1505.45   16.22 
 -10   1   8  570.98    8.44 
 -10  -1   8  556.45    8.88 
 -10  -1   8  566.52    8.52 
  -9   1   8  199.32    4.65 
  -9  -1   8  204.07    5.06 
  -9  -1   8  204.42    4.78 
  -8   1   8  744.13    9.63 
  -8  -1   8  755.10   10.14 
  -8   1   8  720.73   10.39 
  -8  -1   8  731.60    9.74 
  -7   1   8  189.83    4.38 
  -7  -1   8  191.37    4.75 
  -7  -1   8  187.21    4.46 
  -6  -1   8   34.50    2.34 
  -6  -1   8   33.55    2.16 
  -5   1   8  139.13    3.66 
  -5  -1   8  142.10    4.04 
  -5  -1   8  144.29    3.89 
  -4  -1   8  378.78    6.63 
  -4   1   8  379.74    6.16 
  -4   1   8  380.05    6.51 
  -4  -1   8  381.62    6.51 
  -3   1   8  106.05    3.14 
  -3  -1   8   99.25    3.36 
  -3   1   8   98.91    3.28 
  -3  -1   8   95.46    3.37 
  -3  -1   8   97.64    3.29 
  -2   1   8  679.23    8.74 
  -2   1   8  669.96    9.09 
  -2  -1   8  664.98    9.29 
  -2  -1   8  673.81    9.22 
  -1   1   8  548.94    7.60 
  -1   1   8  543.46    8.00 
  -1  -1   8  532.87    8.08 
  -1  -1   8  557.61    8.18 
   0   1   8 3996.08   34.16 
   0   1  -8 4001.18   35.54 
   0  -1   8 3956.87   34.44 
   0   1   8 4027.69   34.75 
   0  -1   8 4096.34   35.18 
   0  -1   8 3964.89   35.06 
   0  -1   8 3959.79   34.66 
   1   1   8 1566.95   15.76 
  -1   1  -8 1529.95   16.82 
   1  -1   8 1553.61   16.18 
   1  -1   8 1603.11   16.76 
   1   1   8 1538.38   16.31 
   1  -1   8 1557.60   16.58 
  -1   1  -8 1562.94   17.09 
   1  -1   8 1576.75   15.95 
   1  -1   8 1566.99   16.44 
   2   1   8  155.90    3.74 
  -2   1  -8  151.45    4.08 
   2  -1   8  144.59    3.93 
  -2   1  -8  159.27    4.31 
   2  -1   8  153.68    4.21 
   2   1   8  151.24    4.01 
   2  -1   8  155.53    4.18 
   2  -1   8  152.55    3.81 
   2  -1   8  149.38    4.09 
   3   1   8  857.92   10.18 
  -3   1  -8  837.96   11.07 
   3  -1   8  855.71   10.84 
  -3   1  -8  853.84   11.40 
   3  -1   8  886.42   11.04 
   3  -1   8  837.82   10.24 
  -3  -1  -8  894.07   11.61 
   3  -1   8  845.22   10.96 
   4   1   8  146.10    3.58 
  -4   1  -8  140.39    4.00 
   4  -1   8  144.91    4.03 
   4  -1   8  144.85    3.68 
   5   1   8  152.04    3.65 
   5  -1   8  144.79    4.08 
   5  -1   8  145.11    3.69 
   6   1   8  487.15    7.01 
   6  -1   8  494.84    7.84 
   7   1   8 2134.60   20.18 
   7  -1   8 2142.09   21.40 
   8   1   8 1850.50   17.86 
   8  -1   8 1863.06   19.00 
   8  -1   8 1896.92   18.45 
   8   1   8 1895.34   18.91 
   8  -1   8 1884.13   19.10 
   9   1   8  985.64   10.81 
   9  -1   8  989.48   11.85 
   9  -1   8  973.35   11.26 
   9   1   8 1000.08   11.76 
   9  -1   8  990.57   11.92 
  10   1   8    5.24    1.05 
  10  -1   8    4.35    1.33 
  10  -1   8    5.28    1.31 
  10   1   8    4.92    1.42 
  10  -1   8    4.44    1.57 
  11  -1   8   61.84    2.51 
  11  -1   8   62.40    2.43 
  11  -1   8   61.34    2.30 
  11   1   8   63.17    2.47 
  11  -1   8   60.48    2.58 
  12  -1   8  446.59    6.42 
  12  -1   8  431.48    6.31 
  12   1   8  442.68    6.37 
  12  -1   8  446.79    6.68 
  13  -1   8   16.24    1.42 
  13  -1   8   17.32    1.35 
  13   1   8   17.84    1.39 
  13  -1   8   17.06    1.52 
  14  -1   8  169.68    3.30 
  14  -1   8  163.62    3.21 
  14   1   8  174.39    3.28 
  14  -1   8  176.79    3.48 
  15  -1   8    2.82    0.87 
 -18  -2   8    9.20    1.16 
 -17  -2   8    6.04    1.24 
 -17  -2   8    4.66    1.14 
 -16  -2   8  363.89    5.95 
 -16  -2   8  358.73    5.93 
 -15  -2   8    7.25    1.53 
 -15  -2   8    6.06    1.44 
 -14  -2   8  621.91    8.81 
 -14  -2   8  615.84    8.86 
 -13  -2   8   78.65    3.12 
 -13  -2   8   79.62    3.20 
 -12  -2   8   60.17    2.79 
 -12  -2   8   59.32    2.90 
 -11  -2   8  441.41    7.42 
 -11  -2   8  438.42    7.54 
 -10  -2   8  909.90   11.67 
 -10  -2   8  902.59   11.83 
  -9  -2   8  110.59    3.73 
  -9  -2   8  107.99    3.80 
  -8  -2   8 3705.26   33.04 
  -8   2   8 3610.94   31.91 
  -8  -2   8 3689.23   33.25 
  -7  -2   8  425.35    7.21 
  -7   2   8  405.18    6.42 
  -7  -2   8  409.60    7.29 
  -6  -2   8  915.30   11.56 
  -6   2   8  921.15   10.79 
  -6  -2   8  920.98   11.34 
  -6  -2   8  908.45   11.74 
  -5  -2   8  425.57    7.17 
  -5   2   8  427.54    6.51 
  -5  -2   8  425.29    6.96 
  -5  -2   8  420.68    7.29 
  -4  -2   8  303.83    5.48 
  -4  -2   8  307.22    5.94 
  -4   2   8  308.28    5.36 
  -4  -2   8  308.01    5.75 
  -4  -2   8  301.25    5.98 
  -3  -2   8  240.82    4.98 
  -3  -2   8  257.47    5.35 
  -3   2   8  250.38    4.74 
  -3  -2   8  247.41    5.09 
  -3  -2   8  242.74    5.39 
  -2  -2   8  112.18    3.58 
  -2   2   8  116.64    3.20 
  -2  -2   8  109.36    3.47 
  -2  -2   8  111.04    3.74 
  -2  -2   8  111.80    3.47 
  -1  -2   8 2516.24   23.89 
  -1   2   8 2530.68   22.92 
  -1  -2   8 2467.02   23.48 
  -1  -2   8 2484.30   23.76 
   0  -2   8 1284.99   14.30 
   0  -2   8 1255.82   13.97 
   0  -2   8 1265.89   14.31 
   1  -2   8   42.65    2.45 
   1  -2   8   40.59    2.43 
   1  -2   8   35.96    2.26 
   1  -2   8   41.18    2.35 
   1  -2   8   41.88    2.55 
   2  -2   8  615.46    8.75 
   2  -2   8  605.26    8.88 
   2  -2   8  607.96    8.60 
   2  -2   8  587.95    8.91 
   3  -2   8   49.01    2.60 
   3  -2   8   50.84    2.68 
   3  -2   8   50.27    2.50 
   3  -2   8   55.73    2.80 
   4  -2   8  459.21    7.43 
   4  -2   8  463.61    7.65 
   4  -2   8  459.20    7.16 
   4  -2   8  447.54    7.66 
   5  -2   8  138.63    3.90 
   5  -2   8  140.21    4.11 
   5  -2   8  131.42    3.66 
   5   2   8  130.41    3.35 
   5  -2   8  136.38    4.18 
   6  -2   8   13.84    2.05 
   6  -2   8   14.84    1.86 
   6  -2   8   15.15    1.96 
   6  -2   8   18.49    1.74 
   6   2   8   16.11    1.44 
   7  -2   8  538.46    7.95 
   7  -2   8  519.97    8.24 
   7   2   8  520.62    7.14 
   7  -2   8  524.43    7.69 
   8  -2   8  323.36    5.81 
   8  -2   8  319.74    6.12 
   8  -2   8  324.03    5.71 
   9  -2   8  122.24    3.47 
   9  -2   8  121.38    3.66 
   9  -2   8  127.65    3.44 
   9  -2   8  120.55    3.35 
  10  -2   8  192.73    4.16 
  10  -2   8  191.73    4.37 
  10  -2   8  192.24    4.04 
  10  -2   8  190.57    4.07 
  11  -2   8 1262.15   13.02 
  11  -2   8 1257.93   13.34 
  11  -2   8 1247.11   12.74 
  11  -2   8 1259.33   12.86 
  12  -2   8   66.89    2.24 
  12  -2   8   66.61    2.32 
  12  -2   8   64.63    2.13 
  12  -2   8   65.43    2.14 
  13  -2   8  360.27    5.00 
  13  -2   8  343.04    5.05 
  13  -2   8  349.72    4.82 
  16   3  -8   17.09    1.28 
 -16  -3   8   18.08    1.38 
  15   3  -8  160.69    3.59 
 -15  -3   8  174.00    3.75 
 -14  -3   8   31.43    1.55 
  14   3  -8   31.21    1.80 
 -13  -3   8  235.83    4.22 
  13   3  -8  225.36    4.62 
 -12  -3   8  461.04    6.47 
  12   3  -8  438.49    6.91 
 -11  -3   8   28.17    1.75 
  11   3  -8   26.75    1.87 
 -10  -3   8  140.87    3.52 
  10   3  -8  126.80    3.58 
  -9  -3   8   40.34    2.10 
   9   3  -8   33.62    2.07 
  -9  -3   8   35.42    2.42 
  -8  -3   8 3131.36   27.95 
  -8  -3   8 3240.87   28.29 
   8   3  -8 3074.76   28.56 
  -8  -3   8 3322.24   29.45 
  -7  -3   8  765.85    9.67 
  -7  -3   8  805.35    9.86 
   7   3  -8  773.13    9.92 
  -7  -3   8  813.15   10.64 
  -6  -3   8   24.67    1.92 
  -6  -3   8   20.41    1.83 
   6   3  -8   19.83    1.68 
  -6  -3   8   21.28    2.18 
  -5  -3   8 2793.70   25.48 
  -5  -3   8 2825.91   25.29 
  -5  -3   8 2835.89   26.18 
  -4  -3   8  273.89    5.37 
  -4  -3   8  280.84    5.24 
  -4  -3   8  271.68    5.65 
  -3  -3   8    0.49    1.42 
  -3  -3   8   -0.10    1.55 
  -2  -3   8 1056.61   12.48 
  -2  -3   8 1055.97   12.02 
  -2  -3   8 1071.37   12.79 
  -1  -3   8  394.05    6.37 
  -1  -3   8  400.71    6.91 
  -1  -3   8  390.28    6.68 
  -1  -3   8  391.62    6.77 
   0  -3   8   23.70    1.83 
   0  -3   8   21.34    2.12 
   0  -3   8   22.78    2.14 
   1  -3   8 1072.21   12.07 
   1  -3   8 1070.73   12.73 
   1  -3   8 1046.87   12.63 
   1  -3   8 1048.85   12.66 
   2  -3   8  880.03   10.52 
   2  -3   8  906.94   11.39 
   2  -3   8  874.10   11.16 
   2  -3   8  866.71   11.20 
   3  -3   8 1159.35   12.65 
   3  -3   8 1174.37   13.59 
   4  -3   8  299.72    5.29 
   4  -3   8  302.91    5.89 
   4  -3   8  291.79    5.85 
   5  -3   8   33.32    1.95 
   5  -3   8   33.72    2.28 
   5  -3   8   31.63    2.31 
   6  -3   8  352.34    5.66 
   6  -3   8  350.85    6.32 
   6  -3   8  346.35    5.72 
   6  -3   8  338.48    6.17 
   7  -3   8  480.54    6.71 
   7  -3   8  483.83    7.45 
   7  -3   8  479.16    6.83 
   7  -3   8  474.84    7.31 
   8  -3   8   41.86    1.90 
   8  -3   8   40.32    2.21 
   8  -3   8   41.15    1.98 
   9  -3   8   80.71    2.34 
   9  -3   8   75.76    2.65 
   9  -3   8   77.06    2.40 
  10  -3   8   15.89    1.20 
  10  -3   8   15.58    1.45 
  10  -3   8   14.79    1.27 
  11  -3   8  181.03    3.55 
  11  -3   8  186.01    3.25 
 -12  -4   8   67.85    2.13 
  11   4  -8    1.53    0.85 
 -11  -4   8    0.66    0.93 
  10   4  -8   28.48    1.60 
 -10  -4   8   31.16    1.74 
  -9  -4   8  141.23    3.07 
   9   4  -8  146.76    3.38 
  -8  -4   8 1325.83   13.35 
   8   4  -8 1341.30   13.72 
  -7  -4   8  443.93    6.30 
   7   4  -8  433.50    6.31 
  -7  -4   8  456.09    6.59 
  -6  -4   8  725.36    8.83 
   6   4  -8  692.35    8.61 
  -5  -4   8  380.74    5.96 
  -5  -4   8  391.26    6.09 
  -5  -4   8  392.52    5.95 
  -4  -4   8   55.12    2.34 
  -4  -4   8   54.32    2.33 
  -4  -4   8   58.62    2.35 
  -3  -4   8    1.32    1.29 
  -3  -4   8   -0.24    1.18 
  -3  -4   8   -0.14    1.18 
  -2  -4   8  110.31    3.14 
  -2  -4   8  114.48    3.17 
  -2  -4   8  112.87    3.28 
  -1  -4   8   99.52    2.97 
  -1  -4   8  107.78    3.06 
  -1  -4   8  103.32    3.15 
   0  -4   8   26.03    1.76 
   0  -4   8   27.70    1.78 
   0  -4   8   28.82    1.95 
   1  -4   8    1.29    1.28 
   1  -4   8    1.07    1.12 
   2  -4   8  159.93    3.85 
   2  -4   8  164.49    3.62 
   2  -4   8  154.86    3.79 
   3  -4   8   51.29    2.27 
   3  -4   8   51.08    2.06 
   3  -4   8   51.76    1.93 
   3  -4   8   52.48    2.31 
   4  -4   8   26.56    1.80 
   4  -4   8   27.78    1.50 
   4  -4   8   26.18    1.81 
   5  -4   8  129.73    3.29 
   5  -4   8  129.20    2.77 
   5  -4   8  133.21    3.30 
   6  -4   8    9.32    1.29 
   6  -4   8    7.85    0.97 
   7  -4   8   42.89    1.84 
 -18   0   9    0.22    0.89 
 -17   0   9    0.06    1.07 
 -16   0   9   -0.04    1.19 
 -15   0   9    0.14    1.23 
 -14   0   9    1.06    1.33 
 -13   0   9    1.66    1.47 
 -12   0   9    3.04    1.51 
 -11   0   9    1.89    1.43 
 -10   0   9    0.55    1.38 
  -9   0   9    1.07    1.45 
  -8   0   9    0.60    1.34 
  -7   0   9    0.43    1.40 
  -6   0   9    0.57    1.32 
  -6   0   9    2.31    1.49 
  -5   0   9    1.83    1.45 
  -5   0   9   -0.08    1.43 
  -4   0   9    2.88    1.44 
  -4   0   9    0.70    1.49 
  -3   0   9    0.08    1.36 
  -3   0   9    1.40    1.45 
  -3   0   9    1.04    1.06 
  -2   0   9    0.02    1.27 
  -2   0   9    0.89    1.46 
  -1   0   9    0.69    1.32 
  -1   0   9    1.02    1.39 
   0   0   9    1.58    1.34 
   0   0   9    0.70    1.50 
   1   0   9    1.69    1.35 
   1   0   9    1.09    1.48 
   2   0   9    1.19    1.35 
   3   0   9   -0.24    1.39 
   4   0   9   -0.77    1.35 
   5   0   9    2.10    1.38 
   5   0   9    0.02    1.03 
   6   0   9    2.09    1.37 
   6   0   9    0.83    0.98 
   7   0   9    0.90    1.32 
   7   0   9    2.32    1.52 
   8   0   9   -0.40    1.22 
   8   0   9    1.39    1.42 
   9   0   9    3.82    1.13 
   9   0   9    0.73    1.26 
  10   0   9    0.86    0.96 
  10   0   9   -0.82    1.28 
  11   0   9    0.17    0.82 
  11   0   9   -0.18    1.13 
  12   0   9   -0.65    0.93 
 -17  -1   9  194.58    3.93 
 -16   1   9   11.56    1.21 
 -16  -1   9   11.68    1.51 
 -15   1   9   22.10    1.53 
 -15  -1   9   18.21    1.71 
 -14   1   9    9.87    1.31 
 -14  -1   9    9.29    1.61 
 -13   1   9  223.65    4.52 
 -13  -1   9  230.60    5.01 
 -12   1   9   41.06    2.16 
 -12  -1   9   42.17    2.53 
 -12  -1   9   39.45    2.04 
 -11   1   9 1566.21   16.08 
 -11  -1   9 1583.35   16.95 
 -10   1   9  131.85    3.60 
 -10  -1   9  127.20    3.91 
 -10  -1   9  123.02    3.48 
  -9   1   9   28.92    1.95 
  -9  -1   9   29.80    2.28 
  -9  -1   9   26.43    1.91 
  -8   1   9  944.13   11.20 
  -8   1   9  944.33   11.66 
  -8  -1   9  910.38   11.19 
  -7   1   9  238.33    4.87 
  -7   1   9  242.78    5.20 
  -6   1   9  239.17    4.80 
  -6   1   9  233.57    5.09 
  -6  -1   9  227.41    5.19 
  -6  -1   9  233.81    4.95 
  -5   1   9  449.35    6.87 
  -5   1   9  451.39    7.24 
  -5  -1   9  441.78    7.36 
  -5  -1   9  450.01    7.18 
  -4   1   9   40.47    2.10 
  -4   1   9   37.17    2.28 
  -4  -1   9   37.72    2.43 
  -4  -1   9   37.18    2.25 
  -3   1   9    4.91    1.27 
  -3   1   9    3.70    1.44 
  -3  -1   9    3.05    1.49 
  -3  -1   9    5.11    1.47 
  -2   1   9  598.05    8.05 
  -2  -1   9  602.21    8.64 
  -2   1   9  602.06    8.56 
  -2  -1   9  591.52    8.68 
  -2  -1   9  578.66    7.95 
  -1   1   9  114.44    3.19 
  -1  -1   9  103.10    3.42 
  -1   1   9  104.27    3.36 
  -1  -1   9  105.61    3.51 
  -1  -1   9  101.34    3.08 
   0   1   9  342.96    5.68 
   0  -1   9  359.42    6.39 
   0   1   9  350.91    6.16 
   0  -1   9  340.12    6.32 
   0  -1   9  341.20    5.69 
   1   1   9 1403.05   14.32 
   1  -1   9 1385.96   15.25 
   1  -1   9 1354.04   14.20 
   2   1   9  262.19    4.81 
   2  -1   9  259.44    4.78 
   3   1   9   64.04    2.37 
   3  -1   9   58.26    2.31 
   4   1   9   13.64    1.36 
   4  -1   9   13.68    1.52 
   4  -1   9   14.20    1.35 
   5   1   9  125.16    3.11 
   5  -1   9  112.91    3.23 
   6   1   9  208.01    4.00 
   6  -1   9  213.15    4.65 
   6  -1   9  213.32    4.30 
   6   1   9  213.28    4.48 
   7  -1   9 2252.03   20.96 
   7  -1   9 2197.61   20.22 
   7   1   9 2247.50   20.84 
   7  -1   9 2226.80   21.03 
   8  -1   9   52.47    2.38 
   8  -1   9   49.70    2.02 
   8  -1   9   48.84    2.04 
   8   1   9   51.17    2.28 
   8  -1   9   50.16    2.38 
   9  -1   9    6.65    1.32 
   9  -1   9    4.59    1.05 
   9   1   9    6.57    1.24 
   9  -1   9    4.21    1.34 
  10  -1   9    2.11    1.05 
  10  -1   9    1.36    0.87 
  10   1   9    0.87    0.98 
  10  -1   9    0.89    1.08 
  11  -1   9   46.32    1.84 
  11   1   9   45.01    1.77 
  11  -1   9   45.49    1.91 
  12  -1   9    2.49    0.83 
  12  -1   9    2.89    0.95 
 -16  -2   9   52.29    1.92 
 -15  -2   9   81.65    2.54 
 -15  -2   9   75.74    2.31 
 -14  -2   9  332.59    5.46 
 -14  -2   9  321.86    5.23 
 -13  -2   9  220.09    4.47 
 -13  -2   9  203.35    4.24 
 -12  -2   9  262.20    5.06 
 -12  -2   9  258.80    4.99 
 -11  -2   9  649.69    8.86 
 -11  -2   9  660.93    8.88 
 -10  -2   9  266.95    5.28 
 -10  -2   9  267.40    5.16 
 -10  -2   9  265.63    5.27 
  -9  -2   9  115.76    3.53 
  -9  -2   9  112.90    3.38 
  -9  -2   9  118.72    3.56 
  -8  -2   9 1176.49   13.30 
  -8  -2   9 1160.98   13.09 
  -8  -2   9 1154.38   13.29 
  -7  -2   9    2.08    1.51 
  -7  -2   9    2.89    1.37 
  -6  -2   9   24.53    2.07 
  -6  -2   9   28.35    2.01 
  -6  -2   9   27.45    2.02 
  -5  -2   9  144.13    3.93 
  -5  -2   9  142.61    3.79 
  -5  -2   9  146.68    4.02 
  -4  -2   9  110.65    3.45 
  -4  -2   9  108.95    3.35 
  -4  -2   9  109.91    3.51 
  -3  -2   9   71.10    2.89 
  -3  -2   9   68.53    2.72 
  -3  -2   9   69.51    2.91 
  -2  -2   9   16.70    1.84 
  -2  -2   9   12.86    1.54 
  -2  -2   9   14.47    1.68 
  -2  -2   9   15.38    1.84 
  -2  -2   9   15.77    1.71 
  -1  -2   9  166.44    4.20 
  -1  -2   9  163.13    4.01 
  -1  -2   9  166.89    4.07 
  -1  -2   9  171.46    4.37 
  -1  -2   9  170.02    4.10 
  -1  -2   9  163.56    3.95 
   0  -2   9    2.06    1.33 
   0  -2   9    2.52    1.46 
   0  -2   9    2.00    1.31 
   0  -2   9    1.80    1.32 
   0  -2   9    1.43    1.52 
   0  -2   9    1.23    1.29 
   1  -2   9 1019.00   11.87 
   1  -2   9  977.55   11.69 
   1  -2   9 1009.89   12.15 
   1  -2   9  995.23   11.52 
   1  -2   9  970.45   11.62 
   2  -2   9   82.37    2.98 
   2  -2   9   82.55    2.96 
   2  -2   9   79.24    2.81 
   2  -2   9   76.73    2.89 
   3  -2   9    4.84    1.43 
   3  -2   9    5.89    1.54 
   3  -2   9    5.81    1.45 
   3  -2   9    5.42    1.30 
   4  -2   9  220.13    4.62 
   4  -2   9  210.32    4.62 
   4  -2   9  204.59    4.27 
   5  -2   9    4.85    1.38 
   5  -2   9    4.45    1.34 
   6  -2   9   79.49    2.78 
   6  -2   9   74.74    2.72 
   6  -2   9   76.93    2.65 
   6  -2   9   77.65    2.65 
   7  -2   9  161.45    3.72 
   7  -2   9  159.57    3.69 
   7  -2   9  158.29    3.56 
   7  -2   9  160.23    3.62 
   8  -2   9   90.04    2.72 
   8  -2   9   92.13    2.70 
   8  -2   9   92.69    2.59 
   8  -2   9   92.71    2.63 
   9  -2   9    3.08    1.06 
   9  -2   9    4.50    1.02 
   9  -2   9    5.10    1.05 
   9  -2   9    3.87    1.04 
  10  -2   9  206.72    3.64 
  10  -2   9  198.06    3.41 
  10  -2   9  198.27    3.48 
 -13  -3   9    0.53    0.89 
 -12  -3   9  130.63    3.14 
 -11  -3   9  182.21    3.49 
 -11  -3   9  194.72    3.97 
 -10  -3   9    1.06    0.94 
 -10  -3   9    2.13    1.19 
  -9  -3   9   56.51    2.12 
  -8  -3   9   69.55    2.36 
  -7  -3   9  610.47    7.77 
  -6  -3   9   13.93    1.43 
  -5  -3   9  654.72    8.21 
  -4  -3   9   51.56    2.19 
  -4  -3   9   51.20    2.42 
  -4  -3   9   48.07    2.12 
  -3  -3   9    8.90    1.37 
  -3  -3   9    8.01    1.33 
  -3  -3   9    9.91    1.60 
  -2  -3   9  133.52    3.32 
  -2  -3   9  129.70    3.48 
  -2  -3   9  132.55    3.63 
  -2  -3   9  128.15    3.37 
  -1  -3   9   53.15    2.20 
  -1  -3   9   51.21    2.37 
  -1  -3   9   52.09    2.40 
  -1  -3   9   52.64    2.28 
  -1  -3   9   50.21    2.31 
   0  -3   9   44.98    2.06 
   0  -3   9   45.08    2.24 
   0  -3   9   45.13    2.30 
   0  -3   9   51.16    2.24 
   0  -3   9   42.76    2.17 
   1  -3   9    3.31    1.29 
   1  -3   9    2.10    1.13 
   1  -3   9    2.36    1.25 
   1  -3   9    4.01    1.23 
   2  -3   9    5.90    1.36 
   2  -3   9    6.39    1.21 
   2  -3   9    7.31    1.43 
   2  -3   9    7.33    1.31 
   3  -3   9   23.12    1.54 
   3  -3   9   21.58    1.72 
   3  -3   9   19.23    1.56 
   3  -3   9   20.12    1.68 
   4  -3   9  140.10    3.14 
   4  -3   9  135.27    3.47 
   4  -3   9  129.67    3.14 
   4  -3   9  134.70    3.37 
   5  -3   9  208.29    3.78 
   5  -3   9  204.49    4.17 
   5  -3   9  214.50    3.93 
   6  -3   9   69.29    2.11 
   6  -3   9   65.61    2.31 
   6  -3   9   68.58    2.18 
   7  -3   9   17.42    1.19 
   7  -3   9   16.94    1.33 
   7  -3   9   19.38    1.29 
  -6  -4   9  318.02    4.76 
  -6  -4   9  326.92    4.72 
  -5  -4   9  491.79    6.26 
  -5  -4   9  487.60    6.13 
  -4  -4   9   71.16    2.25 
  -4  -4   9   74.88    2.26 
  -4  -4   9   77.09    2.23 
  -3  -4   9    1.89    1.00 
  -3  -4   9    2.29    0.95 
  -3  -4   9    1.09    0.91 
  -2  -4   9   16.48    1.35 
  -2  -4   9   18.78    1.32 
  -1  -4   9   21.23    1.44 
  -1  -4   9   21.65    1.34 
   0  -4   9   10.37    1.19 
   0  -4   9   10.13    1.10 
   1  -4   9    7.01    0.99 
 -15   0  10    1.16    0.86 
 -15   0  10    1.64    0.96 
 -14   0  10   67.66    2.26 
 -14   0  10   64.78    2.34 
 -13   0  10  360.19    5.64 
 -13   0  10  370.43    5.88 
 -12   0  10  634.57    8.25 
 -12   0  10  644.25    8.51 
 -11   0  10    7.38    1.43 
 -11   0  10    5.21    1.49 
 -10   0  10 2650.88   24.17 
 -10   0  10 2639.98   24.49 
  -9   0  10 1474.81   15.27 
  -9   0  10 1459.56   15.50 
  -8   0  10  187.34    4.26 
  -8   0  10  184.26    4.39 
  -7   0  10  215.10    4.58 
  -7   0  10  210.19    4.69 
  -6   0  10   12.99    1.61 
  -6   0  10   11.86    1.68 
  -5   0  10  948.82   11.17 
  -5   0  10  945.16   11.43 
  -4   0  10   34.09    2.06 
  -4   0  10   34.20    2.14 
  -3   0  10   13.08    1.59 
  -3   0  10   13.17    1.70 
  -2   0  10  678.45    8.83 
  -2   0  10  660.80    9.08 
  -1   0  10  655.28    8.58 
  -1   0  10  638.85    8.86 
   0   0  10    5.33    1.36 
   1   0  10  377.35    6.05 
   2   0  10  432.81    6.50 
   3   0  10  664.63    8.38 
   4   0  10 1499.11   14.87 
   5   0  10 2904.08   25.29 
   6   0  10  112.78    2.82 
   6   0  10  112.23    3.11 
   7   0  10 2268.53   20.04 
   7   0  10 2301.74   20.74 
   8   0  10 1057.34   10.51 
   8   0  10 1108.78   11.24 
   9   0  10  128.27    2.81 
 -15  -1  10  175.78    3.43 
 -14  -1  10  121.38    3.00 
 -13   1  10    1.19    0.89 
 -13  -1  10   -0.15    1.06 
 -12   1  10   85.61    2.33 
 -12   1  10   88.76    2.61 
 -12  -1  10   90.03    2.83 
 -11   1  10  220.67    3.99 
 -11   1  10  225.71    4.33 
 -10   1  10 1237.53   13.06 
 -10  -1  10 1261.82   13.53 
  -9   1  10   89.78    2.63 
  -9  -1  10   86.10    2.57 
  -9   1  10   90.26    2.91 
  -9  -1  10   92.07    3.11 
  -8   1  10 3428.46   29.56 
  -8  -1  10 3393.49   29.62 
  -8   1  10 3538.74   30.34 
  -8  -1  10 3534.93   30.77 
  -7   1  10  480.21    6.62 
  -7  -1  10  472.11    6.75 
  -7   1  10  491.46    7.17 
  -7  -1  10  491.29    7.35 
  -6   1  10  667.21    8.24 
  -6  -1  10  659.03    8.48 
  -6   1  10  688.20    8.86 
  -6  -1  10  679.60    9.01 
  -5   1  10   47.12    2.03 
  -5  -1  10   44.66    2.12 
  -5   1  10   47.60    2.28 
  -5  -1  10   45.49    2.41 
  -5  -1  10   43.67    1.89 
  -4   1  10  284.08    4.81 
  -4  -1  10  284.32    5.14 
  -4   1  10  290.69    5.31 
  -4  -1  10  288.29    5.45 
  -4  -1  10  273.66    4.67 
  -3   1  10  589.78    7.51 
  -3  -1  10  593.50    8.09 
  -3   1  10  611.36    8.18 
  -3  -1  10  599.84    8.32 
  -2   1  10 1128.31   11.81 
  -2   1  10 1163.26   12.66 
  -2  -1  10 1150.73   12.81 
  -1  -1  10  321.71    5.64 
  -1  -1  10  303.26    5.65 
   0  -1  10  471.36    7.05 
   1  -1  10   25.18    1.88 
   2  -1  10   72.99    2.68 
   3  -1  10  381.00    6.01 
   4  -1  10  142.83    3.49 
   4  -1  10  137.76    3.10 
   4   1  10  141.12    3.35 
   5  -1  10  535.72    7.10 
   5   1  10  524.77    6.90 
   6  -1  10  221.62    4.09 
   6   1  10  224.00    4.01 
   6  -1  10  215.37    4.13 
   7  -1  10  232.58    4.05 
   7   1  10  224.52    3.85 
   7  -1  10  230.01    4.13 
   8  -1  10  309.27    4.55 
   8  -1  10  311.53    4.73 
 -12  -2  10  131.42    3.03 
 -12  -2  10  130.03    2.87 
 -11  -2  10 1371.42   13.46 
 -11  -2  10 1345.34   13.17 
 -10  -2  10   33.28    1.81 
 -10  -2  10   31.47    1.68 
 -10  -2  10   30.75    1.67 
  -9  -2  10   23.13    1.66 
  -9  -2  10   23.17    1.57 
  -9  -2  10   23.93    1.58 
  -8  -2  10    3.98    1.26 
  -8  -2  10    2.84    1.09 
  -8  -2  10    4.18    1.14 
  -7  -2  10  440.39    6.50 
  -7  -2  10  431.87    6.31 
  -7  -2  10  443.94    6.47 
  -6  -2  10   92.60    2.87 
  -6  -2  10   91.06    2.75 
  -6  -2  10   94.43    2.86 
  -5  -2  10    4.15    1.33 
  -5  -2  10    3.20    1.15 
  -5  -2  10    4.06    1.27 
  -5  -2  10    4.23    1.19 
  -4  -2  10 1364.18   14.16 
  -4  -2  10 1373.18   14.22 
  -4  -2  10 1382.00   13.96 
  -4  -2  10 1336.42   13.70 
  -3  -2  10  464.04    6.77 
  -3  -2  10  468.36    6.87 
  -3  -2  10  463.47    6.61 
  -3  -2  10  451.01    6.39 
  -2  -2  10   71.64    2.61 
  -2  -2  10   70.75    2.64 
  -2  -2  10   69.42    2.37 
  -1  -2  10  540.08    7.35 
  -1  -2  10  518.29    6.89 
   0  -2  10    1.23    1.16 
   0  -2  10    2.48    1.03 
   1  -2  10  885.11    9.98 
   1  -2  10  831.43    9.37 
   2  -2  10    1.77    1.15 
   2  -2  10    2.57    0.92 
   3  -2  10   69.08    2.37 
   4  -2  10   26.29    1.59 
   4  -2  10   26.81    1.53 
   4  -2  10   25.92    1.53 
   5  -2  10   52.97    1.98 
   5  -2  10   51.70    1.84 
   5  -2  10   51.05    1.85 
   6  -2  10   76.18    2.19 
   6  -2  10   72.68    2.03 
   6  -2  10   73.56    2.08 
  -8  -3  10  185.33    3.47 
  -8  -3  10  182.56    3.36 
  -7  -3  10    1.77    0.96 
  -7  -3  10    1.43    0.94 
  -6  -3  10  283.36    4.58 
  -6  -3  10  278.68    4.42 
  -5  -3  10   60.92    1.92 
  -5  -3  10   59.28    2.10 
  -5  -3  10   60.84    2.03 
  -4  -3  10    2.04    0.88 
  -4  -3  10    1.85    0.97 
  -3  -3  10  205.79    3.57 
  -3  -3  10  200.65    3.65 
  -2  -3  10   22.13    1.32 
  -2  -3  10   22.39    1.39 
  -1  -3  10   34.57    1.52 
  -1  -3  10   34.94    1.60 
   0  -3  10  183.06    3.27 
   0  -3  10  179.13    3.34 
   1  -3  10  359.48    4.89 
   2  -3  10  109.62    2.46 
 -10   0  11    0.61    0.90 
  -9   0  11    1.49    0.89 
  -9   0  11    0.64    0.93 
  -8   0  11    1.38    0.89 
  -8   0  11    1.01    0.99 
  -7   0  11    0.73    0.90 
  -7   0  11    0.58    1.00 
  -6   0  11    0.22    0.89 
  -6   0  11    3.25    1.05 
  -5   0  11   -0.08    0.90 
  -5   0  11    0.29    0.99 
  -4   0  11    1.03    0.92 
  -4   0  11    0.34    1.00 
  -3   0  11    0.11    0.93 
  -2   0  11   -0.95    0.99 
  -1   0  11   -0.42    0.91 
   0   0  11    0.45    0.85 
   1   0  11    0.47    0.83 
   3   0  11    1.62    0.97 
   4   0  11    0.74    0.82 
 -10  -1  11  399.46    5.46 
 -10  -1  11  422.25    5.62 
  -9  -1  11    6.87    1.10 
  -9  -1  11    6.69    1.10 
  -8  -1  11   90.69    2.51 
  -8  -1  11   89.96    2.53 
  -7  -1  11  130.37    3.04 
  -7   1  11  122.66    2.76 
  -7  -1  11  128.53    3.05 
  -6  -1  11    4.03    1.09 
  -6   1  11    6.98    1.03 
  -6  -1  11    4.99    1.13 
  -5  -1  11  256.78    4.41 
  -5  -1  11  263.31    4.51 
  -4  -1  11   77.76    2.41 
  -4  -1  11   77.63    2.45 
  -3  -1  11    6.61    1.17 
  -2  -1  11    9.12    1.23 
  -1  -1  11  369.53    5.39 
   0  -1  11   31.44    1.64 
   1  -1  11  125.17    2.84 
   2  -1  11   25.73    1.41 
   3  -1  11    4.38    0.92 
   3  -1  11    4.25    0.96 
  -5  -2  11   17.14    1.23 
  -4  -2  11  272.31    4.23 
  -3  -2  11    0.23    0.85 
  -2  -2  11  235.77    3.84 
   0   0   0    0.00    0.00 
; 
_shelx_hkl_checksum   70099 
  
