# Supplementary material for: Diverse reactivity of the gem-difluorovinyl iodonium salt for direct incorporation of the difluoroethylene group into N- and O-nucleophiles
Source: Commun Chem. 2022 Dec 3;5:167. doi: 10.1038/s42004-022-00772-7 (PMC9814539; doi:10.1038/s42004-022-00772-7)
Supplement: Supplementary file 5 — Supplemental Data 3 [file 42004_2022_772_MOESM5_ESM.cif]

 
data_ChenC-32 
  
_audit_creation_method            'SHELXL-2014/7' 
_shelx_SHELXL_version_number      '2014/7' 
_chemical_name_systematic         ? 
_chemical_name_common             ? 
_chemical_melting_point           ? 
_chemical_formula_moiety          'C11 H8 F N O3' 
_chemical_formula_sum 
 'C11 H8 F N O3' 
_chemical_formula_weight          221.18 
  
loop_ 
 _atom_type_symbol 
 _atom_type_description 
 _atom_type_scat_dispersion_real 
 _atom_type_scat_dispersion_imag 
 _atom_type_scat_source 
 'C'  'C'   0.0033   0.0016 
 'International Tables Vol C Tables 4.2.6.8 and 6.1.1.4' 
 'H'  'H'   0.0000   0.0000 
 'International Tables Vol C Tables 4.2.6.8 and 6.1.1.4' 
 'N'  'N'   0.0061   0.0033 
 'International Tables Vol C Tables 4.2.6.8 and 6.1.1.4' 
 'O'  'O'   0.0106   0.0060 
 'International Tables Vol C Tables 4.2.6.8 and 6.1.1.4' 
 'F'  'F'   0.0171   0.0103 
 'International Tables Vol C Tables 4.2.6.8 and 6.1.1.4' 
  
_space_group_crystal_system       monoclinic 
_space_group_IT_number            14 
_space_group_name_H-M_alt         'P 21/c' 
_space_group_name_Hall            '-P 2ybc' 
  
_shelx_space_group_comment 
; 
The symmetry employed for this shelxl refinement is uniquely defined 
by the following loop, which should always be used as a source of 
symmetry information in preference to the above space-group names. 
They are only intended as comments. 
; 
  
loop_ 
 _space_group_symop_operation_xyz 
 'x, y, z' 
 '-x, y+1/2, -z+1/2' 
 '-x, -y, -z' 
 'x, -y-1/2, z-1/2' 
  
_cell_length_a                    3.9432(4) 
_cell_length_b                    6.0596(7) 
_cell_length_c                    40.388(5) 
_cell_angle_alpha                 90 
_cell_angle_beta                  91.270(10) 
_cell_angle_gamma                 90 
_cell_volume                      964.80(18) 
_cell_formula_units_Z             4 
_cell_measurement_temperature     173(2) 
_cell_measurement_reflns_used     860 
_cell_measurement_theta_min       4.0 
_cell_measurement_theta_max       24.1 
  
_exptl_crystal_description        plate 
_exptl_crystal_colour             colorless 
_exptl_crystal_density_meas       none 
_exptl_crystal_density_method     ? 
_exptl_crystal_density_diffrn     1.523 
_exptl_crystal_F_000              456 
_exptl_transmission_factor_min    ? 
_exptl_transmission_factor_max    ? 
_exptl_crystal_size_max           0.30 
_exptl_crystal_size_mid           0.15 
_exptl_crystal_size_min           0.05 
_exptl_absorpt_coefficient_mu     0.124 
_shelx_estimated_absorpt_T_min    ? 
_shelx_estimated_absorpt_T_max    ? 
_exptl_absorpt_correction_type    multi-scan 
_exptl_absorpt_correction_T_min   0.900 
_exptl_absorpt_correction_T_max   1.000 
_exptl_absorpt_process_details    'CrysAlisPro 1.171.40.82a (Rigaku OD, 2020)'  
_exptl_absorpt_special_details    ? 
_diffrn_ambient_temperature       173(2) 
_diffrn_radiation_wavelength      0.71073 
_diffrn_radiation_type            MoK\a 
_diffrn_source                    ? 
_diffrn_measurement_device_type   'SuperNova, Dual, Cu at home/near, AtlasS2' 
_diffrn_measurement_method        '\w scans' 
_diffrn_detector_area_resol_mean  10.4273 
_diffrn_reflns_number             4694 
_diffrn_reflns_av_unetI/netI      0.0790 
_diffrn_reflns_av_R_equivalents   0.0345 
_diffrn_reflns_limit_h_min        -5 
_diffrn_reflns_limit_h_max        5 
_diffrn_reflns_limit_k_min        -8 
_diffrn_reflns_limit_k_max        7 
_diffrn_reflns_limit_l_min        -50 
_diffrn_reflns_limit_l_max        48 
_diffrn_reflns_theta_min          3.400 
_diffrn_reflns_theta_max          29.415 
_diffrn_reflns_theta_full         25.242 
_diffrn_measured_fraction_theta_max   0.853 
_diffrn_measured_fraction_theta_full  0.998 
_diffrn_reflns_Laue_measured_fraction_max    0.853 
_diffrn_reflns_Laue_measured_fraction_full   0.998 
_diffrn_reflns_point_group_measured_fraction_max   0.853 
_diffrn_reflns_point_group_measured_fraction_full  0.998 
_reflns_number_total              2280 
_reflns_number_gt                 1156 
_reflns_threshold_expression      'I > 2\s(I)' 
_reflns_Friedel_coverage          0.000 
_reflns_Friedel_fraction_max      . 
_reflns_Friedel_fraction_full     . 
  
_reflns_special_details 
; 
 Reflections were merged by SHELXL according to the crystal 
 class for the calculation of statistics and refinement. 
  
 _reflns_Friedel_fraction is defined as the number of unique 
 Friedel pairs measured divided by the number that would be 
 possible theoretically, ignoring centric projections and 
 systematic absences. 
; 
  
_computing_data_collection        'CrysAlisPro 1.171.40.82a (Rigaku OD, 2020)' 
_computing_cell_refinement        'CrysAlisPro 1.171.40.82a (Rigaku OD, 2020)' 
_computing_data_reduction         'CrysAlisPro 1.171.40.82a (Rigaku OD, 2020)' 
_computing_structure_solution     'Bruker SHELXTL' 
_computing_structure_refinement 'SHELXL-2014/7 (Sheldrick, 2014)' 
_computing_molecular_graphics     'Bruker SHELXTL' 
_computing_publication_material   'Bruker SHELXTL' 
_refine_special_details           ? 
_refine_ls_structure_factor_coef  Fsqd 
_refine_ls_matrix_type            full 
_refine_ls_weighting_scheme       calc 
_refine_ls_weighting_details 
'w=1/[\s^2^(Fo^2^)+(0.0647P)^2^] where P=(Fo^2^+2Fc^2^)/3' 
_atom_sites_solution_primary      'direct method' 
_atom_sites_solution_secondary    ? 
_atom_sites_solution_hydrogens    geom 
_refine_ls_hydrogen_treatment     constr 
_refine_ls_extinction_method      none 
_refine_ls_extinction_coef        . 
_refine_ls_number_reflns          2280 
_refine_ls_number_parameters      191 
_refine_ls_number_restraints      44 
_refine_ls_R_factor_all           0.1389 
_refine_ls_R_factor_gt            0.0636 
_refine_ls_wR_factor_ref          0.1752 
_refine_ls_wR_factor_gt           0.1303 
_refine_ls_goodness_of_fit_ref    1.030 
_refine_ls_restrained_S_all       1.074 
_refine_ls_shift/su_max           0.001 
_refine_ls_shift/su_mean          0.000 
  
loop_ 
 _atom_site_label 
 _atom_site_type_symbol 
 _atom_site_fract_x 
 _atom_site_fract_y 
 _atom_site_fract_z 
 _atom_site_U_iso_or_equiv 
 _atom_site_adp_type 
 _atom_site_occupancy 
 _atom_site_site_symmetry_order 
 _atom_site_calc_flag 
 _atom_site_refinement_flags_posn 
 _atom_site_refinement_flags_adp 
 _atom_site_refinement_flags_occupancy 
 _atom_site_disorder_assembly 
 _atom_site_disorder_group 
F1 F -0.3530(10) 0.6023(6) 0.46481(9) 0.0542(11) Uani 0.5 1 d D . P A 1 
O3 O -0.071(7) 0.4064(17) 0.4264(4) 0.038(4) Uani 0.5 1 d D U P A 1 
N1 N -0.003(6) 0.077(3) 0.4520(3) 0.073(7) Uani 0.5 1 d D . P A 1 
C9 C -0.183(4) 0.4147(17) 0.4578(3) 0.028(3) Uani 0.5 1 d D . P A 1 
C10 C -0.191(3) 0.215(2) 0.4730(3) 0.030(2) Uani 0.5 1 d D U P A 1 
H10A H -0.2956 0.1781 0.4926 0.037 Uiso 0.5 1 calc R U P A 1 
F1' F -0.2796(12) 0.1689(8) 0.49764(11) 0.0855(14) Uani 0.5 1 d D . P A 2 
O3' O -0.029(4) 0.100(2) 0.4516(3) 0.044(4) Uani 0.5 1 d D . P A 2 
N1' N -0.101(9) 0.411(3) 0.4259(6) 0.056(9) Uani 0.5 1 d D U P A 2 
C9' C -0.154(4) 0.266(2) 0.4701(3) 0.064(5) Uani 0.5 1 d D . P A 2 
C10' C -0.254(4) 0.459(3) 0.4562(4) 0.058(4) Uani 0.5 1 d D . P A 2 
H10B H -0.3783 0.5785 0.4638 0.069 Uiso 0.5 1 calc R U P A 2 
O1 O 0.7392(5) -0.3441(3) 0.30970(4) 0.0411(5) Uani 1 1 d . . . . . 
O2 O 0.7154(5) -0.0145(3) 0.28471(5) 0.0488(6) Uani 1 1 d . . . . . 
C1 C 0.6638(6) -0.1294(5) 0.30861(7) 0.0346(7) Uani 1 1 d . . . . . 
C2 C 0.5038(6) -0.0489(4) 0.33919(6) 0.0316(6) Uani 1 1 d . . . . . 
C3 C 0.4843(7) -0.1754(5) 0.36761(6) 0.0353(7) Uani 1 1 d . . . . . 
H3A H 0.5736 -0.3174 0.3679 0.042 Uiso 1 1 calc R U . . . 
C4 C 0.3341(7) -0.0935(5) 0.39550(7) 0.0384(7) Uani 1 1 d . . . . . 
H4A H 0.3251 -0.1794 0.4145 0.046 Uiso 1 1 calc R U . . . 
C5 C 0.1956(6) 0.1183(5) 0.39520(7) 0.0358(7) Uani 1 1 d . . . . . 
C6 C 0.2166(7) 0.2455(5) 0.36694(7) 0.0383(7) Uani 1 1 d . . . . . 
H6A H 0.1266 0.3873 0.3666 0.046 Uiso 1 1 calc R U . . . 
C7 C 0.3703(7) 0.1632(5) 0.33924(7) 0.0356(7) Uani 1 1 d . . . . . 
H7A H 0.3847 0.2505 0.3204 0.043 Uiso 1 1 calc R U . . . 
C8 C 0.0366(7) 0.2023(6) 0.42447(8) 0.0477(8) Uani 1 1 d D . . . . 
C11 C 0.8846(8) -0.4333(5) 0.27982(7) 0.0476(8) Uani 1 1 d . . . . . 
H11A H 0.9155 -0.5897 0.2823 0.071 Uiso 1 1 calc R U . . . 
H11B H 1.0999 -0.3646 0.2762 0.071 Uiso 1 1 calc R U . . . 
H11C H 0.7345 -0.4047 0.2613 0.071 Uiso 1 1 calc R U . . . 
  
loop_ 
 _atom_site_aniso_label 
 _atom_site_aniso_U_11 
 _atom_site_aniso_U_22 
 _atom_site_aniso_U_33 
 _atom_site_aniso_U_23 
 _atom_site_aniso_U_13 
 _atom_site_aniso_U_12 
F1 0.073(3) 0.046(2) 0.044(2) -0.0099(18) 0.0170(18) 0.029(2) 
O3 0.036(4) 0.049(6) 0.031(5) -0.007(3) 0.005(3) 0.003(3) 
N1 0.098(14) 0.077(12) 0.045(10) -0.022(8) 0.033(9) -0.014(8) 
C9 0.024(6) 0.024(4) 0.037(5) -0.010(4) 0.003(4) 0.012(3) 
C10 0.033(3) 0.032(4) 0.027(4) 0.003(3) 0.014(3) -0.013(3) 
F1' 0.104(3) 0.095(3) 0.058(3) 0.007(3) 0.014(3) 0.016(3) 
O3' 0.046(5) 0.034(5) 0.053(8) -0.004(5) 0.011(5) -0.004(4) 
N1' 0.054(10) 0.063(9) 0.052(9) -0.008(4) 0.002(4) 0.003(4) 
C9' 0.083(8) 0.052(9) 0.059(8) -0.019(6) 0.037(5) -0.035(6) 
C10' 0.022(7) 0.105(12) 0.046(6) 0.015(8) -0.005(4) 0.004(7) 
O1 0.0486(11) 0.0402(12) 0.0345(11) -0.0019(9) 0.0035(9) 0.0028(9) 
O2 0.0623(14) 0.0487(12) 0.0356(12) 0.0067(11) 0.0088(10) -0.0016(11) 
C1 0.0304(14) 0.0374(17) 0.0359(17) 0.0004(14) -0.0043(12) -0.0059(12) 
C2 0.0305(13) 0.0359(15) 0.0283(14) 0.0017(12) 0.0001(11) -0.0060(12) 
C3 0.0400(15) 0.0324(15) 0.0334(15) 0.0019(13) -0.0002(12) -0.0021(13) 
C4 0.0408(16) 0.0413(17) 0.0330(15) 0.0052(14) -0.0010(12) -0.0083(13) 
C5 0.0322(14) 0.0424(17) 0.0327(15) -0.0041(13) 0.0011(12) -0.0084(13) 
C6 0.0367(15) 0.0353(15) 0.0428(17) -0.0032(14) -0.0011(13) -0.0038(13) 
C7 0.0376(14) 0.0358(16) 0.0334(15) 0.0053(13) 0.0021(12) -0.0057(13) 
C8 0.0340(15) 0.064(2) 0.0450(19) -0.0208(17) 0.0040(14) -0.0138(16) 
C11 0.0501(18) 0.0529(19) 0.0399(17) -0.0096(15) 0.0049(14) 0.0039(15) 
  
_geom_special_details 
; 
 All esds (except the esd in the dihedral angle between two l.s. planes) 
 are estimated using the full covariance matrix.  The cell esds are taken 
 into account individually in the estimation of esds in distances, angles 
 and torsion angles; correlations between esds in cell parameters are only 
 used when they are defined by crystal symmetry.  An approximate (isotropic) 
 treatment of cell esds is used for estimating esds involving l.s. planes. 
; 
  
loop_ 
 _geom_bond_atom_site_label_1 
 _geom_bond_atom_site_label_2 
 _geom_bond_distance 
 _geom_bond_site_symmetry_2 
 _geom_bond_publ_flag 
F1 C9 1.353(8) . ? 
O3 C8 1.311(7) . ? 
O3 C9 1.354(8) . ? 
N1 C8 1.357(9) . ? 
N1 C10 1.413(9) . ? 
C9 C10 1.356(9) . ? 
C10 H10A 0.9300 . ? 
F1' C9' 1.360(9) . ? 
O3' C8 1.290(7) . ? 
O3' C9' 1.355(8) . ? 
N1' C8 1.379(9) . ? 
N1' C10' 1.406(9) . ? 
C9' C10' 1.352(9) . ? 
C10' H10B 0.9300 . ? 
O1 C1 1.335(3) . ? 
O1 C11 1.452(3) . ? 
O2 C1 1.211(3) . ? 
C1 C2 1.482(4) . ? 
C2 C3 1.384(4) . ? 
C2 C7 1.389(4) . ? 
C3 C4 1.376(4) . ? 
C3 H3A 0.9300 . ? 
C4 C5 1.395(4) . ? 
C4 H4A 0.9300 . ? 
C5 C6 1.381(4) . ? 
C5 C8 1.443(4) . ? 
C6 C7 1.377(4) . ? 
C6 H6A 0.9300 . ? 
C7 H7A 0.9300 . ? 
C11 H11A 0.9600 . ? 
C11 H11B 0.9600 . ? 
C11 H11C 0.9600 . ? 
  
loop_ 
 _geom_angle_atom_site_label_1 
 _geom_angle_atom_site_label_2 
 _geom_angle_atom_site_label_3 
 _geom_angle 
 _geom_angle_site_symmetry_1 
 _geom_angle_site_symmetry_3 
 _geom_angle_publ_flag 
C8 O3 C9 101.8(8) . . ? 
C8 N1 C10 103.5(10) . . ? 
F1 C9 O3 113.5(9) . . ? 
F1 C9 C10 129.7(12) . . ? 
O3 C9 C10 113.7(9) . . ? 
C9 C10 N1 103.8(10) . . ? 
C9 C10 H10A 128.1 . . ? 
N1 C10 H10A 128.1 . . ? 
C8 O3' C9' 101.1(8) . . ? 
C8 N1' C10' 113.7(12) . . ? 
C10' C9' O3' 121.3(11) . . ? 
C10' C9' F1' 127.3(13) . . ? 
O3' C9' F1' 105.9(9) . . ? 
C9' C10' N1' 93.3(12) . . ? 
C9' C10' H10B 133.4 . . ? 
N1' C10' H10B 133.4 . . ? 
C1 O1 C11 115.3(2) . . ? 
O2 C1 O1 123.0(3) . . ? 
O2 C1 C2 123.9(3) . . ? 
O1 C1 C2 113.1(2) . . ? 
C3 C2 C7 118.9(3) . . ? 
C3 C2 C1 122.8(2) . . ? 
C7 C2 C1 118.3(2) . . ? 
C4 C3 C2 120.8(3) . . ? 
C4 C3 H3A 119.6 . . ? 
C2 C3 H3A 119.6 . . ? 
C3 C4 C5 120.0(3) . . ? 
C3 C4 H4A 120.0 . . ? 
C5 C4 H4A 120.0 . . ? 
C6 C5 C4 119.3(3) . . ? 
C6 C5 C8 121.0(3) . . ? 
C4 C5 C8 119.6(3) . . ? 
C7 C6 C5 120.3(3) . . ? 
C7 C6 H6A 119.8 . . ? 
C5 C6 H6A 119.8 . . ? 
C6 C7 C2 120.7(3) . . ? 
C6 C7 H7A 119.7 . . ? 
C2 C7 H7A 119.7 . . ? 
O3 C8 N1 115.8(8) . . ? 
O3' C8 N1' 108.7(10) . . ? 
O3' C8 C5 128.6(6) . . ? 
O3 C8 C5 121.9(6) . . ? 
N1 C8 C5 122.3(7) . . ? 
N1' C8 C5 122.4(9) . . ? 
O1 C11 H11A 109.5 . . ? 
O1 C11 H11B 109.5 . . ? 
H11A C11 H11B 109.5 . . ? 
O1 C11 H11C 109.5 . . ? 
H11A C11 H11C 109.5 . . ? 
H11B C11 H11C 109.5 . . ? 
  
_refine_diff_density_max    0.197 
_refine_diff_density_min   -0.287 
_refine_diff_density_rms    0.054 
  
_shelx_res_file 
; 
  
    ChenC-32.res created by SHELXL-2014/7 
  
  
TITL ChenC-32 in P2(1)/c 
CELL 0.71073   3.9432   6.0596  40.3877  90.000  91.270  90.000 
ZERR    4.00   0.0004   0.0007   0.0046   0.000   0.010   0.000 
LATT 1 
SYMM -X, 0.5+Y, 0.5-Z 
SFAC C  H  N  O  F 
UNIT 44 32 4 12 4 
  
L.S. 8 
ACTA 
BOND $H 
FMAP 2 
PLAN 10 
  
DFIX 1.39 0.01 C9 F1 C9' F1' N1 C8 N1 C10 N1' C8 N1' C10' C9 C10 C9' C10' 
DFIX 1.35 0.01 O3 C8 O3 C9 O3' C8 O3' C9' 
DFIX 2.25 0.05 C8 C9 C8 C10 O3 N1 O3 C10 C9 N1 F1 C10 F1 O3 
DFIX 2.25 0.05 C8 C9' C8 C10' O3' N1' O3' C10' C9' N1' F1' C10' F1' O3' 
  
ISOR 0.005 C10 O3 N1' 
  
WGHT    0.064700 
FVAR       0.14254 
PART   1 
F1    5   -0.353001    0.602340    0.464813    10.50000    0.07342    0.04565 = 
         0.04415   -0.00992    0.01705    0.02939 
O3    4   -0.071256    0.406353    0.426404    10.50000    0.03614    0.04867 = 
         0.03053   -0.00719    0.00474    0.00285 
N1    3   -0.003075    0.077286    0.451997    10.50000    0.09835    0.07676 = 
         0.04503   -0.02199    0.03331   -0.01390 
C9    1   -0.182644    0.414741    0.457846    10.50000    0.02373    0.02421 = 
         0.03704   -0.00995    0.00272    0.01200 
C10   1   -0.190844    0.215298    0.473010    10.50000    0.03270    0.03169 = 
         0.02746    0.00348    0.01411   -0.01336 
AFIX  43 
H10A  2   -0.295553    0.178050    0.492646    10.50000   -1.20000 
AFIX   0 
PART   2 
F1'   5   -0.279568    0.168935    0.497642    10.50000    0.10410    0.09526 = 
         0.05779    0.00681    0.01435    0.01574 
O3'   4   -0.029095    0.099681    0.451583    10.50000    0.04589    0.03396 = 
         0.05336   -0.00417    0.01066   -0.00430 
N1'   3   -0.100707    0.411200    0.425911    10.50000    0.05382    0.06301 = 
         0.05155   -0.00796    0.00236    0.00323 
C9'   1   -0.154500    0.265957    0.470103    10.50000    0.08288    0.05168 = 
         0.05938   -0.01927    0.03655   -0.03502 
C10'  1   -0.254340    0.458879    0.456179    10.50000    0.02211    0.10464 = 
         0.04647    0.01548   -0.00453    0.00383 
AFIX  43 
H10B  2   -0.378317    0.578455    0.463779    10.50000   -1.20000 
AFIX   0 
PART   0 
O1    4    0.739220   -0.344096    0.309695    11.00000    0.04859    0.04023 = 
         0.03451   -0.00185    0.00349    0.00276 
O2    4    0.715417   -0.014526    0.284713    11.00000    0.06233    0.04875 = 
         0.03561    0.00671    0.00883   -0.00157 
C1    1    0.663771   -0.129435    0.308611    11.00000    0.03037    0.03741 = 
         0.03593    0.00039   -0.00427   -0.00593 
C2    1    0.503822   -0.048872    0.339193    11.00000    0.03052    0.03586 = 
         0.02833    0.00166    0.00011   -0.00604 
C3    1    0.484269   -0.175395    0.367611    11.00000    0.03996    0.03244 = 
         0.03340    0.00194   -0.00022   -0.00209 
AFIX  43 
H3A   2    0.573630   -0.317433    0.367871    11.00000   -1.20000 
AFIX   0 
C4    1    0.334148   -0.093534    0.395497    11.00000    0.04082    0.04135 = 
         0.03301    0.00519   -0.00101   -0.00829 
AFIX  43 
H4A   2    0.325103   -0.179434    0.414539    11.00000   -1.20000 
AFIX   0 
C5    1    0.195572    0.118286    0.395196    11.00000    0.03216    0.04244 = 
         0.03269   -0.00406    0.00110   -0.00840 
C6    1    0.216604    0.245472    0.366942    11.00000    0.03671    0.03530 = 
         0.04283   -0.00320   -0.00112   -0.00378 
AFIX  43 
H6A   2    0.126615    0.387340    0.366614    11.00000   -1.20000 
AFIX   0 
C7    1    0.370259    0.163165    0.339242    11.00000    0.03757    0.03581 = 
         0.03343    0.00529    0.00206   -0.00568 
AFIX  43 
H7A   2    0.384693    0.250466    0.320388    11.00000   -1.20000 
AFIX   0 
C8    1    0.036611    0.202283    0.424474    11.00000    0.03397    0.06433 = 
         0.04499   -0.02080    0.00401   -0.01382 
C11   1    0.884574   -0.433342    0.279818    11.00000    0.05006    0.05293 = 
         0.03989   -0.00959    0.00485    0.00393 
AFIX 137 
H11A  2    0.915473   -0.589680    0.282271    11.00000   -1.50000 
H11B  2    1.099868   -0.364620    0.276153    11.00000   -1.50000 
H11C  2    0.734498   -0.404739    0.261272    11.00000   -1.50000 
  
AFIX   0 
HKLF 4 
  
REM  ChenC-32 in P2(1)/c 
REM R1 =  0.0636 for    1156 Fo > 4sig(Fo)  and  0.1389 for all    2280 data 
REM    191 parameters refined using     44 restraints 
  
END 
  
WGHT      0.0649      0.0000 
  
REM Highest difference peak  0.197,  deepest hole -0.287,  1-sigma level  0.054 
Q1    1   0.2920  0.0571  0.3956  11.00000  0.05    0.20 
Q2    1  -0.4812  0.6213  0.4754  11.00000  0.05    0.19 
Q3    1   1.0639 -0.2947  0.3405  11.00000  0.05    0.18 
Q4    1   0.2822 -0.3613  0.3316  11.00000  0.05    0.18 
Q5    1   0.0523  0.4440  0.5007  11.00000  0.05    0.17 
Q6    1   0.3734  0.2449  0.3108  11.00000  0.05    0.17 
Q7    1   0.2255  0.3585  0.4273  11.00000  0.05    0.17 
Q8    1   0.0441  0.1255  0.4044  11.00000  0.05    0.16 
Q9    1   1.2762 -0.3534  0.3183  11.00000  0.05    0.16 
Q10   1   0.6162 -0.5207  0.2718  11.00000  0.05    0.16 
; 
_shelx_res_checksum   24513 
  
_shelx_hkl_file 
; 
   0   0   7    0.29    0.07 
   0   0   8   50.65    0.56 
   0   0   9    0.19    0.09 
   0   0  10    0.70    0.08 
   0   0  11    0.38    0.10 
   0   0  12   60.53    0.76 
   0   0  13    1.10    0.14 
   0   0  14    1.89    0.15 
   0   0  15    0.17    0.06 
   0   0  16   10.41    0.36 
   0   0  17    0.23    0.07 
   0   0  18    0.09    0.05 
   0   0  19   -0.01    0.05 
   0   0  20    0.58    0.10 
   0   0  21    0.13    0.06 
   0   0  22    6.09    0.32 
   0   0  23    0.24    0.09 
   0   0  24    3.60    0.26 
   0   0  25    0.62    0.12 
   0   0  26   15.82    0.56 
   0   0  27    0.74    0.14 
   0   0 -27    0.86    0.26 
   0   0  28    9.93    0.45 
   0   0 -28    9.95    0.76 
   0   0 -29    0.58    0.23 
   0   0  29    0.62    0.13 
   0   0  30    3.62    0.28 
   0   0 -30    4.38    0.52 
   0   0  31    0.38    0.10 
   0   0 -31    0.50    0.23 
   0   0  32    4.60    0.32 
   0   0 -32    4.68    0.58 
   0   0 -33    2.05    0.42 
   0   0 -34   65.48    2.16 
   0   0 -35    2.70    0.51 
   0   0 -36    3.96    0.57 
   0   0 -37    1.02    0.33 
   0   0 -38   18.43    1.24 
   0   0 -39    0.67    0.29 
   0   0 -40    0.12    0.13 
   0   0 -41    0.08    0.14 
   0   0 -42    2.16    0.47 
   0   0 -43    0.42    0.23 
   0   0 -44    0.23    0.14 
   0   0 -45    0.20    0.18 
   0   0 -46    0.49    0.26 
   0   0 -47    0.64    0.29 
   0   0 -48    0.22    0.18 
   0   0 -49    0.11    0.13 
   0   0 -50    0.17    0.19 
   0  -1  -1   17.27    0.42 
   0   1   1   16.55    0.50 
   0  -1  -1   17.91    0.52 
   0  -1  -2   12.41    0.43 
   0   1  -2   13.23    0.44 
   0   1   2   13.01    0.45 
   0  -1  -2   13.33    0.39 
   0  -1   2   12.30    0.41 
   0  -1   3   56.20    0.90 
   0   1   3   59.01    0.97 
   0   1  -3   57.63    0.91 
   0  -1  -3   58.61    0.85 
   0  -1   4  152.45    1.51 
   0   1   4  153.78    1.61 
   0   1  -4  152.92    1.55 
   0   1  -5    2.19    0.20 
   0  -1   5    2.13    0.19 
   0  -1   6    0.46    0.09 
   0   1  -6    0.34    0.09 
   0   1  -7   20.09    0.62 
   0  -1   7   19.33    0.59 
   0  -1   8   22.58    0.66 
   0   1  -8   23.54    0.69 
   0   1  -9    8.39    0.43 
   0  -1   9    9.13    0.44 
   0  -1  10    2.17    0.22 
   0   1 -10    2.02    0.23 
   0  -1  11    6.04    0.38 
   0  -1  12   20.78    0.73 
   0  -1  13    0.62    0.14 
   0   1 -14   15.36    0.48 
   0   1 -15    3.51    0.23 
   0   1 -16    0.36    0.08 
   0   1 -17    1.53    0.16 
   0   1 -18    0.08    0.06 
   0   1 -19   73.22    1.13 
   0   1 -20    9.89    0.42 
   0   1 -21    0.04    0.05 
   0   1 -22    7.95    0.39 
   0   1 -23    0.34    0.09 
   0   1 -24    0.64    0.12 
   0   1 -25    1.38    0.17 
   0   1  25    1.29    0.18 
   0   1  26    0.95    0.16 
   0   1 -26    0.80    0.13 
   0   1 -27    7.10    0.38 
   0   1 -27    8.03    0.69 
   0   1  27    7.51    0.43 
   0   1  28    0.92    0.17 
   0   1 -28    1.01    0.28 
   0   1 -29    0.38    0.19 
   0   1  29    0.08    0.09 
   0   1  30    7.85    0.47 
   0   1 -30    7.58    0.70 
   0   1  31    0.06    0.08 
   0   1 -31    0.19    0.13 
   0   1  32    0.19    0.09 
   0   1 -32   -0.05    0.11 
   0   1 -33    0.12    0.11 
   0   1  33    0.11    0.07 
   0   1  34    0.96    0.17 
   0   1 -34    0.38    0.19 
   0   1  35    1.23    0.20 
   0   1 -35    0.99    0.28 
   0   1 -36    0.70    0.26 
   0   1  36    0.30    0.10 
   0   1  37    7.78    0.49 
   0   1 -37    8.00    0.83 
   0   1 -38    4.81    0.66 
   0  -1 -38    3.79    0.58 
   0   1  38    3.85    0.35 
   0   1 -39    1.74    0.42 
   0   1  39    1.46    0.22 
   0  -1 -39    1.08    0.32 
   0   1 -40    1.02    0.32 
   0  -1 -40    1.06    0.32 
   0   1  40    1.07    0.20 
   0  -1 -41    0.35    0.20 
   0   1 -41    0.31    0.21 
   0   1  41    0.50    0.14 
   0   1 -42    0.11    0.15 
   0   1  42    0.09    0.04 
   0  -1 -42   -0.01    0.11 
   0  -1 -43    0.02    0.15 
   0   1 -43    0.04    0.10 
   0  -1 -44    1.07    0.35 
   0   1 -44    0.89    0.30 
   0   1 -45   -0.10    0.14 
   0  -1 -45    0.16    0.17 
   0   1 -46    1.58    0.44 
   0  -1 -46    2.36    0.52 
   0   1 -47    1.08    0.35 
   0  -1 -47    0.23    0.20 
   0   1 -48    0.27    0.22 
   0  -1 -48    0.11    0.13 
   0   1 -49   -0.05    0.19 
   0  -1 -49   -0.20    0.17 
   0  -1 -50    0.48    0.27 
   0   1 -50   -0.47    0.27 
   0   2   0    0.87    0.17 
   0  -2   0    0.51    0.12 
   0   2   0    0.59    0.10 
   0  -2   0    0.71    0.16 
   0  -2  -1    2.25    0.25 
   0   2   1    2.70    0.22 
   0  -2   1    2.67    0.29 
   0   2  -1    2.45    0.20 
   0  -2  -1    2.32    0.27 
   0   2  -1    2.13    0.25 
   0  -2   1    2.56    0.27 
   0   2  -2   10.30    0.55 
   0   2   2   10.65    0.45 
   0  -2   2   10.61    0.54 
   0  -2  -2   10.61    0.57 
   0   2   2   10.36    0.57 
   0  -2  -2   10.75    0.55 
   0  -2  -3    2.07    0.22 
   0  -2   3    2.43    0.25 
   0  -2  -3    2.34    0.27 
   0   2  -3    2.82    0.30 
   0   2   3    2.57    0.29 
   0  -2  -3    2.06    0.25 
   0   2  -4   20.40    0.79 
   0   2   4   20.87    0.82 
   0  -2  -4   20.89    0.71 
   0  -2   4   19.96    0.74 
   0  -2  -4   20.48    0.79 
   0  -2   5    9.77    0.53 
   0   2  -5   10.27    0.57 
   0  -2  -5   10.62    0.52 
   0   2   5   10.10    0.58 
   0  -2  -5   10.29    0.57 
   0   2   6   21.51    0.85 
   0   2  -6   22.76    0.83 
   0  -2   6   21.95    0.79 
   0  -2  -6   21.77    0.76 
   0   2   7   18.70    0.79 
   0  -2   7   19.94    0.76 
   0   2  -7   18.99    0.78 
   0  -2  -7   18.93    0.71 
   0  -2   8   15.41    0.68 
   0   2  -8   15.72    0.72 
   0  -2  -8   15.66    0.66 
   0   2   8   15.60    0.74 
   0   2   9    2.78    0.32 
   0  -2   9    3.31    0.32 
   0  -2  -9    3.18    0.31 
   0   2  -9    3.04    0.33 
   0  -2 -10    0.09    0.07 
   0  -2  10    0.11    0.06 
   0   2 -10    0.14    0.10 
   0   2 -11    3.16    0.35 
   0  -2  11    3.11    0.32 
   0   2 -12    6.42    0.49 
   0  -2  12    6.59    0.47 
   0  -2  13    2.96    0.32 
   0   2 -13    3.11    0.35 
   0   2 -14    0.07    0.11 
   0  -2  14    0.02    0.09 
   0  -2  15    2.74    0.33 
   0   2 -15    2.75    0.36 
   0  -2  16   40.29    1.26 
   0  -2  17   11.81    0.69 
   0  -2  18   45.09    1.38 
   0  -2  19    0.28    0.14 
   0   2 -20    3.44    0.42 
   0  -2  20    3.50    0.40 
   0   2 -21    0.41    0.11 
   0   2 -21    0.27    0.16 
   0   2 -22    1.00    0.26 
   0   2 -22    0.75    0.15 
   0   2 -23    1.82    0.33 
   0   2 -23    1.73    0.22 
   0   2 -24    1.60    0.31 
   0   2 -24    1.41    0.20 
   0   2 -25    0.14    0.08 
   0   2 -25    0.15    0.13 
   0   2 -26    0.29    0.19 
   0   2 -26    0.15    0.08 
   0   2 -27    1.03    0.28 
   0   2 -27    1.09    0.18 
   0   2 -28    2.21    0.26 
   0   2 -28    1.87    0.36 
   0   2 -29    0.13    0.09 
   0   2 -29    0.20    0.19 
   0   2 -30    5.68    0.41 
   0   2 -30    6.01    0.67 
   0   2 -31    1.31    0.20 
   0   2 -31    1.67    0.37 
   0   2 -32    0.03    0.07 
   0   2 -32   -0.03    0.09 
   0   2 -33   -0.08    0.05 
   0   2 -33    0.19    0.16 
   0   2 -34    0.95    0.29 
   0   2 -34    0.97    0.17 
   0   2 -35   -0.10    0.12 
   0   2 -35   -0.01    0.05 
   0   2  35   -0.04    0.06 
   0   2 -36    0.89    0.30 
   0   2  36    1.02    0.21 
   0   2 -36    0.95    0.17 
   0   2 -37    0.54    0.24 
   0   2  37    0.72    0.18 
   0   2 -37    0.65    0.15 
   0   2 -38    0.74    0.28 
   0   2  38    0.88    0.19 
   0   2  39    0.16    0.10 
   0   2 -39    0.21    0.18 
   0   2 -40    0.23    0.17 
   0   2  40    0.23    0.10 
   0   2 -41   -0.10    0.12 
   0   2  41    0.15    0.10 
   0   2  42    0.29    0.12 
   0   2 -42    0.60    0.29 
   0   2 -43    0.37    0.23 
   0   2 -44    0.43    0.24 
   0   2 -45    0.40    0.27 
   0  -2 -45    0.12    0.17 
   0   2 -46    0.47    0.30 
   0  -2 -46    0.01    0.11 
   0   2 -47    0.36    0.23 
   0  -2 -47    0.10    0.12 
   0  -2 -48   -0.65    0.29 
   0   2 -48    0.13    0.27 
   0  -2 -49    0.16    0.17 
   0  -2 -50    0.36    0.27 
   0  -3   0   -0.13    0.09 
   0   3   0   -0.02    0.07 
   0  -3   0   -0.02    0.11 
   0  -3   1   12.03    0.70 
   0   3  -1   11.64    0.52 
   0  -3  -1   12.52    0.73 
   0   3   1   12.64    0.56 
   0  -3  -1   11.55    0.74 
   0  -3   1   13.11    0.79 
   0   3  -2    5.88    0.37 
   0  -3  -2    5.98    0.51 
   0  -3   2    5.90    0.49 
   0   3  -2    5.35    0.47 
   0  -3   2    5.49    0.51 
   0  -3  -2    5.79    0.52 
   0   3  -3    2.36    0.33 
   0   3  -3    2.30    0.23 
   0  -3   3    2.42    0.35 
   0  -3   3    2.39    0.31 
   0  -3  -3    2.30    0.31 
   0  -3  -3    2.09    0.31 
   0  -3   4   32.77    1.14 
   0  -3  -4   32.58    1.22 
   0   3  -4   30.79    0.83 
   0  -3  -4   32.30    1.18 
   0   3  -4   34.64    1.23 
   0  -3  -5   14.86    0.72 
   0   3  -5   15.25    0.83 
   0  -3  -5   14.72    0.81 
   0  -3   5   15.76    0.80 
   0  -3  -5   14.49    0.82 
   0   3   5   15.65    0.87 
   0  -3  -6    0.28    0.11 
   0   3   6    0.24    0.14 
   0   3  -6    0.06    0.08 
   0  -3   6    0.36    0.13 
   0  -3  -6    0.05    0.11 
   0  -3  -6    0.25    0.11 
   0  -3  -7   13.56    0.72 
   0  -3   7   13.87    0.75 
   0   3  -7   13.47    0.80 
   0   3   7   13.83    0.84 
   0   3   8   -0.07    0.15 
   0  -3  -8    0.10    0.08 
   0   3  -8    0.07    0.08 
   0  -3   8    0.09    0.09 
   0   3   9    0.17    0.10 
   0  -3  -9    0.15    0.10 
   0   3  -9    0.24    0.14 
   0  -3   9    0.13    0.09 
   0  -3  10   11.70    0.71 
   0  -3 -10   11.11    0.69 
   0   3  10   10.91    0.76 
   0   3 -10   11.48    0.75 
   0  -3  11    0.81    0.20 
   0   3 -11    0.47    0.18 
   0  -3 -11    0.90    0.21 
   0   3  11    0.60    0.19 
   0  -3  12    6.32    0.53 
   0   3 -12    5.52    0.54 
   0  -3 -12    5.69    0.51 
   0   3  12    6.25    0.58 
   0   3 -13    2.23    0.35 
   0  -3  13    2.35    0.32 
   0   3  13    2.47    0.38 
   0  -3 -13    2.40    0.34 
   0   3  14    6.08    0.59 
   0  -3 -14    5.85    0.53 
   0  -3  14    6.18    0.54 
   0   3 -14    5.89    0.56 
   0   3  15    0.28    0.12 
   0  -3  15    0.36    0.14 
   0   3 -15    0.10    0.11 
   0  -3 -15    0.08    0.09 
   0   3 -16    1.79    0.32 
   0  -3  16    1.95    0.31 
   0   3  16    2.03    0.35 
   0  -3 -16    1.84    0.32 
   0   3 -17    2.72    0.40 
   0   3  17    2.34    0.38 
   0  -3 -17    1.96    0.33 
   0  -3  17    2.42    0.35 
   0   3  18    0.14    0.13 
   0   3 -18   -0.02    0.09 
   0  -3 -18    0.09    0.09 
   0  -3  18    0.12    0.07 
   0  -3  19    0.08    0.10 
   0   3 -19   -0.05    0.13 
   0  -3 -19   -0.02    0.09 
   0  -3 -20    0.23    0.14 
   0   3 -20    0.35    0.18 
   0  -3  20    0.56    0.19 
   0   3 -21    0.72    0.23 
   0  -3 -21    0.56    0.20 
   0  -3  21    0.72    0.20 
   0   3 -22    1.58    0.33 
   0  -3  22    1.88    0.33 
   0  -3 -22    1.94    0.36 
   0  -3  23   -0.05    0.07 
   0  -3 -23    0.09    0.08 
   0   3 -23   -0.01    0.10 
   0   3 -24    0.72    0.24 
   0  -3  24    0.82    0.23 
   0  -3 -24    0.67    0.22 
   0   3 -25    0.29    0.20 
   0   3 -26    4.47    0.42 
   0   3 -26    5.84    0.66 
   0   3 -27    1.00    0.30 
   0   3 -27    0.39    0.14 
   0   3 -28    0.67    0.17 
   0   3 -28    1.08    0.32 
   0   3 -29    0.77    0.18 
   0   3 -29    1.03    0.33 
   0   3 -30    5.00    0.45 
   0   3 -30    5.42    0.68 
   0   3 -31    0.46    0.20 
   0   3 -31    0.27    0.12 
   0   3 -32    0.18    0.17 
   0   3 -32    0.20    0.09 
   0   3 -33    1.60    0.39 
   0   3 -33    1.65    0.26 
   0   3 -34    0.44    0.24 
   0   3 -34    0.17    0.08 
   0   3 -35    0.33    0.22 
   0   3 -35    0.13    0.10 
   0   3 -36    0.32    0.23 
   0   3 -36    0.03    0.06 
   0   3 -37    0.39    0.15 
   0   3 -37    0.63    0.30 
   0   3 -38    5.25    0.75 
   0   3 -39    3.34    0.61 
   0   3 -40    0.29    0.20 
   0   3 -41    0.20    0.22 
   0   3  41   -0.06    0.10 
   0   3  42    0.22    0.15 
   0   3 -42    0.38    0.26 
   0   3 -43    0.08    0.18 
   0   3 -44    0.13    0.18 
   0   3 -45    0.56    0.31 
   0   3 -46    0.25    0.26 
   0  -4   0   17.07    1.05 
   0  -4   0   18.26    1.00 
   0  -4  -1    5.51    0.56 
   0  -4  -1    5.98    0.62 
   0  -4   1    5.91    0.62 
   0   4  -1    6.95    0.45 
   0  -4   1    5.99    0.57 
   0  -4  -2    1.45    0.28 
   0  -4   2    1.22    0.26 
   0   4  -2    1.72    0.22 
   0  -4  -2    1.77    0.34 
   0  -4   2    1.28    0.28 
   0  -4  -3    1.22    0.26 
   0  -4   3    1.22    0.29 
   0  -4   3    1.15    0.24 
   0  -4  -3    1.11    0.27 
   0   4  -3    1.33    0.20 
   0  -4   4    1.09    0.27 
   0  -4   4    0.65    0.18 
   0   4  -4    0.92    0.16 
   0  -4  -4    0.55    0.17 
   0  -4  -4    0.82    0.22 
   0   4  -4    0.71    0.22 
   0  -4   5    0.96    0.23 
   0  -4  -5    0.71    0.20 
   0  -4  -5    0.73    0.22 
   0  -4   5    0.81    0.23 
   0   4  -5    0.80    0.15 
   0   4  -5    0.73    0.22 
   0  -4   6    0.34    0.13 
   0  -4  -6    0.09    0.11 
   0  -4   6   -0.04    0.12 
   0   4  -6    0.06    0.06 
   0   4  -6    0.18    0.10 
   0  -4   7    2.20    0.35 
   0   4  -7    2.33    0.39 
   0   4  -7    1.94    0.23 
   0  -4  -7    1.94    0.34 
   0  -4   8    6.32    0.59 
   0   4  -8    6.32    0.63 
   0  -4  -8    5.78    0.60 
   0   4   8    5.91    0.63 
   0  -4  -9    6.56    0.59 
   0  -4  -9    5.67    0.60 
   0  -4   9    6.62    0.60 
   0   4  -9    6.55    0.65 
   0   4   9    6.09    0.65 
   0  -4 -10    1.30    0.27 
   0   4  10    1.46    0.32 
   0  -4 -10    0.83    0.24 
   0   4 -10    1.26    0.28 
   0  -4  10    1.35    0.28 
   0   4 -11    3.60    0.50 
   0  -4  11    3.55    0.45 
   0   4  11    3.27    0.49 
   0  -4 -11    3.67    0.45 
   0   4  12    0.29    0.18 
   0  -4 -12    0.30    0.15 
   0  -4  12    0.27    0.14 
   0   4 -12    0.27    0.15 
   0   4 -13    4.50    0.57 
   0  -4  13    3.67    0.46 
   0  -4 -13    3.97    0.49 
   0   4  13    3.77    0.53 
   0   4 -14   10.62    0.87 
   0   4  14   10.43    0.89 
   0  -4  14   11.51    0.81 
   0  -4 -14   10.08    0.79 
   0  -4  15    1.31    0.29 
   0   4 -15    1.37    0.33 
   0  -4 -15    1.15    0.28 
   0   4  15    1.38    0.34 
   0  -4 -16    3.80    0.50 
   0   4  16    3.22    0.50 
   0   4 -16    4.32    0.56 
   0  -4  16    4.00    0.49 
   0   4  17    0.00    0.10 
   0  -4  17    0.29    0.15 
   0   4 -17    0.26    0.17 
   0  -4  18   -0.02    0.10 
   0  -4 -18   -0.03    0.12 
   0   4 -18   -0.01    0.10 
   0   4  18   -0.15    0.14 
   0  -4 -19    0.33    0.17 
   0   4 -19    0.69    0.28 
   0   4  19    0.68    0.25 
   0  -4  19    0.54    0.20 
   0   4  20    5.81    0.70 
   0  -4  20    6.60    0.65 
   0  -4 -20    6.13    0.67 
   0   4 -20    7.49    0.76 
   0   4 -21    3.51    0.53 
   0  -4 -21    2.82    0.47 
   0   4 -22    0.08    0.21 
   0   4 -23    2.93    0.51 
   0   4 -24    3.38    0.55 
   0   4 -25    3.05    0.55 
   0   4 -26    5.78    0.72 
   0   4 -27    1.80    0.43 
   0   4 -28   -0.01    0.19 
   0   4 -29    0.23    0.19 
   0   4 -30    0.60    0.27 
   0   4 -30    0.72    0.21 
   0   4 -31    0.19    0.08 
   0   4 -31    0.37    0.22 
   0   4 -32    0.05    0.09 
   0   4 -32    0.02    0.13 
   0   4 -33    0.83    0.23 
   0   4 -33    0.94    0.33 
   0   4 -34    2.57    0.54 
   0   4 -35    1.23    0.39 
   0   4 -36    0.07    0.17 
   0   4 -37    1.04    0.37 
   0   4 -38    0.38    0.26 
   0   4 -39    0.44    0.26 
   0   4 -40   -0.16    0.22 
   0   4 -41    0.23    0.22 
   0   4 -42    0.05    0.17 
   0   4 -43    0.25    0.26 
   0   4 -44    0.20    0.24 
   0  -5   0   -0.32    0.19 
   0  -5   0   -0.20    0.15 
   0  -5  -1    2.00    0.41 
   0  -5   1    2.17    0.43 
   0  -5  -1    1.83    0.37 
   0  -5   1    1.65    0.34 
   0  -5  -2    0.81    0.24 
   0  -5  -2    0.43    0.20 
   0  -5   2    0.49    0.21 
   0  -5   2    0.81    0.25 
   0  -5  -3    0.09    0.15 
   0  -5   3    0.04    0.13 
   0  -5  -3    0.12    0.12 
   0  -5   3    0.25    0.16 
   0  -5  -4    0.07    0.12 
   0  -5   4    0.28    0.19 
   0  -5   4    0.11    0.10 
   0  -5  -4    0.30    0.15 
   0  -5  -5    0.93    0.27 
   0  -5  -5    1.08    0.29 
   0  -5   5    1.10    0.34 
   0  -5   5    1.15    0.29 
   0   5  -5    1.36    0.21 
   0  -5   6    0.91    0.26 
   0   5  -6    0.73    0.15 
   0   5  -6    0.42    0.18 
   0  -5  -6    0.72    0.26 
   0  -5   6    0.60    0.24 
   0  -5  -6    0.56    0.23 
   0  -5  -7    0.30    0.17 
   0  -5   7    0.17    0.11 
   0   5  -7    0.19    0.08 
   0   5  -7    0.10    0.13 
   0  -5   7    0.07    0.14 
   0   5  -8    0.51    0.22 
   0  -5   8    0.55    0.23 
   0  -5   8    0.65    0.22 
   0   5  -8    0.48    0.13 
   0  -5  -8    0.42    0.20 
   0   5  -9   -0.04    0.05 
   0  -5  -9    0.00    0.12 
   0  -5   9   -0.11    0.18 
   0  -5   9    0.11    0.12 
   0   5  -9   -0.01    0.12 
   0  -5  10    0.18    0.16 
   0  -5  10    0.32    0.16 
   0   5 -10   -0.02    0.12 
   0  -5 -10   -0.01    0.13 
   0   5 -10    0.05    0.05 
   0   5 -11    3.04    0.51 
   0   5 -11    3.58    0.34 
   0  -5  11    3.21    0.48 
   0  -5 -11    3.15    0.51 
   0   5 -12    1.88    0.25 
   0  -5  12    2.38    0.41 
   0  -5 -12    2.11    0.43 
   0   5 -12    1.37    0.36 
   0   5 -13    5.96    0.73 
   0   5 -13    5.55    0.43 
   0  -5 -13    5.63    0.69 
   0   5 -14   11.92    1.02 
   0  -5 -14    9.81    0.92 
   0  -5 -15    1.13    0.33 
   0  -5 -15    1.01    0.29 
   0   5 -15    1.28    0.37 
   0  -5 -16    1.47    0.37 
   0   5 -16    2.43    0.49 
   0  -5 -16    2.88    0.48 
   0  -5 -17    1.45    0.35 
   0   5 -17    2.59    0.51 
   0   5 -18    4.26    0.64 
   0   5 -19    3.73    0.64 
   0   5 -20   16.12    1.26 
   0   5 -21    8.45    0.93 
   0   5 -22    0.40    0.29 
   0   5 -23    3.05    0.57 
   0   5 -24    0.50    0.26 
   0   5 -25    0.76    0.29 
   0   5 -26    0.17    0.21 
   0   5 -27    0.39    0.23 
   0   5 -28    0.22    0.18 
   0   5 -29    0.52    0.29 
   0   5 -30   -0.10    0.15 
   0   5 -31   -0.23    0.19 
   0   5 -32    0.11    0.18 
   0   5 -33    0.53    0.25 
   0   5 -34    0.19    0.25 
   0   5 -35    0.38    0.23 
   0   5 -36   -0.34    0.25 
   0   5 -37   -0.11    0.20 
   0   5 -38   -0.49    0.30 
   0   5 -39    0.15    0.22 
   0   5 -40    0.00    0.17 
   0  -6   0    0.55    0.26 
   0  -6  -1    0.17    0.18 
   0  -6   1    0.04    0.18 
   0  -6   2    3.84    0.64 
   0  -6  -2    3.49    0.59 
   0  -6   3    0.02    0.18 
   0  -6  -3   -0.05    0.17 
   0  -6  -4   -0.62    0.27 
   0  -6   4    0.08    0.18 
   0  -6   5    0.09    0.13 
   0  -6   6    1.64    0.44 
   0  -6   7   -0.45    0.25 
   0  -6   8   -0.17    0.17 
   0  -6   9    0.64    0.29 
   0  -6  10    1.28    0.40 
   0   6 -11    0.03    0.05 
   0   6 -11   -0.07    0.11 
   0   6 -12    0.50    0.12 
   0   6 -12    0.70    0.30 
   0  -6  12    0.71    0.29 
   0   6 -13   -0.13    0.17 
   0   6 -13    0.05    0.06 
   0   6 -14    1.21    0.39 
   0   6 -14    1.00    0.18 
   0  -6  14    0.66    0.26 
   0   6 -15   -0.03    0.06 
   0  -6  15   -0.13    0.23 
   0   6 -15    0.08    0.22 
   0   6 -16    0.84    0.17 
   0   6 -16    1.15    0.37 
   0   6 -17    1.85    0.46 
   0   6 -18    0.12    0.18 
   0   6 -19   -0.29    0.21 
   0   6 -20    0.18    0.15 
   0   6 -21    0.38    0.26 
   0   6 -22    0.06    0.13 
   0   6 -23   -0.24    0.20 
   0   6 -24   -0.06    0.20 
   0   6 -25    0.56    0.30 
   0   6 -26   -0.05    0.18 
   0   6 -27   -0.22    0.22 
   0   6 -28    0.25    0.20 
   0   6 -29   -0.41    0.26 
   0   6 -30    0.20    0.21 
   0   6 -31   -0.13    0.17 
   0   6 -32    0.56    0.30 
   0   6 -33    0.39    0.30 
   0   6 -34    0.29    0.26 
   0   6 -35    0.08    0.17 
   0  -7   0    0.08    0.19 
   0  -7  -1    0.08    0.13 
   0  -7   1    0.18    0.14 
   0  -7  -2    1.58    0.46 
   0  -7   2    0.70    0.32 
   0  -7   3    0.27    0.22 
   0  -7   4    0.05    0.13 
   0  -7   5    0.13    0.20 
   0  -7   6   -0.39    0.25 
   0  -7   7    0.33    0.23 
   0  -7   8   -0.02    0.17 
   0  -7   9    0.16    0.16 
   0  -7  10    0.50    0.24 
   0  -7  11    0.27    0.19 
   0  -7  12    0.32    0.22 
   0  -7  13    0.03    0.14 
   0  -7  14    0.67    0.32 
   0  -7  15   -0.13    0.19 
   0   7 -16    0.66    0.29 
   0  -7  16    0.70    0.37 
   0   7 -17    0.34    0.21 
   0  -7  17   -0.87    0.39 
   0  -7  18   -0.03    0.18 
   0   7 -18   -0.08    0.15 
   0  -7  19    0.53    0.32 
   0   7 -19    0.27    0.23 
   0   7 -20    0.27    0.21 
   0  -7  20    0.16    0.24 
   0   7 -21    0.24    0.24 
   0  -7  21    0.39    0.33 
   0   7 -22    0.76    0.39 
   0  -7  22    0.75    0.40 
   0  -7  23    0.30    0.28 
   0   7 -23   -0.06    0.19 
   0   7 -24    0.68    0.35 
   0   7 -25    0.03    0.18 
   0   7 -26   -0.13    0.23 
   0   7 -27    0.00    0.24 
   0   7 -28    0.69    0.37 
   0   7 -29    0.02    0.22 
   0  -8   1    0.23    0.29 
   0  -8   2   -0.22    0.25 
   0  -8   3   -0.21    0.25 
   0  -8   4   -0.14    0.21 
   0  -8   5    0.03    0.19 
   0  -8   6    0.41    0.30 
   0  -8   7    0.17    0.23 
   0  -8   8   -0.14    0.23 
   0  -8   9    0.93    0.41 
   0  -8  10    0.38    0.34 
   0  -8  11    0.12    0.27 
   1   0 -49    0.08    0.19 
   1   0 -48    0.10    0.16 
   1   0 -47   -0.03    0.17 
   1   0 -46    0.02    0.11 
   1   0 -45    0.18    0.18 
   1   0 -44    1.30    0.38 
   1   0 -43    0.28    0.22 
  -1   0  42    3.50    0.43 
   1   0 -42    3.55    0.60 
  -1   0  41    0.16    0.09 
   1   0 -41    0.12    0.11 
  -1   0  40    0.09    0.10 
  -1   0  39   -0.08    0.10 
  -1   0  38    2.09    0.32 
  -1   0  37    0.36    0.15 
  -1   0  36   -0.02    0.06 
  -1   0  35    0.03    0.06 
  -1   0  34    4.06    0.44 
  -1   0  33    0.22    0.13 
  -1   0  32   11.58    0.73 
  -1   0  31    0.38    0.19 
  -1   0  30   15.19    0.83 
  -1   0  29    1.42    0.29 
  -1   0  28   38.20    1.27 
  -1   0  27    0.44    0.22 
  -1   0  26    0.30    0.12 
  -1   0  25   -0.01    0.08 
  -1   0  24    2.18    0.29 
  -1   0  23   -0.02    0.07 
  -1   0  22    3.24    0.34 
  -1   0  21    0.63    0.20 
  -1   0  20   31.76    1.04 
  -1   0  19    0.41    0.18 
  -1   0  18    0.12    0.09 
  -1   0  17    0.20    0.14 
  -1   0  16   14.81    0.67 
   1   0 -16   15.88    0.68 
  -1   0  15    0.11    0.12 
   1   0 -15    0.18    0.11 
   1   0 -14    0.08    0.06 
  -1   0  14    0.09    0.06 
  -1   0  13    0.01    0.06 
   1   0 -13    0.00    0.05 
  -1   0  12    0.05    0.08 
   1   0 -12    0.15    0.06 
   1   0 -11   -0.03    0.05 
  -1   0  11    0.07    0.08 
   1   0 -10    3.77    0.30 
  -1   0  10    3.96    0.32 
   1   0  -9    0.06    0.08 
  -1   0   9    0.42    0.15 
   1   0  -8   19.57    0.67 
   1   0  -7    0.82    0.21 
   1   0  -6   99.62    1.46 
   1   0  -5    0.18    0.17 
   1   0  -4    4.68    0.31 
   1   0  -3    0.64    0.15 
  -1   0   2   63.92    0.93 
   1   0  -2   65.15    1.09 
   1   0  -1    0.35    0.14 
  -1   0   1    0.03    0.07 
   1   0   0    2.40    0.20 
  -1   0   0    1.61    0.15 
   1   0   0    1.98    0.19 
  -1   0   0    2.02    0.19 
   1   0   0    1.85    0.16 
  -1   0  -1    0.11    0.10 
   1   0   1    0.07    0.04 
   1   0   1    0.09    0.05 
  -1   0  -2   41.90    0.81 
  -1   0  -2   39.99    0.87 
   1   0   2   40.18    0.78 
   1   0   2   40.05    0.84 
   1   0   2   41.23    0.79 
  -1   0  -3    0.01    0.09 
  -1   0  -3    0.09    0.07 
   1   0   3    0.05    0.06 
  -1   0  -4   75.52    1.03 
   1   0   4   74.19    1.15 
  -1   0  -4   75.42    1.20 
   1   0   4   77.11    1.02 
  -1   0  -5    0.71    0.19 
   1   0   5    0.97    0.20 
   1   0   6  994.74    4.26 
  -1   0  -6  993.13    3.56 
   1   0   6 1000.00    5.01 
   1   0   6  991.21    3.47 
  -1   0  -6  997.72    4.45 
   1   0   7    0.38    0.14 
  -1   0  -7    0.30    0.13 
  -1   0  -7    0.32    0.11 
   1   0   8   31.79    0.97 
   1   0   8   33.28    0.82 
   1   0   8   33.94    0.60 
  -1   0  -8   32.70    0.60 
  -1   0  -8   34.62    0.89 
  -1   0  -9    0.05    0.04 
  -1   0  -9    0.03    0.05 
  -1   0  -9    0.01    0.07 
   1   0   9   -0.02    0.09 
   1   0   9    0.13    0.07 
   1   0   9    0.01    0.05 
   1   0  10    8.13    0.49 
   1   0  10    9.15    0.28 
   1   0  10    9.00    0.44 
  -1   0 -10    8.93    0.53 
  -1   0 -10    9.00    0.47 
   1   0  11   -0.08    0.08 
  -1   0 -11   -0.01    0.05 
   1   0  11    0.01    0.02 
   1   0  11    0.01    0.05 
  -1   0 -11    0.01    0.07 
   1   0  12    5.36    0.37 
   1   0  12    5.50    0.19 
  -1   0 -12    4.76    0.41 
  -1   0 -12    5.52    0.40 
  -1   0 -13    0.00    0.05 
   1   0  13    0.02    0.06 
   1   0  14   42.05    1.10 
  -1   0 -14   43.18    1.28 
  -1   0 -14   42.87    1.14 
   1   0  15    0.01    0.05 
  -1   0 -15    0.08    0.10 
  -1   0 -15    0.03    0.09 
  -1   0 -16    3.26    0.37 
  -1   0 -16    3.41    0.35 
  -1   0 -17    0.00    0.06 
  -1   0 -17   -0.18    0.10 
  -1   0 -18   -0.16    0.09 
  -1   0 -18   -0.02    0.08 
  -1   0 -19    0.05    0.10 
  -1   0 -20    0.57    0.17 
  -1   0 -21    0.12    0.11 
  -1   0 -22    9.35    0.69 
  -1   0 -23    0.18    0.13 
  -1   0 -23    0.32    0.17 
  -1   0 -24    0.02    0.07 
  -1   0 -24    0.24    0.14 
  -1   0 -25    0.04    0.12 
  -1   0 -25    0.00    0.09 
  -1   0 -26    3.61    0.47 
  -1   0 -26    4.08    0.48 
  -1   0 -27    0.05    0.10 
  -1   0 -27    0.29    0.18 
  -1   0 -28    2.98    0.43 
  -1   0 -28    3.14    0.45 
  -1   0 -29    0.26    0.19 
  -1   0 -29    0.25    0.16 
  -1   0 -30    0.80    0.24 
  -1   0 -30    1.37    0.32 
  -1   0 -31    0.06    0.11 
  -1   0 -31    0.23    0.15 
  -1   0 -32    3.36    0.50 
  -1   0 -33    0.39    0.22 
  -1   0 -34    3.30    0.51 
  -1   0 -35    0.32    0.18 
  -1   0 -36    0.34    0.20 
  -1   0 -37    0.43    0.22 
  -1   0 -38    5.99    0.73 
  -1   0 -39    0.93    0.35 
  -1   0 -40   29.60    1.66 
  -1   0 -41    0.72    0.31 
  -1   0 -42   -0.08    0.13 
  -1   0 -43    0.10    0.11 
  -1   0 -44    1.68    0.45 
  -1   0 -45    0.61    0.27 
  -1   0 -46    0.06    0.17 
  -1   0 -47    0.22    0.19 
  -1   0 -48    1.89    0.47 
  -1   0 -49   -0.12    0.15 
  -1   0 -50    0.41    0.27 
   1  -1 -49    0.33    0.20 
   1   1 -49    0.01    0.17 
   1   1 -48    0.14    0.22 
   1   1 -47    0.83    0.33 
   1   1 -46    0.23    0.22 
  -1   1  46    0.06    0.11 
   1   1 -45   -0.10    0.18 
  -1   1  45    0.17    0.14 
   1   1 -44    0.00    0.15 
  -1   1  44    0.24    0.15 
  -1   1  43    0.32    0.15 
   1   1 -43    0.22    0.21 
  -1   1  42    0.01    0.09 
   1   1 -42    0.13    0.13 
   1   1 -41    0.53    0.25 
  -1   1  41    0.40    0.16 
   1   1 -40    1.44    0.38 
  -1   1  40    1.35    0.28 
   1   1 -39    0.55    0.24 
  -1   1  39    0.53    0.17 
   1   1 -38    0.09    0.15 
  -1   1  38    0.32    0.15 
  -1   1  37    0.64    0.19 
   1   1 -37    0.49    0.24 
  -1   1  36    1.57    0.29 
   1   1 -36    2.02    0.42 
   1   1 -35    5.75    0.68 
  -1   1  35    4.41    0.48 
  -1   1  34   10.79    0.74 
   1   1 -34   10.28    0.89 
  -1   1  33    0.40    0.20 
   1   1 -33    0.69    0.27 
   1   1 -32    6.99    0.70 
  -1   1  32    5.87    0.54 
   1   1 -31   17.45    1.09 
   1   1 -31   16.87    0.85 
  -1   1  31   17.27    0.90 
   1   1 -30    1.86    0.37 
   1   1 -30    1.60    0.26 
  -1   1  30    1.60    0.29 
  -1   1  29    0.15    0.13 
   1   1 -29    0.15    0.11 
   1   1 -29    0.10    0.09 
   1   1 -28    3.23    0.37 
  -1   1  28    3.19    0.38 
   1   1 -28    3.39    0.46 
   1   1 -27    1.45    0.31 
  -1   1  27    1.23    0.23 
   1   1 -27    1.47    0.24 
  -1   1  26    0.08    0.10 
   1   1 -26    0.15    0.12 
  -1   1  25    7.04    0.54 
   1   1 -25    7.16    0.53 
   1   1 -24    6.08    0.49 
  -1   1  24    5.57    0.47 
  -1   1  23    0.21    0.13 
   1   1 -23    0.27    0.13 
   1   1 -22    0.25    0.12 
  -1   1  22    0.23    0.13 
  -1   1  21   14.71    0.73 
   1   1 -21   14.38    0.73 
  -1   1  20    5.14    0.43 
   1   1 -20    5.63    0.45 
  -1   1  19    2.62    0.30 
   1   1 -19    2.77    0.31 
   1   1 -18    0.68    0.15 
  -1   1  18    0.73    0.16 
   1   1 -17    6.36    0.46 
  -1   1  17    5.78    0.44 
  -1   1  16   17.43    0.74 
   1   1 -16   18.37    0.77 
  -1   1  15    6.66    0.46 
   1   1 -15    5.93    0.43 
   1   1 -14   15.43    0.69 
   1   1 -13   80.35    1.56 
   1   1 -12    7.69    0.48 
   1   1 -11    1.82    0.23 
   1   1 -10    1.42    0.20 
   1   1  -9    5.45    0.39 
   1   1  -8    4.99    0.37 
   1   1  -7   -0.04    0.05 
   1   1  -6   12.56    0.56 
   1   1  -5    9.07    0.47 
   1   1  -4    1.69    0.21 
   1   1  -3    0.08    0.08 
  -1  -1   2    0.01    0.07 
   1   1  -2    0.05    0.06 
  -1  -1   1   24.98    0.85 
   1   1  -1   25.19    0.74 
   1  -1  -1   25.87    0.91 
   1  -1   0   26.77    0.92 
   1   1   0   27.17    0.76 
  -1  -1   0   26.72    0.88 
   1   1   1    1.50    0.21 
   1  -1   1    1.63    0.24 
  -1  -1  -1    1.23    0.19 
  -1   1  -1    1.42    0.23 
   1   1   2  276.98    2.91 
  -1  -1  -2  278.35    2.78 
  -1   1  -2  278.39    3.01 
   1  -1   2  278.76    2.96 
   1   1   3  225.71    2.62 
  -1  -1  -3  226.25    2.59 
   1  -1   3  228.02    2.65 
  -1   1  -3  228.36    2.71 
   1  -1   4  126.42    1.96 
  -1   1  -4  126.00    2.06 
   1   1   4  125.91    1.95 
   1  -1   5    0.27    0.11 
  -1  -1  -5    0.32    0.06 
   1  -1   5    0.46    0.10 
  -1   1  -5    0.15    0.10 
   1   1   5    0.28    0.09 
  -1   1  -6    3.16    0.34 
   1   1   6    3.15    0.32 
  -1  -1  -6    3.19    0.18 
   1  -1   6    3.93    0.35 
   1  -1   6    3.23    0.23 
  -1  -1  -7    0.06    0.04 
   1  -1   7    0.00    0.05 
   1   1   7    0.07    0.07 
   1  -1   7    0.06    0.05 
  -1   1  -7    0.09    0.07 
   1  -1   8    9.33    0.40 
  -1   1  -8    9.33    0.57 
   1  -1   8    9.20    0.54 
  -1  -1  -8    8.82    0.35 
   1  -1   9    1.12    0.20 
  -1  -1  -9    1.62    0.16 
  -1   1  -9    1.67    0.25 
  -1   1 -10    0.09    0.05 
  -1   1 -10    0.26    0.12 
  -1  -1 -10    0.22    0.11 
  -1  -1 -10    0.12    0.06 
   1  -1  10    0.24    0.11 
  -1  -1 -11    2.47    0.22 
  -1   1 -11    2.36    0.24 
   1  -1  11    2.31    0.29 
  -1  -1 -11    2.56    0.33 
  -1   1 -12    2.81    0.27 
  -1  -1 -12    2.33    0.32 
  -1  -1 -12    2.85    0.25 
   1  -1  12    3.12    0.34 
  -1   1 -13    2.97    0.29 
  -1  -1 -13    3.00    0.26 
  -1  -1 -13    3.17    0.39 
   1  -1  13    2.83    0.32 
  -1  -1 -14    2.50    0.26 
   1  -1  14    2.25    0.29 
  -1  -1 -14    2.27    0.34 
  -1   1 -14    2.16    0.25 
  -1  -1 -15   12.19    0.78 
  -1  -1 -15   11.95    0.57 
   1  -1  15   12.55    0.69 
  -1   1 -15   12.40    0.61 
  -1   1 -16    0.07    0.06 
   1  -1  16    0.01    0.07 
  -1  -1 -16    0.07    0.09 
  -1   1 -17    1.61    0.24 
  -1  -1 -17    1.53    0.28 
   1  -1  17    1.48    0.25 
  -1  -1 -17    1.94    0.25 
  -1  -1 -18   13.71    0.67 
   1  -1  18   13.42    0.75 
  -1  -1 -18   14.28    0.88 
  -1   1 -18   13.53    0.70 
   1  -1  19    4.42    0.44 
  -1  -1 -19    4.57    0.51 
  -1   1 -19    4.51    0.41 
  -1  -1 -19    5.39    0.45 
  -1  -1 -20    6.31    0.49 
   1  -1  20    6.49    0.54 
  -1   1 -20    6.62    0.51 
  -1  -1 -20    6.31    0.60 
  -1   1 -21    8.82    0.61 
   1  -1  21    8.50    0.64 
  -1   1 -21    8.47    0.68 
  -1  -1 -21    8.62    0.71 
  -1   1 -22    3.75    0.46 
  -1   1 -22    3.33    0.39 
   1  -1  22    3.22    0.40 
  -1  -1 -22    3.61    0.47 
  -1   1 -23    0.20    0.16 
  -1  -1 -23    0.16    0.15 
   1  -1  23    0.15    0.11 
  -1   1 -23    0.07    0.08 
  -1   1 -24    1.21    0.31 
  -1  -1 -24    0.66    0.22 
  -1  -1 -25    8.18    0.74 
  -1  -1 -25    8.07    0.62 
  -1   1 -25    7.70    0.69 
  -1  -1 -26    0.93    0.24 
  -1   1 -26    0.61    0.22 
  -1  -1 -26    0.64    0.22 
  -1  -1 -27    0.11    0.11 
  -1   1 -27    0.15    0.14 
  -1  -1 -27    0.10    0.12 
  -1  -1 -28    1.32    0.28 
  -1  -1 -28    0.89    0.26 
  -1   1 -28    1.36    0.32 
   1   1  29    0.13    0.04 
  -1  -1 -29    0.11    0.11 
  -1   1 -29   -0.04    0.09 
   1   1  30    0.82    0.08 
  -1  -1 -30    1.01    0.24 
  -1   1 -30    1.36    0.33 
   1   1  31    0.30    0.05 
  -1   1 -31    0.11    0.12 
  -1  -1 -31    0.25    0.15 
  -1  -1 -32    0.19    0.15 
  -1   1 -32    0.06    0.15 
  -1   1 -33    2.38    0.46 
  -1  -1 -33    3.17    0.48 
  -1  -1 -34    3.42    0.50 
  -1   1 -34    3.57    0.56 
  -1  -1 -35    0.47    0.22 
  -1   1 -35    0.58    0.28 
  -1   1 -36    5.82    0.73 
  -1  -1 -36    5.54    0.66 
  -1   1 -37    4.43    0.66 
  -1  -1 -37    4.25    0.59 
  -1   1 -38    0.67    0.27 
  -1  -1 -38    0.58    0.26 
  -1   1 -39   -0.07    0.10 
  -1  -1 -39    0.16    0.16 
  -1   1 -40    5.26    0.74 
  -1  -1 -40    3.86    0.60 
  -1   1 -41    1.11    0.37 
  -1  -1 -41    0.70    0.29 
  -1   1 -42    0.42    0.29 
  -1  -1 -42    0.32    0.20 
  -1  -1 -43    0.08    0.15 
  -1   1 -43    0.61    0.27 
  -1   1 -44    0.69    0.29 
  -1  -1 -44    0.65    0.28 
  -1   1 -45    0.53    0.26 
  -1  -1 -45    0.15    0.19 
  -1  -1 -46   -0.12    0.18 
  -1   1 -46    0.07    0.16 
  -1  -1 -47    0.29    0.25 
  -1   1 -47   -0.22    0.18 
  -1   1 -48    0.86    0.35 
  -1  -1 -48    0.32    0.20 
  -1  -1 -49    0.18    0.17 
  -1   1 -49   -0.07    0.15 
  -1  -1 -50   -0.08    0.14 
   1   2 -48    0.39    0.27 
   1   2 -47    0.00    0.16 
   1   2 -46    0.58    0.30 
  -1   2  46    0.69    0.23 
   1   2 -45    0.28    0.17 
  -1   2  45   -0.15    0.12 
  -1   2  44    0.10    0.08 
   1   2 -44    0.07    0.16 
   1   2 -43    0.18    0.18 
  -1   2  43    0.17    0.11 
   1   2 -42    0.30    0.23 
  -1   2  42    0.39    0.17 
  -1   2  41   -0.09    0.09 
   1   2 -41   -0.06    0.10 
   1   2 -40    0.08    0.15 
  -1   2  40    0.02    0.07 
  -1   2  39    0.04    0.12 
   1   2 -39    0.06    0.13 
   1   2 -39    0.09    0.09 
   1   2 -38    0.20    0.17 
  -1   2  38    0.06    0.10 
   1   2 -38    0.11    0.10 
   1   2 -37    1.03    0.32 
  -1   2  37    1.17    0.28 
   1   2 -37    1.24    0.28 
   1   2 -36    2.21    0.45 
   1   2 -36    1.83    0.32 
  -1   2  36    1.78    0.34 
   1   2 -35    7.92    0.81 
  -1   2  35    7.87    0.67 
   1   2 -35    7.17    0.61 
  -1   2  34    0.32    0.15 
   1   2 -34    0.59    0.25 
   1   2 -34    0.19    0.12 
  -1   2  33    1.57    0.30 
   1   2 -33    1.76    0.37 
   1   2 -33    1.54    0.28 
  -1   2  32   -0.02    0.09 
   1   2 -32    0.00    0.09 
  -1   2  31    1.93    0.32 
   1   2 -31    1.40    0.27 
   1   2 -31    1.64    0.35 
   1   2 -30    0.36    0.18 
  -1   2  30    0.31    0.14 
   1   2 -30    0.28    0.12 
   1   2 -29    0.07    0.08 
   1   2 -29    0.27    0.15 
  -1   2  29    0.10    0.09 
   1   2 -28    0.03    0.08 
   1   2 -28    0.15    0.07 
  -1   2  28    0.12    0.09 
   1   2 -27    0.30    0.14 
   1   2 -27    0.02    0.05 
   1   2 -26    0.02    0.07 
   1   2 -26    0.15    0.11 
   1   2 -25    2.99    0.37 
   1   2 -25    2.91    0.41 
   1   2 -24    6.27    0.53 
   1   2 -24    6.30    0.59 
   1   2 -23    4.70    0.45 
   1   2 -23    4.00    0.45 
   1   2 -22    1.30    0.26 
   1   2 -22    1.36    0.25 
   1   2 -21    1.89    0.29 
   1   2 -21    2.02    0.31 
   1   2 -20    2.68    0.35 
   1   2 -20    2.51    0.33 
   1   2 -19    1.17    0.23 
   1   2 -19    0.97    0.21 
   1   2 -18    0.48    0.15 
   1   2 -18    0.72    0.18 
   1   2 -17    5.07    0.45 
   1   2 -17    4.39    0.41 
   1   2 -16    6.72    0.50 
   1   2 -16    6.08    0.49 
   1   2 -15    6.55    0.50 
   1   2 -15    6.95    0.49 
   1   2 -14    0.10    0.08 
   1   2 -14    0.18    0.10 
   1   2 -13    0.12    0.13 
   1   2 -13    0.02    0.07 
   1   2 -12   52.53    1.36 
   1   2 -12   52.73    1.21 
   1   2 -11    1.65    0.23 
   1   2 -10    3.47    0.29 
   1   2  -9    4.44    0.32 
  -1   2   8    2.79    0.25 
   1   2  -8    2.82    0.25 
  -1   2   7    5.68    0.35 
   1   2  -7    6.30    0.35 
  -1   2   6    0.39    0.09 
   1   2  -6    0.56    0.11 
  -1   2   5   10.87    0.45 
   1   2  -5   11.20    0.44 
   1  -2  -4    2.30    0.34 
   1   2  -4    2.76    0.21 
   1   2  -3    0.48    0.09 
   1  -2  -3    0.41    0.15 
   1  -2  -2    7.90    0.61 
   1   2  -2    7.29    0.30 
   1  -2  -2    7.62    0.35 
  -1  -2   2    7.66    0.26 
   1  -2  -1    7.45    0.59 
   1  -2  -1    8.01    0.36 
  -1  -2   1    7.69    0.24 
   1   2  -1    7.66    0.28 
   1  -2   0   -0.06    0.14 
  -1  -2   0   -0.03    0.03 
   1  -2   0   -0.02    0.06 
   1  -2   1   12.98    0.78 
   1  -2   2   13.58    0.79 
   1   2   2   13.73    0.79 
  -1  -2  -3    4.07    0.18 
   1  -2   3    4.92    0.47 
   1   2   3    4.86    0.48 
   1   2   4    3.25    0.39 
   1   2   4    2.72    0.34 
   1  -2   4    2.83    0.36 
  -1  -2  -4    2.62    0.16 
   1   2   5    7.11    0.58 
   1  -2   5    6.94    0.56 
   1  -2   6    4.29    0.44 
   1   2   6    3.79    0.44 
   1   2   7    0.16    0.11 
   1  -2   7    0.28    0.12 
   1   2   8    4.16    0.45 
   1  -2   8    3.83    0.42 
   1   2   9    6.73    0.58 
   1  -2   9    6.36    0.54 
   1   2  10    6.79    0.59 
   1  -2  10    6.57    0.55 
   1   2  11    5.41    0.53 
  -1   2 -11    5.22    0.28 
   1  -2  11    5.31    0.51 
  -1  -2 -12    9.96    0.74 
   1   2  12   10.45    0.76 
   1  -2  12   11.40    0.73 
  -1   2 -12   10.41    0.42 
   1   2  13    8.82    0.70 
  -1  -2 -13    8.68    0.70 
   1  -2  13    9.08    0.66 
  -1   2 -13    7.99    0.39 
  -1  -2 -14    0.55    0.19 
   1  -2  14    1.00    0.22 
  -1   2 -14    1.04    0.15 
  -1   2 -15    0.83    0.14 
  -1  -2 -15    0.84    0.22 
   1  -2  15    0.97    0.22 
   1  -2  16    1.14    0.24 
  -1  -2 -16    1.21    0.28 
  -1   2 -16    0.80    0.14 
  -1  -2 -17    1.13    0.27 
  -1   2 -17    1.36    0.19 
   1  -2  17    1.56    0.29 
  -1   2 -18    2.24    0.26 
  -1  -2 -18    2.04    0.37 
   1  -2  18    2.30    0.35 
  -1  -2 -19    1.56    0.33 
   1  -2  19    1.50    0.29 
  -1   2 -19    1.71    0.23 
  -1  -2 -20    0.41    0.18 
  -1   2 -20    0.46    0.14 
   1  -2  20    0.31    0.13 
   1  -2  21    6.17    0.59 
  -1  -2 -21    4.96    0.60 
  -1   2 -22   29.71    1.40 
  -1  -2 -22   28.06    1.42 
   1  -2  22   29.26    1.29 
   1  -2  23    8.98    0.73 
  -1  -2 -23    7.59    0.75 
  -1  -2 -24    3.93    0.56 
  -1   2 -24    4.20    0.55 
   1  -2  24    3.99    0.50 
  -1  -2 -25    0.02    0.09 
  -1   2 -25    0.02    0.11 
   1  -2  25    0.15    0.12 
  -1   2 -26    1.11    0.31 
  -1   2 -26    1.22    0.13 
  -1   2 -27    0.31    0.07 
  -1   2 -27    0.26    0.22 
  -1  -2 -27    0.25    0.15 
  -1  -2 -28    0.17    0.13 
  -1   2 -28    0.41    0.07 
  -1   2 -29    0.13    0.14 
  -1  -2 -29    0.10    0.10 
  -1   2 -29    0.13    0.04 
  -1   2 -30    2.17    0.43 
  -1   2 -30    1.67    0.11 
  -1  -2 -30    1.86    0.34 
  -1   2 -31    0.54    0.23 
  -1  -2 -31    0.07    0.10 
  -1   2 -32    0.38    0.23 
  -1  -2 -32    0.29    0.16 
  -1   2 -33    1.80    0.41 
  -1  -2 -33    2.10    0.40 
  -1   2 -34    1.28    0.37 
  -1  -2 -34    0.81    0.25 
  -1   2 -35    0.41    0.25 
  -1  -2 -35    0.27    0.18 
  -1   2 -36    1.37    0.39 
  -1  -2 -36    0.68    0.24 
  -1   2 -37    0.05    0.15 
  -1  -2 -37    0.03    0.10 
   1   2  37   -0.14    0.07 
   1   2  38    0.56    0.11 
  -1  -2 -38    0.37    0.18 
  -1  -2 -39   -0.02    0.08 
  -1   2 -39    0.04    0.21 
  -1  -2 -40    0.21    0.14 
  -1   2 -40    0.66    0.30 
  -1  -2 -41    0.37    0.22 
  -1   2 -41    0.33    0.21 
  -1  -2 -42    0.23    0.17 
  -1   2 -42    0.24    0.18 
  -1   2 -43    0.18    0.14 
  -1  -2 -43    0.07    0.11 
  -1   2 -44    0.41    0.27 
  -1  -2 -44    0.25    0.21 
  -1  -2 -45    0.02    0.11 
  -1   2 -45    0.89    0.35 
  -1   2 -46    0.36    0.26 
  -1  -2 -46    0.42    0.22 
  -1   2 -47    0.66    0.31 
  -1  -2 -47    0.24    0.19 
  -1  -2 -48    0.02    0.09 
  -1  -2 -49    0.18    0.14 
  -1  -2 -50    0.23    0.20 
   1   3 -47    0.09    0.17 
   1   3 -46   -0.03    0.21 
  -1   3  45   -0.23    0.16 
   1   3 -45   -0.05    0.16 
   1   3 -44    0.15    0.17 
  -1   3  44   -0.09    0.12 
   1   3 -43   -0.02    0.16 
  -1   3  43   -0.08    0.11 
  -1   3  42    0.04    0.11 
   1   3 -42    0.27    0.17 
   1   3 -41    1.23    0.39 
  -1   3  41    1.80    0.37 
  -1   3  40    0.19    0.15 
   1   3 -40    0.38    0.24 
  -1   3  39    0.72    0.23 
   1   3 -39    0.97    0.33 
   1   3 -38    0.72    0.29 
  -1   3  38    0.40    0.17 
   1   3 -37    0.17    0.19 
  -1   3  37    0.22    0.15 
   1   3 -36    0.40    0.24 
  -1   3  36    0.14    0.12 
   1   3 -35    0.33    0.17 
   1   3 -34    0.71    0.26 
   1   3 -33    0.65    0.26 
   1   3 -33    0.57    0.21 
   1   3 -32    6.77    0.63 
   1   3 -32    7.25    0.77 
   1   3 -31    0.52    0.25 
   1   3 -31    0.21    0.12 
   1   3 -30    0.47    0.22 
   1   3 -30    0.28    0.13 
   1   3 -29    0.45    0.22 
   1   3 -29    0.13    0.11 
   1   3 -28    0.32    0.16 
   1   3 -28    0.73    0.25 
   1   3 -27    1.59    0.34 
   1   3 -27    1.62    0.31 
   1   3 -26    1.21    0.29 
   1   3 -26    1.18    0.26 
   1   3 -25    0.29    0.17 
   1   3 -25    0.19    0.15 
   1   3 -24    3.88    0.46 
   1   3 -24    4.31    0.52 
   1   3 -23    0.24    0.08 
   1   3 -23    0.40    0.18 
   1   3 -22    0.16    0.15 
   1   3 -22    0.04    0.09 
   1   3 -21    1.29    0.27 
   1   3 -21    1.37    0.28 
   1   3 -20    0.17    0.10 
   1   3 -20    0.25    0.14 
   1   3 -19    0.94    0.23 
   1   3 -19    0.79    0.22 
   1   3 -18    3.16    0.40 
   1   3 -17    0.56    0.18 
  -1   3  16   16.96    0.90 
   1   3 -16   18.03    0.90 
  -1   3  15    2.39    0.34 
   1   3 -15    2.24    0.32 
  -1   3  14    6.21    0.52 
   1   3 -14    6.69    0.53 
   1   3 -13    0.89    0.20 
  -1   3  13    1.12    0.22 
  -1   3  12    0.06    0.07 
   1   3 -12    0.12    0.09 
  -1   3  11    0.65    0.17 
   1   3 -11    0.56    0.15 
  -1  -3  11    0.53    0.14 
   1   3 -10    0.11    0.10 
  -1   3  10   -0.01    0.05 
  -1  -3  10   -0.05    0.05 
  -1   3   9    2.29    0.30 
  -1  -3   9    2.29    0.25 
   1   3  -9    1.97    0.26 
  -1  -3   8    1.76    0.21 
  -1   3   8    1.49    0.23 
   1   3  -8    1.57    0.23 
  -1   3   7    6.42    0.48 
   1  -3  -7    6.21    0.64 
  -1  -3   7    6.44    0.39 
   1   3  -7    6.05    0.44 
   1  -3  -6   10.10    0.81 
   1   3  -6   10.70    0.57 
  -1  -3   6   10.27    0.48 
   1   3  -5    1.02    0.18 
   1  -3  -5    0.62    0.20 
  -1  -3   5    0.85    0.15 
  -1  -3   4   29.84    0.79 
   1  -3  -4   30.34    1.38 
   1   3  -4   29.98    0.91 
   1  -3  -3    1.93    0.36 
  -1  -3   3    1.71    0.19 
   1   3  -3    1.78    0.21 
   1  -3  -3    1.48    0.21 
   1  -3  -2    3.07    0.31 
  -1  -3   2    2.87    0.24 
   1  -3  -2    3.21    0.44 
   1   3  -2    3.06    0.28 
   1  -3  -1   16.06    0.71 
  -1  -3   1   16.28    0.56 
   1  -3  -1   16.61    1.01 
   1  -3  -1   16.59    0.47 
   1  -3   0    0.60    0.19 
  -1  -3   0    0.79    0.13 
   1  -3   0    0.83    0.10 
   1  -3   0    0.40    0.11 
   1  -3   1   19.35    1.09 
   1  -3   1   17.78    0.77 
  -1  -3  -1   17.16    0.57 
   1  -3   2   23.01    0.89 
  -1  -3  -2   21.28    0.64 
   1  -3   2   22.88    1.18 
   1  -3   3    1.33    0.30 
  -1  -3  -3    1.00    0.14 
   1  -3   4    0.71    0.20 
  -1  -3  -4    0.88    0.13 
   1   3   5    0.57    0.20 
   1  -3   5    0.21    0.13 
  -1  -3  -5    0.32    0.09 
  -1  -3  -6   -0.01    0.05 
   1   3   6    0.06    0.10 
   1  -3   6    0.01    0.07 
   1   3   7    3.40    0.47 
  -1  -3  -7    3.17    0.29 
   1  -3   7    3.42    0.45 
   1   3   8    4.38    0.54 
   1  -3   8    4.52    0.52 
   1   3   9    4.90    0.57 
   1  -3   9    4.96    0.55 
   1   3  10   13.17    0.95 
   1  -3  10   13.08    0.89 
   1  -3  11    1.22    0.28 
   1   3  11    0.96    0.28 
   1   3  11    1.26    0.28 
   1   3  12    0.87    0.27 
   1   3  12    0.64    0.20 
   1  -3  12    0.90    0.24 
   1  -3  13    0.30    0.16 
   1   3  13    0.09    0.14 
   1  -3  14    0.10    0.10 
   1   3  14    0.30    0.18 
   1  -3  15    0.40    0.16 
  -1   3 -15    0.29    0.07 
   1   3  15    0.39    0.18 
  -1   3 -15    0.14    0.11 
  -1  -3 -15    0.17    0.16 
  -1   3 -16    0.02    0.04 
   1  -3  16    0.01    0.11 
  -1   3 -16    0.12    0.11 
  -1  -3 -16    0.15    0.14 
   1   3  16    0.04    0.10 
  -1  -3 -17    1.92    0.38 
  -1   3 -17    1.66    0.35 
   1  -3  17    1.91    0.36 
   1   3  17    1.49    0.35 
  -1   3 -17    1.70    0.18 
  -1  -3 -18    1.59    0.35 
  -1   3 -18    1.43    0.17 
   1  -3  18    1.83    0.35 
  -1   3 -18    1.41    0.33 
   1   3  18    1.46    0.34 
  -1  -3 -19    1.07    0.29 
   1   3  19    1.27    0.32 
  -1   3 -19    1.13    0.32 
   1  -3  19    0.67    0.21 
  -1   3 -19    0.77    0.14 
  -1   3 -20    0.63    0.13 
  -1  -3 -20    0.61    0.22 
   1   3  20    0.31    0.21 
  -1   3 -20    0.95    0.28 
   1  -3  20    0.77    0.23 
  -1  -3 -21    0.55    0.23 
  -1   3 -21    0.76    0.25 
  -1   3 -21    0.51    0.12 
  -1   3 -22    3.55    0.54 
  -1   3 -22    2.86    0.30 
  -1   3 -23    1.02    0.30 
  -1   3 -24    0.03    0.15 
  -1   3 -25    0.29    0.16 
  -1   3 -26    0.06    0.13 
  -1   3 -27    0.17    0.12 
  -1   3 -28    0.06    0.11 
  -1   3 -29   -0.08    0.13 
  -1   3 -30    0.81    0.33 
  -1   3 -31    1.31    0.37 
  -1   3 -31    1.24    0.18 
  -1   3 -32    0.44    0.18 
  -1   3 -32    0.71    0.14 
  -1   3 -33    2.13    0.49 
  -1   3 -33    2.15    0.23 
  -1   3 -34    0.56    0.27 
  -1   3 -34    0.22    0.07 
  -1   3 -35    0.25    0.19 
  -1   3 -36    3.48    0.64 
  -1  -3 -36    3.67    0.54 
  -1  -3 -37    0.44    0.20 
  -1   3 -37    0.34    0.25 
  -1   3 -38    0.32    0.25 
  -1  -3 -38    0.01    0.11 
  -1   3 -39    1.10    0.41 
  -1  -3 -39    0.81    0.28 
  -1  -3 -40    0.06    0.11 
  -1   3 -40    0.59    0.29 
  -1   3 -41    0.14    0.24 
  -1  -3 -41    0.17    0.17 
  -1  -3 -42    0.48    0.23 
  -1   3 -42    0.74    0.34 
  -1   3 -43    0.52    0.38 
  -1  -3 -43   -0.08    0.11 
  -1   3 -44    1.57    0.50 
  -1  -3 -44    1.30    0.38 
  -1   3 -45    0.94    0.39 
  -1  -3 -45    0.92    0.34 
  -1  -3 -46   -0.15    0.15 
  -1  -3 -47    0.13    0.17 
  -1  -3 -48   -0.26    0.19 
  -1  -3 -49   -0.16    0.17 
  -1   4  45    0.30    0.19 
   1   4 -44   -0.02    0.14 
  -1   4  44    0.21    0.16 
  -1   4  43    0.04    0.08 
   1   4 -43    0.18    0.23 
  -1   4  42    0.03    0.10 
   1   4 -42    0.23    0.22 
   1   4 -41   -0.08    0.16 
  -1   4  41   -0.06    0.11 
   1   4 -40    0.20    0.20 
   1   4 -39    0.40    0.23 
   1   4 -38    0.17    0.16 
   1   4 -37    0.11    0.20 
   1   4 -36    0.11    0.15 
   1   4 -35    0.53    0.28 
   1   4 -34    0.13    0.20 
   1   4 -33   -0.11    0.16 
   1   4 -32    0.59    0.26 
   1   4 -31    1.73    0.41 
   1   4 -30    2.07    0.45 
   1   4 -29    0.54    0.25 
   1   4 -28    2.35    0.46 
   1   4 -27    2.29    0.43 
   1   4 -26    0.60    0.24 
  -1   4  25    0.93    0.28 
   1   4 -25    1.30    0.33 
  -1   4  24    0.19    0.15 
   1   4 -24    0.25    0.17 
  -1   4  23    1.03    0.31 
   1   4 -23    1.38    0.33 
  -1   4  22    0.39    0.21 
   1   4 -22    0.49    0.23 
  -1   4  21    7.49    0.73 
   1   4 -21    7.95    0.75 
  -1   4  20    9.06    0.79 
   1   4 -20    9.96    0.82 
  -1   4  19    0.02    0.08 
   1   4 -19    0.25    0.21 
   1   4 -18   11.99    0.87 
  -1   4  18   12.06    0.89 
  -1   4  17   11.38    0.85 
   1   4 -17   11.49    0.83 
  -1   4  16    1.22    0.30 
   1   4 -16    1.38    0.30 
  -1  -4  16    1.61    0.28 
  -1   4  15    1.51    0.31 
  -1  -4  15    1.86    0.29 
   1   4 -15    1.99    0.34 
  -1   4  14    3.11    0.43 
  -1  -4  14    3.11    0.37 
   1   4 -14    2.86    0.40 
  -1   4  13    0.13    0.10 
   1   4 -13   -0.01    0.08 
  -1  -4  13   -0.01    0.08 
  -1   4  12   -0.05    0.10 
   1   4 -12    0.07    0.10 
  -1  -4  12    0.00    0.05 
  -1   4  11    0.32    0.14 
   1  -4 -11    0.11    0.06 
   1   4 -11    0.20    0.13 
   1  -4 -11    0.13    0.13 
  -1  -4  11    0.13    0.08 
   1   4 -10    5.26    0.51 
   1  -4 -10    5.23    0.45 
  -1  -4  10    5.28    0.44 
   1  -4 -10    5.17    0.67 
  -1   4  10    5.38    0.54 
   1  -4  -9    0.06    0.06 
   1  -4  -9    0.17    0.10 
  -1  -4   9    0.15    0.08 
   1   4  -9    0.07    0.08 
   1   4  -8    0.78    0.20 
  -1  -4   8    0.87    0.30 
   1  -4  -8    0.75    0.26 
   1  -4  -8    0.81    0.17 
  -1  -4   8    1.02    0.19 
  -1  -4   7    0.33    0.21 
   1  -4  -7    0.22    0.13 
   1  -4  -7    0.28    0.11 
  -1  -4   7    0.32    0.11 
   1   4  -7    0.40    0.14 
   1   4  -6   -0.06    0.07 
  -1  -4   6   -0.09    0.16 
   1  -4  -6    0.17    0.14 
   1  -4  -6    0.05    0.07 
  -1  -4   6    0.02    0.05 
   1  -4  -5    0.20    0.11 
  -1  -4   5    0.12    0.15 
   1   4  -5    0.01    0.06 
   1  -4  -5    0.02    0.04 
  -1  -4   5    0.07    0.07 
  -1  -4   4    0.04    0.12 
  -1  -4   4    0.19    0.10 
   1  -4  -4    0.10    0.06 
   1   4  -4   -0.01    0.07 
   1  -4  -4    0.10    0.14 
   1  -4  -4   -0.23    0.12 
  -1  -4   3    0.96    0.25 
   1  -4  -3    0.79    0.21 
  -1  -4   3    0.91    0.17 
   1  -4  -3    1.18    0.32 
   1  -4  -3    1.01    0.16 
  -1  -4   2    0.43    0.19 
  -1  -4   2    0.51    0.13 
   1  -4  -2    0.30    0.12 
   1  -4  -2    0.65    0.23 
   1  -4  -1    2.68    0.36 
  -1  -4   1    1.78    0.38 
  -1  -4   1    2.28    0.27 
   1  -4   0   -0.10    0.14 
  -1  -4   0    0.02    0.05 
   1  -4   0    0.01    0.09 
  -1  -4   0   -0.01    0.12 
  -1  -4  -1   -0.02    0.06 
   1  -4   1   -0.07    0.11 
  -1  -4  -1   -0.05    0.19 
   1  -4   1   -0.34    0.18 
   1  -4   2    0.01    0.10 
   1   4   2    0.05    0.07 
  -1  -4  -2   -0.07    0.09 
  -1  -4  -2   -0.07    0.13 
   1  -4   2    0.05    0.07 
  -1  -4  -3    5.51    0.65 
   1  -4   3    5.42    0.53 
  -1  -4  -3    4.77    0.39 
   1  -4   3    5.69    0.65 
   1   4   3    5.00    0.55 
   1  -4   4    1.05    0.24 
  -1  -4  -4    0.90    0.26 
   1   4   4    1.56    0.31 
  -1  -4  -4    1.17    0.20 
   1  -4   4    1.44    0.35 
   1   4   5    6.07    0.61 
   1  -4   5    5.45    0.54 
  -1  -4  -5    5.81    0.69 
  -1   4  -5    5.99    0.70 
   1  -4   5    5.27    0.62 
  -1  -4  -5    5.19    0.42 
  -1  -4  -6    4.83    0.63 
   1   4   6    5.57    0.59 
  -1   4  -6    5.66    0.68 
   1  -4   6    6.13    0.66 
  -1  -4  -6    5.53    0.45 
   1   4   7    2.31    0.44 
  -1   4  -7    2.79    0.48 
   1  -4   7    3.49    0.51 
  -1  -4  -7    2.53    0.45 
   1   4   7    2.59    0.40 
  -1  -4  -7    2.26    0.29 
  -1   4  -8    7.05    0.76 
   1   4   8    6.58    0.75 
   1   4   8    6.74    0.64 
   1  -4   8    7.90    0.77 
  -1  -4  -8    6.44    0.50 
   1   4   9    0.30    0.23 
  -1   4  -9   -0.05    0.14 
  -1  -4  -9    0.12    0.08 
   1  -4   9    0.04    0.11 
   1   4   9    0.20    0.14 
  -1   4 -10    0.46    0.18 
  -1  -4 -10    0.28    0.12 
   1   4  10    0.23    0.17 
   1  -4  10    0.37    0.20 
   1   4  10    0.41    0.18 
  -1   4 -11    0.99    0.30 
   1   4  11    0.97    0.30 
  -1  -4 -11    0.92    0.20 
   1  -4  11    0.89    0.27 
  -1   4 -12   -0.01    0.17 
   1  -4  12   -0.03    0.11 
  -1  -4 -12   -0.14    0.11 
  -1   4 -13    2.62    0.49 
  -1   4 -14   10.59    0.97 
  -1   4 -15    2.72    0.50 
  -1   4 -16    1.57    0.39 
  -1   4 -17   14.64    1.16 
  -1   4 -18    0.25    0.23 
  -1   4 -19    0.81    0.31 
  -1   4 -20   11.48    0.38 
  -1   4 -20   11.62    1.06 
  -1   4 -21    0.49    0.09 
  -1   4 -21    0.66    0.34 
  -1   4 -22    0.56    0.25 
  -1   4 -22    0.45    0.10 
  -1   4 -23    0.05    0.04 
  -1   4 -23   -0.19    0.18 
  -1   4 -24    0.10    0.06 
  -1   4 -24    0.07    0.17 
  -1   4 -25    0.10    0.06 
  -1   4 -25   -0.03    0.15 
  -1   4 -26    1.27    0.37 
  -1   4 -26    1.22    0.19 
  -1   4 -27    0.31    0.22 
  -1   4 -27    0.15    0.07 
  -1   4 -28    0.57    0.15 
  -1   4 -28    0.83    0.30 
  -1   4 -29   -0.10    0.26 
  -1   4 -29    0.03    0.05 
  -1   4 -30    0.26    0.19 
  -1   4 -30    0.10    0.09 
  -1   4 -31    0.51    0.25 
  -1   4 -32    1.67    0.46 
  -1   4 -33    0.35    0.22 
  -1   4 -34   -0.03    0.16 
  -1   4 -35    0.24    0.18 
  -1   4 -36    0.67    0.30 
  -1   4 -37    0.77    0.34 
  -1   4 -38    0.75    0.34 
  -1   4 -39    0.17    0.22 
  -1   4 -40    0.28    0.24 
  -1  -4 -41    0.58    0.25 
  -1   4 -41    1.17    0.44 
  -1  -4 -42    0.05    0.11 
  -1  -4 -43   -0.02    0.13 
  -1  -4 -44    0.32    0.22 
  -1  -4 -45    0.25    0.18 
  -1  -4 -46    0.03    0.11 
  -1  -4 -47    0.92    0.34 
   1   5 -41    1.01    0.42 
   1   5 -40    0.24    0.20 
   1   5 -39   -0.30    0.25 
   1   5 -38   -0.21    0.28 
   1   5 -37    0.15    0.17 
   1   5 -36    0.30    0.22 
   1   5 -35    0.14    0.14 
   1   5 -34    0.45    0.27 
   1   5 -33   -0.21    0.18 
   1   5 -32    0.16    0.13 
   1   5 -31    0.07    0.14 
   1   5 -30   -0.24    0.18 
   1   5 -29    1.35    0.39 
   1   5 -28    0.73    0.28 
   1   5 -27    0.17    0.16 
   1   5 -26    0.14    0.18 
   1   5 -25    0.02    0.13 
   1   5 -24   -0.03    0.13 
   1   5 -23    0.92    0.30 
   1   5 -22    0.15    0.13 
   1   5 -21    0.73    0.26 
   1   5 -20    0.08    0.13 
   1  -5 -20    0.17    0.13 
  -1   5  19    0.57    0.26 
   1   5 -19    0.36    0.19 
   1  -5 -19    0.15    0.13 
  -1  -5  19    0.35    0.15 
   1   5 -18   -0.08    0.12 
  -1   5  18   -0.14    0.14 
   1  -5 -18    0.01    0.09 
  -1  -5  18   -0.08    0.12 
  -1   5  17    3.15    0.50 
   1  -5 -17    3.05    0.45 
  -1  -5  17    3.26    0.43 
   1   5 -17    3.47    0.52 
   1  -5 -16    0.23    0.13 
  -1  -5  16    0.36    0.16 
  -1   5  16    0.49    0.23 
   1   5 -16    0.57    0.22 
  -1   5  15    1.12    0.33 
  -1  -5  15    0.99    0.24 
   1  -5 -15    1.00    0.25 
   1   5 -15    1.24    0.31 
  -1  -5  14   14.54    0.87 
   1   5 -14   13.59    0.99 
   1  -5 -14   13.96    0.92 
   1  -5 -13    1.71    0.32 
  -1  -5  13    1.89    0.32 
   1   5 -13    1.64    0.35 
   1   5 -12    0.51    0.21 
  -1  -5  12    0.44    0.27 
  -1  -5  12    0.80    0.21 
   1  -5 -12    0.18    0.10 
  -1  -5  11    8.27    0.94 
  -1  -5  11    8.87    0.66 
   1  -5 -11    8.56    0.67 
   1   5 -11    8.51    0.75 
  -1  -5  10    2.01    0.50 
   1   5 -10    1.66    0.33 
   1  -5 -10    2.04    0.33 
  -1  -5  10    1.42    0.26 
   1  -5  -9    0.21    0.11 
  -1  -5   9    0.45    0.26 
  -1  -5   9    0.44    0.15 
   1   5  -9    0.51    0.19 
  -1  -5   8   13.99    1.21 
  -1  -5   8   12.50    0.76 
   1  -5  -8   11.93    0.73 
   1   5  -8   13.59    0.90 
  -1  -5   7    3.97    0.65 
  -1  -5   7    3.62    0.41 
   1   5  -7    3.88    0.48 
   1   5  -6    0.27    0.14 
  -1  -5   6    0.08    0.13 
  -1  -5   6    0.21    0.09 
  -1  -5   5    1.57    0.27 
  -1  -5   5    1.89    0.44 
   1   5  -5    1.45    0.31 
  -1  -5   4    0.00    0.06 
   1   5  -4    0.02    0.10 
   1   5  -3    0.75    0.23 
   1  -5  -3    0.33    0.15 
  -1  -5   3    0.56    0.23 
  -1  -5   3    0.55    0.16 
  -1  -5   2    0.18    0.09 
   1   5  -2   -0.01    0.14 
   1  -5  -2    0.06    0.11 
  -1  -5   2    0.01    0.17 
  -1  -5   1    1.11    0.22 
  -1  -5   1    0.48    0.17 
   1  -5  -1    0.83    0.25 
   1   5  -1    0.91    0.26 
  -1  -5   0    1.31    0.24 
  -1  -5   0    1.56    0.40 
   1  -5   0    1.41    0.30 
   1   5   0    1.68    0.34 
   1   5   1    0.56    0.20 
  -1  -5  -1    0.33    0.12 
   1  -5   1    0.80    0.25 
  -1  -5  -1    0.65    0.28 
   1   5   2    0.37    0.17 
  -1  -5  -2    0.11    0.09 
   1  -5   2    0.38    0.15 
  -1  -5  -2    0.36    0.20 
   1  -5   3    0.53    0.22 
  -1  -5  -3    0.50    0.15 
  -1  -5  -3    0.97    0.34 
   1   5   3    0.76    0.23 
  -1  -5  -4   -0.09    0.10 
  -1  -5  -4   -0.11    0.19 
   1   5   4   -0.04    0.08 
   1  -5   4   -0.02    0.12 
   1  -5   5    4.02    0.54 
  -1  -5  -5    3.95    0.62 
  -1  -5  -5    3.59    0.40 
   1   5   5    3.59    0.50 
   1  -5   6    0.78    0.23 
  -1  -5  -6    1.12    0.33 
   1   5   6    0.81    0.26 
  -1  -5  -6    0.52    0.16 
   1  -5   7    0.25    0.16 
   1   5   7    0.10    0.09 
  -1  -5  -7    0.25    0.12 
   1   5   8    0.39    0.18 
   1  -5   8    0.29    0.12 
  -1  -5  -8    0.11    0.10 
  -1  -5  -9    0.17    0.12 
   1  -5   9   -0.03    0.15 
  -1   5 -10    0.30    0.22 
  -1  -5 -10    0.12    0.11 
  -1   5 -11    0.08    0.15 
  -1  -5 -11    0.17    0.11 
  -1   5 -12   -0.14    0.14 
  -1  -5 -12    0.04    0.10 
  -1  -5 -13    0.63    0.20 
  -1   5 -13    0.73    0.29 
  -1  -5 -14    0.57    0.20 
  -1   5 -14    0.47    0.25 
  -1  -5 -15   -0.17    0.12 
  -1   5 -15    0.05    0.13 
  -1   5 -16    0.00    0.17 
  -1  -5 -16    0.17    0.12 
  -1  -5 -17    3.10    0.46 
  -1   5 -17    2.41    0.53 
  -1   5 -18    2.66    0.57 
  -1  -5 -18    2.62    0.42 
  -1   5 -19    1.28    0.40 
  -1   5 -20    2.43    0.54 
  -1   5 -21    1.03    0.36 
  -1   5 -22    2.07    0.51 
  -1   5 -23    0.87    0.36 
  -1   5 -24    3.90    0.70 
  -1   5 -25    0.86    0.38 
  -1   5 -26    7.51    0.99 
  -1   5 -27    8.08    1.03 
  -1   5 -28    0.46    0.28 
  -1   5 -29    0.27    0.24 
  -1   5 -30    0.15    0.18 
  -1   5 -31    0.38    0.28 
  -1   5 -32    0.19    0.19 
  -1   5 -33    0.18    0.23 
  -1   5 -34    0.77    0.36 
  -1   5 -35    0.14    0.23 
  -1   5 -36   -0.14    0.27 
  -1   5 -37   -0.25    0.34 
   1   6 -37    0.16    0.24 
   1   6 -36    0.20    0.21 
   1   6 -35    0.43    0.34 
   1   6 -34    0.51    0.33 
   1   6 -33    0.03    0.18 
   1   6 -32    0.00    0.13 
   1   6 -31   -0.29    0.22 
   1   6 -30   -0.31    0.23 
   1   6 -29   -0.16    0.23 
   1   6 -28    0.21    0.17 
   1   6 -27   -0.04    0.12 
   1   6 -26    0.07    0.16 
   1   6 -25    0.41    0.23 
   1   6 -24   -0.30    0.21 
   1   6 -23    0.01    0.16 
   1   6 -22    0.26    0.18 
   1   6 -21    0.06    0.16 
   1   6 -20   -0.01    0.15 
   1   6 -19    0.16    0.15 
   1   6 -18    0.33    0.23 
  -1  -6  18    0.22    0.21 
   1   6 -17    0.19    0.14 
  -1  -6  17   -0.27    0.24 
   1   6 -16    0.30    0.16 
  -1  -6  16    0.05    0.14 
  -1  -6  15    1.27    0.44 
   1   6 -15    0.92    0.29 
  -1  -6  14    4.19    0.75 
   1   6 -14    3.23    0.53 
   1   6 -13   -0.03    0.11 
  -1  -6  13    0.22    0.27 
  -1  -6  12    1.94    0.52 
   1   6 -12    1.94    0.40 
   1   6 -12    2.50    0.43 
  -1  -6  11    1.48    0.44 
  -1  -6  11    1.91    0.34 
   1   6 -11    2.41    0.44 
   1   6 -11    1.99    0.38 
  -1  -6  10    0.99    0.37 
  -1  -6  10    1.11    0.28 
   1   6 -10    0.71    0.23 
   1   6  -9    0.24    0.15 
  -1  -6   9   -0.03    0.10 
   1   6  -8    1.38    0.31 
  -1  -6   8    1.71    0.49 
  -1  -6   8    1.31    0.29 
  -1  -6   7    0.16    0.18 
   1   6  -7    0.26    0.14 
  -1  -6   7   -0.10    0.11 
  -1  -6   6    0.34    0.21 
  -1  -6   6    0.63    0.21 
   1   6  -6    0.42    0.20 
  -1  -6   5    0.06    0.08 
   1   6  -5   -0.10    0.11 
  -1  -6   4    0.88    0.23 
  -1  -6   4    0.51    0.31 
   1   6  -4    1.19    0.31 
  -1  -6   3   -0.01    0.07 
  -1  -6   3    0.00    0.23 
   1   6  -3   -0.05    0.12 
   1   6  -2    0.21    0.14 
  -1  -6   2   -0.13    0.28 
   1  -6  -2    0.01    0.10 
  -1  -6   2    0.23    0.14 
  -1  -6   1    0.25    0.14 
  -1  -6   1   -0.05    0.21 
   1  -6  -1    0.11    0.12 
  -1  -6   0    2.35    0.36 
  -1  -6   0    2.90    0.60 
   1  -6   0    2.32    0.45 
   1   6   0    2.96    0.45 
   1   6   1    0.41    0.19 
  -1  -6  -1    0.22    0.13 
   1  -6   1    0.15    0.15 
  -1  -6  -1    0.17    0.16 
  -1  -6  -2    0.27    0.14 
   1  -6   2    0.20    0.13 
  -1  -6  -2    0.45    0.24 
   1   6   2    0.26    0.14 
  -1  -6  -3   -0.11    0.10 
   1  -6   3    0.10    0.13 
  -1  -6  -3   -0.08    0.16 
   1   6   3    0.03    0.06 
  -1  -6  -4    1.25    0.27 
   1  -6   4    1.65    0.40 
  -1  -6  -4    2.40    0.54 
   1   6   4    1.84    0.37 
   1  -6   5    0.02    0.11 
  -1  -6  -5   -0.02    0.10 
  -1  -6  -5    0.12    0.16 
   1  -6   6    0.05    0.16 
  -1  -6  -6    0.18    0.11 
   1  -6   7    0.28    0.18 
  -1  -6  -7    0.21    0.12 
   1  -6   8    1.35    0.39 
  -1  -6  -8    1.43    0.30 
   1  -6   9    0.69    0.31 
  -1  -6  -9    0.26    0.15 
   1  -6  10    0.06    0.11 
  -1  -6 -10   -0.06    0.08 
   1  -6  11    0.36    0.22 
   1  -6  12    0.25    0.18 
  -1   6 -12    0.29    0.20 
   1  -6  13    0.08    0.11 
  -1   6 -13    0.11    0.14 
  -1   6 -14    0.05    0.15 
   1  -6  14    0.08    0.13 
   1  -6  15    1.17    0.36 
  -1   6 -15    1.20    0.40 
  -1   6 -16    0.47    0.26 
  -1   6 -17   -0.33    0.24 
  -1   6 -18   -0.05    0.22 
  -1   6 -19    0.43    0.29 
  -1   6 -20    1.07    0.39 
  -1   6 -21    0.30    0.27 
  -1   6 -22    2.97    0.65 
  -1   6 -23    2.17    0.57 
  -1   6 -24    2.01    0.57 
  -1   6 -25   -0.18    0.24 
  -1   6 -26    0.40    0.32 
  -1   6 -27    0.06    0.20 
  -1   6 -28    0.58    0.33 
  -1   6 -29   -0.38    0.32 
  -1   6 -30   -0.39    0.30 
  -1   6 -31   -0.23    0.24 
  -1  -7  19    0.38    0.29 
  -1  -7  18    0.57    0.35 
  -1  -7  17    0.29    0.31 
  -1  -7  16   -0.18    0.25 
  -1  -7  15    0.11    0.23 
  -1  -7  14    0.57    0.38 
  -1  -7  13   -0.25    0.26 
  -1  -7  12   -0.27    0.27 
  -1  -7  11   -0.01    0.21 
  -1  -7  10    0.08    0.20 
  -1  -7   9   -0.05    0.19 
  -1  -7   8    0.60    0.37 
  -1  -7   7    0.03    0.20 
  -1  -7   6    0.46    0.30 
   1   7  -6    0.27    0.15 
   1   7  -5    0.28    0.17 
  -1  -7   5   -0.24    0.24 
  -1  -7   4   -0.16    0.21 
   1   7  -4    0.15    0.12 
  -1  -7   3    0.28    0.25 
   1   7  -3    0.12    0.12 
  -1  -7   2    0.35    0.29 
  -1  -7   1    0.00    0.16 
  -1  -7   0    0.20    0.22 
   1  -7   0    0.13    0.13 
  -1  -7  -1    0.00    0.18 
   1  -7   1    0.11    0.14 
   1  -7   2    0.27    0.19 
  -1  -7  -2   -0.18    0.21 
   1  -7   3    0.15    0.15 
  -1  -7  -3   -0.40    0.27 
   1  -7   4    0.56    0.23 
   1  -7   5    0.42    0.22 
   1  -7   6    0.04    0.12 
   1  -7   7    0.25    0.20 
   1  -7   8    1.17    0.38 
   1  -7   9    0.50    0.27 
   1  -7  10    0.36    0.25 
   1  -7  11   -0.54    0.28 
   1  -7  12    0.75    0.34 
   1  -7  13    1.26    0.43 
   1  -7  14   -0.11    0.17 
   1  -7  15    0.24    0.23 
   1  -7  16    0.41    0.27 
   1  -7  17    0.62    0.32 
   1  -7  18    0.03    0.13 
  -1   7 -18   -0.05    0.25 
   1  -7  19    0.31    0.27 
  -1   7 -19   -0.10    0.22 
  -1   7 -20    0.42    0.32 
   1  -7  20   -0.37    0.26 
  -1   7 -21    0.12    0.22 
   1  -7  21    0.56    0.32 
   1  -7  22    0.08    0.26 
  -1   7 -22    0.11    0.21 
  -2   0  46    0.22    0.17 
  -2   0  45    0.14    0.12 
  -2   0  44    2.28    0.44 
  -2   0  43    0.11    0.13 
  -2   0  42    0.08    0.10 
  -2   0  41    0.09    0.13 
  -2   0  40    0.77    0.24 
  -2   0  39    0.04    0.15 
  -2   0  38    1.10    0.31 
  -2   0  37   -0.07    0.13 
  -2   0  36    3.33    0.49 
  -2   0  35   -0.04    0.09 
  -2   0  34    0.62    0.23 
  -2   0  33   -0.05    0.09 
  -2   0  32    3.67    0.50 
  -2   0  31   -0.10    0.09 
  -2   0  30    0.57    0.21 
  -2   0  29    0.00    0.11 
  -2   0  28    4.66    0.54 
  -2   0  27    0.07    0.13 
  -2   0  26    0.30    0.14 
  -2   0  25    0.11    0.12 
  -2   0  24    2.27    0.37 
  -2   0  23    0.19    0.17 
  -2   0  22    6.36    0.60 
  -2   0  21    0.02    0.09 
  -2   0  20    0.04    0.07 
  -2   0  19   -0.03    0.08 
  -2   0  18    0.08    0.06 
   2   0 -17    0.09    0.11 
  -2   0  17   -0.16    0.11 
   2   0 -16    0.76    0.20 
  -2   0  16    0.56    0.17 
   2   0 -15    0.17    0.14 
   2   0 -14   36.60    1.29 
   2   0 -13    0.35    0.16 
   2   0 -12    1.79    0.28 
   2   0 -11    0.70    0.21 
   2   0 -10   59.71    1.58 
   2   0  -9    0.23    0.18 
   2   0  -8    1.02    0.21 
   2   0  -7    0.04    0.07 
   2   0  -6    3.20    0.35 
  -2   0   6    3.95    0.33 
  -2   0   5    0.04    0.05 
   2   0  -5   -0.18    0.09 
  -2   0   4    0.80    0.14 
   2   0  -4    1.28    0.22 
   2   0  -3   -0.16    0.09 
  -2   0   3   -0.05    0.08 
   2   0  -3    0.09    0.08 
   2   0  -2   11.64    0.66 
   2   0  -2   12.43    0.66 
  -2   0   2   12.10    0.55 
   2   0  -1    0.01    0.06 
  -2   0   1   -0.01    0.05 
   2   0   0   17.07    0.78 
   2   0   0   16.57    0.75 
  -2   0   0   16.88    0.78 
  -2   0  -1    0.19    0.12 
   2   0   1    0.14    0.10 
   2   0   1    0.04    0.07 
   2   0   2    0.81    0.16 
   2   0   2    0.61    0.15 
   2   0   2    0.76    0.17 
  -2   0  -2    0.56    0.13 
   2   0   3   -0.01    0.07 
   2   0   3   -0.04    0.06 
  -2   0  -3    0.14    0.13 
   2   0   4   24.74    0.87 
   2   0   4   24.89    0.90 
   2   0   4   25.80    0.89 
  -2   0  -4   25.36    0.91 
  -2   0  -5    0.02    0.13 
   2   0   5   -0.02    0.05 
  -2   0  -5    0.06    0.08 
   2   0   5    0.10    0.07 
  -2   0  -6    5.26    0.46 
   2   0   6    5.27    0.42 
   2   0   6    5.62    0.43 
   2   0   6    4.95    0.38 
  -2   0  -6    6.27    0.44 
  -2   0  -7    0.09    0.09 
   2   0   7   -0.02    0.07 
   2   0   7   -0.14    0.08 
   2   0   7    0.01    0.05 
  -2   0  -7    0.09    0.08 
   2   0   8    2.72    0.32 
   2   0   8    2.68    0.30 
  -2   0  -8    2.40    0.31 
   2   0   8    2.85    0.28 
  -2   0  -8    3.00    0.30 
   2   0   9    0.12    0.13 
   2   0   9    0.13    0.09 
  -2   0  -9    0.11    0.09 
  -2   0  -9    0.02    0.07 
   2   0   9    0.24    0.12 
   2   0  10   24.58    0.92 
   2   0  10   24.94    1.12 
  -2   0 -10   25.27    1.04 
   2   0  10   24.41    0.79 
  -2   0 -10   26.31    0.84 
   2   0  11    0.03    0.06 
  -2   0 -11    0.10    0.09 
  -2   0 -11    0.39    0.16 
   2   0  11    0.04    0.10 
   2   0  11    0.21    0.12 
  -2   0 -12   29.49    0.86 
   2   0  12   29.52    1.02 
  -2   0 -12   29.31    1.14 
   2   0  12   28.90    1.25 
   2   0  12   31.00    0.85 
  -2   0 -13    0.20    0.16 
   2   0  13    0.00    0.12 
   2   0  13    0.22    0.12 
   2   0  14   -0.02    0.10 
  -2   0 -14    0.00    0.06 
   2   0  14    0.07    0.08 
   2   0  15   -0.02    0.07 
   2   0  15    0.08    0.08 
   2   0  16    0.99    0.24 
   2   0  16    0.80    0.18 
   2   0  17   -0.05    0.06 
   2   0  17    0.03    0.08 
   2   0  18    1.42    0.25 
   2   0  19    0.01    0.05 
   2   0  20   20.43    0.96 
  -2   0 -21    0.21    0.19 
   2   0  21    0.07    0.08 
   2   0  22    0.16    0.08 
  -2   0 -22    0.20    0.15 
  -2   0 -23    0.07    0.14 
  -2   0 -24    6.57    0.65 
  -2   0 -25    0.10    0.14 
  -2   0 -25   -0.04    0.09 
  -2   0 -26   -0.06    0.10 
  -2   0 -26    0.31    0.19 
  -2   0 -27    0.10    0.13 
  -2   0 -27    0.07    0.08 
  -2   0 -28    2.85    0.47 
  -2   0 -29   -0.03    0.08 
  -2   0 -30    0.22    0.17 
  -2   0 -31    0.02    0.09 
  -2   0 -32    2.30    0.45 
  -2   0 -33    0.25    0.18 
  -2   0 -34    0.58    0.25 
  -2   0 -35    0.16    0.13 
  -2   0 -36   -0.32    0.19 
  -2   0 -37   -0.02    0.10 
  -2   0 -38    0.83    0.32 
  -2   0 -39   -0.19    0.16 
  -2   0 -40    0.37    0.26 
  -2   0 -41   -0.07    0.12 
  -2   0 -42    0.25    0.18 
  -2   0 -43    0.01    0.13 
  -2   0 -44    1.31    0.42 
  -2   0 -45    0.40    0.31 
  -2   0 -46    3.54    0.69 
  -2   0 -47    0.37    0.24 
  -2   0 -48    0.41    0.23 
  -2   1  48    0.06    0.15 
  -2   1  47    0.93    0.31 
   2   1 -47    0.84    0.34 
  -2   1  46    0.07    0.10 
   2   1 -46    0.19    0.16 
   2   1 -45    0.75    0.35 
  -2   1  45    0.64    0.24 
   2   1 -44    0.92    0.33 
  -2   1  44    1.00    0.31 
  -2   1  43    0.56    0.26 
   2   1 -43    0.19    0.18 
  -2   1  42    0.04    0.10 
   2   1 -42   -0.09    0.14 
  -2   1  41    0.14    0.14 
   2   1 -41    0.03    0.10 
   2   1 -40    0.97    0.32 
  -2   1  40    0.57    0.23 
  -2   1  39    0.31    0.15 
   2   1 -39    0.14    0.17 
  -2   1  38    0.02    0.11 
   2   1 -38   -0.10    0.18 
  -2   1  37    0.07    0.08 
  -2   1  36    0.18    0.15 
  -2   1  35    0.06    0.14 
  -2   1  34   -0.09    0.11 
  -2   1  33    2.72    0.44 
  -2   1  32    1.79    0.36 
  -2   1  31    0.49    0.19 
  -2  -1  30    0.11    0.16 
  -2   1  30    0.15    0.13 
  -2   1  29   11.00    0.85 
  -2  -1  29   11.38    0.86 
  -2   1  28   11.92    0.88 
  -2  -1  28   14.07    0.95 
  -2  -1  27    1.87    0.36 
  -2   1  27    1.80    0.35 
   2   1 -26    3.39    0.45 
  -2   1  26    3.60    0.48 
  -2  -1  26    3.57    0.47 
  -2  -1  25    7.89    0.69 
   2   1 -25    7.26    0.65 
  -2   1  25    6.65    0.64 
   2   1 -24    4.42    0.50 
  -2   1  24    4.43    0.51 
  -2  -1  24    4.53    0.53 
  -2  -1  23    0.20    0.16 
   2   1 -23    0.00    0.09 
  -2   1  23    0.04    0.14 
   2   1 -22    6.17    0.59 
  -2   1  22    5.43    0.56 
  -2  -1  22    6.65    0.62 
  -2  -1  21    8.65    0.70 
   2   1 -21    8.03    0.66 
  -2   1  21    8.40    0.68 
   2   1 -20    0.24    0.16 
  -2  -1  20    0.28    0.16 
  -2   1  20    0.32    0.18 
  -2  -1  19    6.11    0.58 
  -2   1  19    5.54    0.55 
   2   1 -19    6.30    0.58 
  -2  -1  18    3.60    0.45 
   2   1 -18    3.79    0.45 
  -2   1  18    3.87    0.46 
  -2  -1  17    0.31    0.16 
  -2   1  17    0.17    0.14 
   2   1 -17    0.21    0.12 
  -2  -1  16    1.39    0.28 
  -2   1  16    0.75    0.21 
   2   1 -16    0.99    0.23 
   2   1 -15    7.25    0.60 
   2   1 -14    0.39    0.15 
   2   1 -13   -0.09    0.09 
   2   1 -12    1.28    0.25 
   2   1 -11    4.57    0.46 
   2   1 -10    7.45    0.58 
   2   1  -9    8.06    0.60 
   2   1  -8    0.44    0.16 
   2   1  -7    6.73    0.54 
  -2  -1   6    5.37    0.50 
  -2   1   6    4.50    0.20 
   2   1  -6    4.55    0.44 
  -2  -1   5    1.25    0.23 
   2   1  -5    1.70    0.27 
   2   1  -4    3.40    0.37 
  -2  -1   4    2.89    0.36 
   2  -1  -4    4.04    0.47 
   2  -1  -3    3.28    0.41 
   2   1  -3    3.38    0.37 
  -2  -1   3    3.39    0.38 
   2  -1  -2   -0.04    0.10 
   2   1  -2    0.27    0.08 
  -2  -1   2    0.08    0.08 
   2   1  -2    0.43    0.15 
   2  -1  -1    0.28    0.13 
  -2  -1   1    0.26    0.09 
   2   1  -1    0.23    0.07 
   2   1  -1    0.45    0.15 
  -2  -1   0    4.89    0.46 
   2   1   0    4.55    0.30 
   2  -1   0    5.04    0.50 
   2   1   0    5.39    0.45 
  -2  -1  -1   11.54    0.69 
   2   1   1    9.69    0.42 
   2  -1   1   10.87    0.74 
  -2   1  -1    9.72    0.57 
   2   1   1   10.74    0.63 
   2  -1   2   -0.04    0.11 
   2  -1   2   -0.02    0.04 
   2   1   2    0.03    0.09 
   2   1   2   -0.02    0.04 
  -2  -1  -2    0.00    0.08 
  -2   1  -2    0.13    0.11 
   2   1   2    0.24    0.12 
   2   1   3    0.64    0.18 
   2   1   3    0.73    0.11 
   2  -1   3    0.83    0.11 
  -2   1  -3    1.28    0.21 
   2  -1   3    0.76    0.20 
   2   1   3    1.18    0.21 
   2   1   4    4.35    0.45 
   2  -1   4    4.22    0.27 
   2   1   4    3.86    0.26 
   2  -1   4    4.22    0.45 
  -2   1  -4    4.19    0.37 
   2   1   4    3.76    0.37 
   2   1   5    7.55    0.60 
   2   1   5    6.98    0.34 
   2  -1   5    7.07    0.58 
  -2   1  -5    7.70    0.64 
  -2   1  -5    8.76    0.53 
   2   1   5    8.31    0.53 
   2   1   6   48.74    1.53 
   2   1   6   48.53    1.27 
   2   1   6   50.67    0.92 
   2  -1   6   48.90    1.52 
  -2   1  -6   49.08    1.23 
  -2  -1  -7    1.50    0.19 
   2   1   7    1.91    0.31 
   2   1   7    2.90    0.33 
   2  -1   7    1.81    0.30 
   2   1   7    1.67    0.18 
  -2   1  -7    2.82    0.32 
   2   1   8   35.79    1.34 
   2   1   8   35.12    0.80 
   2  -1   8   33.69    1.16 
   2  -1   8   34.65    1.30 
  -2  -1  -8   33.87    0.93 
  -2   1  -8   35.58    1.02 
   2   1   8   35.28    1.06 
   2   1   9   73.22    1.91 
   2   1   9   73.87    1.19 
   2  -1   9   71.74    1.69 
   2  -1   9   75.61    1.91 
  -2  -1  -9   70.75    1.39 
  -2   1  -9   70.56    1.41 
   2   1   9   73.68    1.52 
   2   1  10   45.64    1.52 
   2   1  10   42.81    0.94 
   2  -1  10   45.40    1.47 
   2   1  10   42.28    1.59 
   2  -1  10   44.28    1.34 
  -2  -1 -10   42.91    1.10 
  -2   1 -10   43.40    1.09 
   2   1  10   42.52    1.14 
   2   1  11    3.46    0.28 
   2  -1  11    3.50    0.42 
   2   1  11    3.87    0.51 
  -2  -1 -11    3.72    0.34 
   2  -1  11    2.92    0.36 
  -2   1 -11    4.08    0.34 
   2   1  11    4.17    0.37 
   2   1  11    3.40    0.43 
  -2   1 -12    1.51    0.20 
   2  -1  12    1.47    0.25 
   2  -1  12    1.94    0.31 
   2   1  12    1.91    0.34 
   2   1  12    1.47    0.19 
  -2  -1 -12    1.16    0.19 
   2   1  12    1.46    0.32 
   2   1  12    1.52    0.22 
   2   1  13   12.03    0.82 
   2  -1  13   10.62    0.66 
   2  -1  13   11.97    0.77 
  -2  -1 -13   11.77    0.62 
   2   1  13   11.10    0.86 
  -2   1 -13   11.59    0.54 
   2   1  13   11.67    0.58 
   2  -1  14    4.00    0.46 
  -2  -1 -14    4.13    0.38 
   2   1  14    3.37    0.47 
  -2   1 -14    3.58    0.29 
   2   1  14    3.33    0.31 
   2  -1  14    2.72    0.34 
   2  -1  15    0.87    0.20 
  -2  -1 -15    0.73    0.16 
   2   1  15    0.85    0.26 
   2  -1  15    0.82    0.22 
  -2   1 -15    0.91    0.25 
  -2   1 -15    0.75    0.14 
   2   1  15    0.86    0.16 
   2  -1  16    0.08    0.08 
  -2  -1 -16    0.25    0.10 
   2   1  16    0.09    0.13 
  -2   1 -16    0.27    0.17 
  -2   1 -16    0.28    0.08 
   2   1  16    0.20    0.08 
   2   1  17    2.05    0.36 
  -2  -1 -17    2.25    0.30 
  -2   1 -17    2.07    0.38 
   2   1  17    2.13    0.23 
  -2   1 -17    2.03    0.21 
   2  -1  17    2.23    0.34 
  -2  -1 -18    0.70    0.18 
  -2   1 -18    0.69    0.23 
   2   1  18    0.45    0.19 
   2   1  18    0.74    0.13 
   2  -1  18    0.76    0.21 
  -2   1 -18    0.67    0.11 
  -2   1 -19    0.09    0.06 
   2  -1  19    0.11    0.12 
  -2   1 -19    0.15    0.14 
   2   1  19    0.12    0.07 
  -2  -1 -19    0.11    0.07 
  -2   1 -20    0.72    0.11 
  -2   1 -20    0.68    0.23 
   2   1  20    0.59    0.12 
   2  -1  20    0.85    0.23 
   2   1  21    1.02    0.15 
  -2   1 -21    1.27    0.32 
  -2   1 -21    1.01    0.12 
   2  -1  21    1.23    0.28 
  -2   1 -22    0.08    0.15 
   2  -1  22    0.00    0.08 
   2   1  22    0.08    0.05 
  -2   1 -23    0.32    0.21 
   2  -1  23    0.30    0.14 
   2   1  23    0.20    0.07 
  -2  -1 -24    2.16    0.35 
  -2   1 -24    2.12    0.41 
   2   1  24    1.92    0.19 
   2  -1  24    2.25    0.38 
  -2   1 -25    2.69    0.47 
   2  -1  25    3.30    0.46 
  -2  -1 -25    3.08    0.43 
   2   1  25    2.82    0.21 
  -2  -1 -26    0.72    0.22 
  -2   1 -26    0.65    0.27 
   2   1  26    0.67    0.10 
  -2   1 -26    0.84    0.26 
  -2  -1 -27    0.87    0.25 
   2   1  27    1.27    0.12 
  -2   1 -27    0.92    0.27 
  -2   1 -28    1.59    0.36 
  -2  -1 -28    1.82    0.35 
  -2   1 -28    1.98    0.43 
  -2   1 -29    0.16    0.14 
  -2  -1 -29    0.04    0.11 
  -2   1 -29    0.05    0.16 
  -2   1 -30   -0.04    0.08 
  -2   1 -30    0.10    0.15 
  -2  -1 -30    0.01    0.09 
  -2  -1 -31   -0.05    0.13 
  -2   1 -31    0.21    0.19 
  -2   1 -32   -0.07    0.13 
  -2  -1 -32    0.26    0.16 
  -2   1 -33    0.06    0.14 
  -2  -1 -33    0.07    0.13 
  -2  -1 -34    0.25    0.17 
  -2   1 -34   -0.02    0.13 
  -2  -1 -35    0.76    0.28 
  -2   1 -35    1.07    0.34 
  -2  -1 -36    0.05    0.09 
  -2   1 -36    0.11    0.17 
  -2  -1 -37    0.02    0.12 
  -2   1 -37   -0.07    0.10 
  -2   1 -38    0.08    0.13 
  -2  -1 -38    0.21    0.16 
  -2  -1 -39    0.98    0.32 
  -2   1 -39    0.97    0.35 
  -2  -1 -40    3.47    0.60 
  -2   1 -40    3.03    0.62 
  -2  -1 -41    1.09    0.35 
  -2   1 -41    1.07    0.38 
  -2  -1 -42    2.03    0.48 
  -2   1 -42    2.65    0.59 
  -2  -1 -43    2.09    0.49 
  -2   1 -43    2.94    0.64 
  -2  -1 -44    1.53    0.44 
  -2   1 -44    2.53    0.60 
  -2  -1 -45    0.21    0.20 
  -2   1 -45    0.33    0.21 
  -2  -1 -46    1.19    0.39 
  -2   1 -46    1.15    0.44 
  -2  -1 -47   -0.14    0.16 
  -2   1 -47    0.40    0.24 
  -2  -1 -48    0.51    0.29 
  -2  -1 -49   -0.23    0.21 
  -2   2  48    0.09    0.15 
   2   2 -47    0.27    0.25 
  -2   2  47    0.43    0.21 
   2   2 -46   -0.19    0.23 
  -2   2  46    0.20    0.20 
   2   2 -45    0.21    0.20 
  -2   2  45    0.39    0.21 
   2   2 -44    0.24    0.18 
  -2   2  44    0.26    0.18 
   2   2 -43    0.28    0.21 
  -2   2  43    0.22    0.15 
   2   2 -42    0.38    0.22 
  -2   2  42    0.08    0.10 
   2   2 -41   -0.15    0.15 
  -2   2  41    0.11    0.11 
   2   2 -40    0.24    0.18 
  -2   2  40    0.04    0.15 
   2   2 -39    0.07    0.15 
  -2   2  39   -0.10    0.10 
  -2   2  38   -0.18    0.14 
   2   2 -38    0.23    0.17 
   2   2 -37    0.53    0.22 
  -2   2  37    0.87    0.27 
   2   2 -36    0.01    0.15 
  -2   2  36    0.10    0.09 
   2   2 -35    0.03    0.09 
  -2   2  35    0.20    0.16 
   2   2 -34   -0.02    0.12 
  -2   2  34    0.15    0.15 
   2   2 -33    2.37    0.43 
  -2   2  33    2.70    0.45 
   2   2 -32    2.32    0.42 
  -2   2  32    1.75    0.36 
   2   2 -31    0.61    0.24 
  -2   2  31    0.72    0.26 
   2   2 -30    3.18    0.48 
  -2   2  30    2.76    0.45 
   2   2 -29   15.65    1.02 
  -2   2  29   15.41    1.03 
  -2   2  28    0.81    0.26 
   2   2 -28    1.28    0.31 
   2   2 -27    3.93    0.51 
  -2   2  27    3.71    0.50 
   2   2 -26    1.12    0.27 
  -2   2  26    1.33    0.30 
   2   2 -25    1.57    0.30 
  -2   2  25    2.28    0.38 
  -2   2  24    0.16    0.13 
   2   2 -24    0.17    0.12 
   2   2 -23   -0.06    0.10 
  -2   2  23   -0.09    0.10 
  -2   2  22    0.14    0.13 
   2   2 -22    0.05    0.07 
  -2   2  21   -0.08    0.10 
   2   2 -21    0.00    0.06 
   2   2 -21    0.04    0.06 
  -2   2  20    0.07    0.09 
   2   2 -20    0.22    0.09 
   2   2 -20    0.25    0.13 
   2   2 -19    0.87    0.19 
  -2   2  19    0.75    0.22 
   2   2 -19    0.79    0.23 
   2   2 -18    0.09    0.10 
   2   2 -18   -0.01    0.11 
  -2   2  18    0.13    0.10 
   2   2 -17    6.15    0.48 
  -2   2  17    6.33    0.59 
   2   2 -17    5.52    0.56 
   2   2 -16    1.80    0.27 
  -2   2  16    1.63    0.31 
   2   2 -16    1.52    0.30 
   2   2 -15    0.86    0.19 
  -2   2  15    0.76    0.22 
   2   2 -15    0.51    0.17 
   2   2 -14    4.63    0.38 
  -2   2  14    4.41    0.48 
   2   2 -14    3.94    0.46 
   2   2 -13    5.10    0.39 
   2   2 -13    4.74    0.51 
   2   2 -12    0.24    0.11 
   2   2 -12    0.03    0.11 
   2   2 -11    0.09    0.06 
   2   2 -11    0.07    0.09 
  -2   2  10    3.60    0.20 
   2   2 -10    3.63    0.29 
   2   2 -10    3.85    0.45 
   2   2  -9    2.19    0.34 
   2   2  -9    2.36    0.22 
   2   2  -8    3.31    0.25 
   2   2  -8    3.74    0.44 
   2   2  -7    0.25    0.15 
   2   2  -7    0.27    0.08 
   2   2  -6    4.96    0.27 
   2  -2  -6    5.18    0.61 
   2   2  -6    5.33    0.51 
   2  -2  -5    0.09    0.09 
   2   2  -5    0.17    0.05 
   2   2  -5    0.17    0.12 
   2   2  -4    0.23    0.13 
   2  -2  -4    0.10    0.11 
   2   2  -4    0.08    0.03 
   2   2  -3    7.44    0.22 
   2  -2  -3    7.31    0.70 
   2   2  -3    8.73    0.63 
   2   2  -2    1.73    0.29 
   2  -2  -2    2.20    0.39 
   2  -2  -1    0.74    0.23 
   2   2  -1    1.45    0.26 
   2   2   0    0.83    0.22 
   2  -2   0    0.63    0.23 
   2  -2   1   21.66    1.20 
   2   2   1   21.32    0.97 
   2   2   2    0.26    0.17 
   2  -2   2    0.11    0.12 
   2  -2   3    5.06    0.57 
   2   2   3    5.09    0.47 
   2   2   4    1.90    0.35 
   2  -2   4    1.67    0.34 
   2   2   4    1.92    0.31 
   2   2   5   46.06    1.69 
   2  -2   5   46.37    1.70 
  -2   2  -5   45.80    1.77 
   2   2   5   46.28    1.38 
   2   2   6   15.34    0.98 
   2   2   6   15.59    0.80 
   2  -2   6   14.08    0.93 
  -2   2  -6   14.82    1.02 
   2   2   7    2.09    0.37 
  -2   2  -7    1.83    0.37 
   2  -2   7    2.06    0.36 
   2  -2   7    2.18    0.25 
   2   2   7    2.14    0.31 
   2   2   8    4.41    0.54 
   2  -2   8    3.73    0.48 
   2  -2   8    3.83    0.33 
  -2   2  -8    4.04    0.53 
   2   2   8    3.70    0.39 
   2   2   9    0.71    0.18 
  -2   2  -9    0.53    0.21 
   2   2   9    0.54    0.20 
  -2  -2  -9    0.50    0.08 
   2  -2   9    0.33    0.13 
   2  -2   9    0.70    0.14 
  -2   2 -10    0.03    0.13 
   2  -2  10    0.25    0.09 
   2   2  10    0.26    0.11 
   2   2  10    0.36    0.18 
   2  -2  10    0.16    0.09 
  -2  -2 -10    0.18    0.06 
   2   2  11    0.93    0.19 
   2  -2  11    1.01    0.17 
   2  -2  11    1.13    0.27 
   2   2  11    0.81    0.25 
  -2   2 -11    1.33    0.32 
  -2  -2 -11    1.06    0.14 
   2   2  12    4.66    0.56 
   2  -2  12    3.81    0.50 
  -2  -2 -12    3.94    0.28 
  -2   2 -12    4.43    0.57 
   2   2  12    4.02    0.39 
   2   2  13    0.49    0.15 
   2  -2  13    0.45    0.18 
  -2  -2 -13    0.64    0.12 
   2   2  13    0.38    0.19 
   2   2  13    0.21    0.15 
  -2   2 -13    0.27    0.19 
   2   2  14    0.02    0.10 
   2  -2  14    0.13    0.12 
  -2  -2 -14    0.08    0.06 
   2   2  14    0.15    0.12 
  -2   2 -14    0.08    0.11 
   2   2  14    0.17    0.09 
   2   2  15    0.06    0.07 
   2  -2  15    0.19    0.15 
  -2  -2 -15    0.03    0.04 
   2   2  15    0.04    0.09 
   2   2  15    0.03    0.09 
  -2   2 -15   -0.04    0.10 
   2   2  16    0.49    0.21 
   2  -2  16    0.45    0.17 
  -2  -2 -16    0.27    0.10 
   2   2  16    0.06    0.09 
  -2   2 -16    0.36    0.22 
   2   2  16    0.22    0.10 
   2   2  17    3.99    0.56 
   2   2  17    2.84    0.47 
   2  -2  17    3.87    0.52 
  -2  -2 -17    3.64    0.34 
  -2   2 -17    3.87    0.57 
  -2   2 -17    3.52    0.30 
   2   2  17    3.38    0.35 
   2  -2  18    2.46    0.41 
  -2  -2 -18    1.40    0.22 
   2   2  18    1.70    0.36 
   2   2  18    1.70    0.37 
  -2   2 -18    1.62    0.20 
  -2   2 -18    2.05    0.41 
   2   2  18    1.41    0.23 
   2  -2  19    0.19    0.14 
  -2  -2 -19    0.09    0.09 
   2   2  19    0.05    0.14 
   2   2  19   -0.05    0.09 
  -2   2 -19    0.01    0.10 
  -2   2 -19    0.03    0.05 
   2   2  19   -0.03    0.06 
   2  -2  20    0.40    0.18 
   2   2  20    0.56    0.14 
  -2  -2 -20    0.56    0.15 
  -2   2 -20    0.47    0.20 
  -2   2 -20    0.66    0.12 
  -2  -2 -21    0.08    0.08 
   2   2  21    0.13    0.09 
  -2   2 -21    0.07    0.20 
  -2   2 -21    0.02    0.04 
   2   2  22    0.15    0.09 
  -2   2 -22   -0.02    0.13 
  -2   2 -22    0.14    0.05 
   2   2  23    0.16    0.08 
  -2   2 -23    0.19    0.14 
  -2   2 -23    0.24    0.07 
   2   2  24    0.73    0.16 
  -2   2 -24    0.34    0.20 
  -2   2 -24    0.69    0.12 
   2   2  25    0.72    0.16 
  -2   2 -25    0.43    0.22 
  -2   2 -25    0.68    0.11 
  -2  -2 -26    0.51    0.17 
   2   2  26    0.70    0.16 
  -2   2 -26    0.43    0.23 
  -2   2 -26    0.72    0.10 
  -2  -2 -27    1.11    0.26 
   2   2  27    1.33    0.20 
  -2   2 -27    0.67    0.26 
  -2   2 -27    0.68    0.08 
  -2  -2 -28    4.13    0.49 
  -2   2 -28    4.52    0.66 
   2   2  28    4.68    0.37 
  -2   2 -29    1.83    0.45 
   2   2  29    1.84    0.23 
  -2   2 -29    1.59    0.33 
  -2  -2 -29    2.00    0.36 
  -2  -2 -30    0.04    0.10 
   2   2  30    0.01    0.04 
  -2   2 -30    0.26    0.22 
  -2   2 -30    0.02    0.11 
   2   2  31    0.31    0.09 
  -2   2 -31    0.14    0.13 
  -2   2 -31    0.37    0.18 
  -2  -2 -31    0.12    0.11 
  -2   2 -32   -0.14    0.12 
  -2   2 -32    0.05    0.17 
  -2  -2 -32    0.10    0.11 
  -2  -2 -33    0.11    0.13 
  -2   2 -33   -0.05    0.10 
  -2   2 -33    0.12    0.12 
  -2  -2 -34    0.04    0.09 
  -2   2 -34    0.25    0.19 
  -2  -2 -35    0.28    0.18 
  -2   2 -35    0.76    0.31 
  -2  -2 -36    1.09    0.31 
  -2   2 -36    1.00    0.35 
  -2  -2 -37    0.17    0.18 
  -2   2 -37    1.24    0.52 
  -2  -2 -38    0.58    0.24 
  -2   2 -38    0.65    0.31 
  -2   2 -39    5.25    0.83 
  -2  -2 -39    4.52    0.64 
  -2  -2 -40    0.07    0.12 
  -2   2 -40    0.36    0.26 
  -2   2 -41   -0.26    0.21 
  -2  -2 -41   -0.02    0.12 
  -2   2 -42    0.29    0.22 
  -2  -2 -42    0.09    0.16 
  -2  -2 -43    0.79    0.30 
  -2   2 -43    0.26    0.21 
  -2   2 -44    0.62    0.31 
  -2  -2 -44    0.90    0.33 
  -2  -2 -45    0.26    0.23 
  -2  -2 -46   -0.05    0.13 
  -2  -2 -47   -0.05    0.11 
  -2  -2 -48   -0.25    0.19 
  -2  -2 -49    0.11    0.16 
  -2   3  47    0.04    0.18 
   2   3 -46    0.13    0.14 
  -2   3  46    0.72    0.29 
   2   3 -45    0.31    0.25 
  -2   3  45    0.15    0.15 
   2   3 -44    0.01    0.14 
  -2   3  44    0.05    0.19 
   2   3 -43    0.28    0.21 
  -2   3  43    0.35    0.23 
  -2   3  42   -0.04    0.11 
   2   3 -42    0.06    0.15 
  -2   3  41    0.11    0.13 
   2   3 -41   -0.34    0.21 
  -2   3  40    0.46    0.22 
   2   3 -40    0.25    0.20 
  -2   3  39    0.00    0.13 
   2   3 -39    0.17    0.19 
  -2   3  38   -0.07    0.12 
   2   3 -38    0.12    0.10 
  -2   3  37    0.08    0.12 
   2   3 -37    0.13    0.16 
  -2   3  36    0.00    0.11 
   2   3 -36    0.20    0.16 
  -2   3  35    1.18    0.31 
   2   3 -35    1.69    0.40 
  -2   3  34    0.16    0.14 
   2   3 -34    0.02    0.11 
  -2   3  33    0.25    0.19 
   2   3 -33    0.30    0.19 
  -2   3  32   -0.06    0.15 
   2   3 -32   -0.12    0.12 
  -2   3  31    0.62    0.22 
   2   3 -31    0.24    0.17 
  -2   3  30    0.12    0.12 
   2   3 -30    0.14    0.15 
  -2   3  29    0.24    0.15 
   2   3 -29    0.40    0.19 
  -2   3  28    0.18    0.17 
   2   3 -28    0.22    0.12 
  -2   3  27    0.19    0.18 
   2   3 -27    0.12    0.12 
  -2   3  26    2.60    0.43 
   2   3 -26    2.78    0.42 
   2   3 -25    0.15    0.12 
   2   3 -24    0.54    0.19 
   2   3 -23    0.06    0.10 
   2   3 -22    0.18    0.13 
   2   3 -21    0.28    0.13 
   2   3 -20    0.57    0.19 
   2   3 -19    1.63    0.28 
  -2   3  18    6.08    0.48 
   2   3 -18    6.54    0.54 
  -2   3  17    6.00    0.46 
   2   3 -17    6.34    0.52 
   2   3 -16    0.37    0.15 
  -2   3  16    0.19    0.09 
  -2   3  15    6.83    0.46 
   2   3 -15    6.98    0.51 
  -2   3  14    6.79    0.44 
   2   3 -14    6.99    0.50 
  -2   3  13    2.22    0.25 
   2   3 -13    2.42    0.28 
   2   3 -12    0.15    0.09 
  -2   3  12    0.04    0.07 
   2   3 -11    2.01    0.37 
   2   3 -11    1.73    0.23 
  -2  -3  10   10.33    0.92 
   2   3 -10    9.98    0.51 
   2  -3 -10    9.94    0.96 
   2   3 -10    8.74    0.73 
  -2  -3   9    2.67    0.49 
   2  -3  -9    2.63    0.51 
   2   3  -9    2.90    0.26 
   2   3  -9    3.21    0.44 
  -2  -3   8    6.18    0.71 
   2   3  -8    6.55    0.62 
   2   3  -8    6.29    0.36 
   2  -3  -8    6.97    0.79 
   2   3  -7    2.09    0.36 
  -2  -3   7    1.73    0.38 
   2  -3  -7    1.80    0.41 
   2   3  -7    2.02    0.19 
   2   3  -6    0.57    0.21 
  -2  -3   6    0.36    0.20 
   2  -3  -6    0.61    0.25 
   2   3  -6    0.49    0.09 
   2   3  -5    0.13    0.12 
   2  -3  -5    0.00    0.13 
  -2  -3   5   -0.02    0.16 
   2   3  -5    0.12    0.04 
   2   3  -4    0.05    0.08 
   2  -3  -4    0.03    0.13 
  -2  -3   4   -0.01    0.13 
   2  -3  -3    3.44    0.54 
  -2  -3   3    3.87    0.55 
   2   3  -3    3.82    0.46 
  -2  -3   2   -0.06    0.16 
   2  -3  -2   -0.10    0.13 
  -2  -3   1    2.02    0.38 
   2  -3  -1    2.67    0.48 
  -2  -3   0    1.03    0.30 
   2  -3   0    0.85    0.27 
  -2  -3  -1    0.08    0.15 
   2  -3   1    0.42    0.19 
   2  -3   2    3.74    0.56 
   2  -3   2    3.90    0.25 
  -2  -3  -2    3.94    0.55 
   2  -3   3    1.06    0.15 
  -2  -3  -3    1.05    0.30 
   2  -3   3    1.07    0.32 
   2  -3   4    0.37    0.10 
  -2  -3  -4    0.46    0.21 
   2  -3   4    0.43    0.19 
  -2  -3  -5    1.47    0.34 
   2  -3   5    1.27    0.14 
   2  -3   5    1.39    0.36 
   2   3   5    1.41    0.35 
   2   3   6    0.97    0.28 
   2   3   6    1.13    0.31 
  -2   3  -6    1.10    0.29 
   2  -3   6    1.21    0.32 
   2  -3   6    0.87    0.11 
   2   3   7    6.93    0.75 
   2   3   7    5.90    0.68 
   2  -3   7    7.70    0.77 
  -2   3  -7    7.04    0.78 
   2   3   8    4.29    0.61 
  -2   3  -8    3.91    0.60 
   2   3   8    4.26    0.59 
   2  -3   8    3.94    0.56 
   2   3   9    1.18    0.31 
  -2   3  -9    1.65    0.39 
   2   3   9    0.85    0.27 
   2  -3   9    1.45    0.34 
  -2   3 -10    0.10    0.17 
   2   3  10    0.00    0.11 
   2  -3  10   -0.02    0.08 
   2   3  10    0.12    0.11 
  -2   3 -11    0.70    0.25 
   2   3  11    0.97    0.32 
   2  -3  11    1.15    0.33 
   2   3  11    1.01    0.29 
  -2   3 -12    0.06    0.11 
  -2  -3 -12    0.03    0.03 
   2   3  12   -0.02    0.12 
   2   3  12    0.08    0.11 
  -2   3 -13    0.04    0.11 
  -2  -3 -13    0.21    0.06 
   2   3  13    0.20    0.16 
  -2   3 -14    0.74    0.27 
   2   3  14    1.08    0.29 
  -2  -3 -14    0.67    0.11 
  -2  -3 -15    0.48    0.10 
   2   3  15    0.65    0.25 
  -2   3 -15    0.59    0.25 
  -2  -3 -16    5.07    0.34 
  -2   3 -16    5.68    0.73 
   2   3  16    5.80    0.68 
  -2  -3 -17    0.92    0.15 
  -2   3 -17    0.85    0.32 
   2   3  17    1.36    0.35 
  -2   3 -18    0.91    0.34 
  -2  -3 -18    0.62    0.14 
   2   3  18    0.82    0.29 
  -2  -3 -19    4.63    0.37 
  -2   3 -19    4.76    0.69 
  -2  -3 -20    2.78    0.30 
  -2   3 -20    3.48    0.61 
  -2  -3 -21   -0.01    0.05 
  -2   3 -21    0.10    0.22 
  -2   3 -22    0.28    0.21 
  -2  -3 -22    0.19    0.10 
  -2   3 -23    2.23    0.50 
  -2   3 -24    5.18    0.75 
  -2   3 -25    3.23    0.61 
  -2   3 -26    0.68    0.32 
  -2   3 -27    0.23    0.22 
  -2  -3 -27    0.14    0.09 
  -2   3 -28    0.97    0.36 
  -2  -3 -28    1.07    0.24 
  -2   3 -29    0.12    0.13 
  -2   3 -29    0.09    0.05 
  -2  -3 -29    0.09    0.07 
  -2   3 -30    0.00    0.11 
  -2   3 -30    0.00    0.04 
  -2  -3 -30    0.11    0.08 
  -2   3 -31    0.51    0.30 
  -2  -3 -31    0.06    0.10 
  -2   3 -32   -0.13    0.13 
  -2  -3 -32   -0.11    0.10 
  -2   3 -33   -0.38    0.24 
  -2  -3 -33    0.11    0.13 
  -2   3 -34    0.25    0.18 
  -2  -3 -34    0.35    0.18 
  -2   3 -35   -0.36    0.25 
  -2  -3 -35    0.00    0.08 
  -2   3 -36    0.79    0.34 
  -2  -3 -36    0.35    0.19 
  -2   3 -37    0.39    0.27 
  -2  -3 -37    0.28    0.18 
  -2   3 -38    0.11    0.13 
  -2  -3 -38    0.27    0.16 
  -2   3 -39    0.38    0.24 
  -2  -3 -39    0.61    0.25 
  -2   3 -40    0.05    0.13 
  -2  -3 -40   -0.16    0.14 
  -2   3 -41    0.05    0.15 
  -2  -3 -41    0.00    0.10 
  -2  -3 -42    0.28    0.18 
  -2  -3 -43    0.18    0.19 
  -2  -3 -44    0.04    0.13 
  -2  -3 -45    0.12    0.16 
  -2   4  45    0.98    0.40 
   2   4 -44    0.28    0.24 
  -2   4  44    0.44    0.32 
   2   4 -43   -0.04    0.18 
  -2   4  43   -0.14    0.16 
   2   4 -42    0.02    0.18 
  -2   4  42    0.15    0.19 
   2   4 -41    0.34    0.25 
  -2   4  41    0.41    0.24 
   2   4 -40    0.32    0.21 
  -2   4  40   -0.27    0.21 
   2   4 -39    0.08    0.15 
  -2   4  39    0.17    0.16 
   2   4 -38    0.27    0.20 
  -2   4  38    0.03    0.12 
   2   4 -37    0.06    0.11 
  -2   4  37   -0.06    0.12 
   2   4 -36    0.34    0.22 
  -2   4  36    0.58    0.23 
   2   4 -35    0.47    0.23 
  -2   4  35    0.37    0.20 
   2   4 -34   -0.05    0.16 
  -2   4  34    0.26    0.17 
   2   4 -33    0.18    0.15 
  -2   4  33    0.12    0.13 
   2   4 -32    0.01    0.10 
   2   4 -31    0.00    0.10 
   2   4 -30    0.13    0.13 
   2   4 -29    0.60    0.24 
   2   4 -28    0.11    0.12 
   2   4 -27   -0.11    0.14 
  -2   4  27    0.27    0.19 
   2   4 -26    1.81    0.37 
  -2   4  26    1.81    0.36 
   2   4 -25    2.46    0.42 
  -2   4  25    2.69    0.41 
   2   4 -24    2.60    0.43 
  -2   4  24    2.46    0.39 
   2   4 -23    0.52    0.22 
  -2   4  23    0.65    0.20 
   2   4 -22    0.13    0.10 
  -2   4  22    0.02    0.07 
   2   4 -21    0.78    0.23 
  -2   4  21    0.48    0.18 
   2   4 -20   -0.08    0.12 
  -2   4  20   -0.01    0.11 
  -2   4  19    0.72    0.20 
   2   4 -19    1.14    0.26 
  -2   4  18    0.02    0.09 
   2   4 -18    0.02    0.07 
  -2   4  17    0.14    0.11 
   2   4 -17    0.20    0.11 
  -2   4  16    0.24    0.13 
   2   4 -16   -0.03    0.07 
   2   4 -15    6.70    0.55 
   2   4 -14    5.78    0.50 
  -2  -4  13    4.46    0.69 
   2   4 -13    3.40    0.37 
  -2  -4  12   12.30    1.14 
   2   4 -12   12.29    0.69 
  -2  -4  11    7.23    0.88 
   2   4 -11    6.28    0.48 
  -2  -4  10    4.20    0.67 
   2   4 -10    2.89    0.32 
  -2  -4   9   -0.08    0.18 
   2   4  -9    0.07    0.08 
   2   4  -8   -0.07    0.06 
  -2  -4   8    0.07    0.18 
   2   4  -7    1.27    0.17 
  -2  -4   7    1.26    0.38 
  -2  -4   6    1.48    0.38 
  -2  -4   5    0.08    0.14 
  -2  -4   4    0.37    0.20 
  -2  -4   3   -0.17    0.12 
  -2  -4   2    0.20    0.14 
  -2  -4   1    2.43    0.51 
  -2  -4   0   -0.13    0.19 
  -2  -4  -1   -0.08    0.16 
   2  -4   1    0.07    0.06 
   2  -4   2    0.02    0.06 
  -2  -4  -2    0.19    0.19 
   2   4   2    0.16    0.16 
   2  -4   3    0.20    0.10 
   2   4   3   -0.05    0.12 
   2   4   4   -0.10    0.16 
   2  -4   4    0.02    0.05 
  -2  -4  -4   -0.03    0.14 
   2   4   5    0.16    0.14 
   2  -4   5    0.86    0.19 
  -2  -4  -5    0.78    0.29 
   2  -4   6    0.05    0.07 
   2   4   6   -0.06    0.15 
   2  -4   7    0.04    0.07 
   2   4   7   -0.01    0.12 
  -2   4  -8    2.25    0.50 
   2   4   8    2.42    0.48 
  -2   4  -9    4.46    0.69 
   2   4   9    4.79    0.65 
  -2   4 -10    1.85    0.44 
   2   4  10    1.92    0.42 
   2   4  11    2.21    0.45 
  -2   4 -11    1.55    0.41 
  -2   4 -12   -0.06    0.17 
   2   4  12    0.29    0.21 
  -2  -4 -13    0.28    0.06 
   2   4  13    0.32    0.17 
  -2  -4 -13    0.30    0.06 
   2   4  14    2.00    0.44 
  -2  -4 -14    1.76    0.16 
  -2  -4 -14    1.61    0.17 
  -2  -4 -15    0.11    0.06 
  -2   4 -15    0.12    0.21 
   2   4  15   -0.03    0.11 
  -2  -4 -15    0.18    0.06 
  -2  -4 -16    0.10    0.05 
  -2  -4 -16    0.06    0.06 
  -2   4 -17   -0.03    0.14 
  -2  -4 -17    0.26    0.09 
   2   4  17    0.13    0.17 
  -2   4 -18    0.11    0.19 
  -2  -4 -18   -0.02    0.04 
  -2   4 -19    2.05    0.50 
  -2  -4 -19    1.38    0.19 
  -2  -4 -20    4.43    0.36 
  -2   4 -20    4.82    0.76 
  -2  -4 -21    0.64    0.15 
  -2   4 -21    0.77    0.34 
  -2  -4 -22    1.48    0.23 
  -2   4 -22    1.66    0.47 
  -2  -4 -23    4.80    0.42 
  -2   4 -23    5.42    0.83 
  -2   4 -24    0.11    0.29 
  -2   4 -25    0.45    0.25 
  -2   4 -26    4.81    0.78 
  -2  -4 -27    0.09    0.08 
  -2   4 -27    0.09    0.16 
  -2   4 -28    0.07    0.13 
  -2  -4 -28    0.24    0.13 
  -2   4 -29    0.16    0.19 
  -2  -4 -29    0.00    0.06 
  -2  -4 -30    0.33    0.15 
  -2   4 -30    1.03    0.39 
  -2  -4 -31    0.17    0.11 
  -2   4 -31   -0.05    0.13 
  -2   4 -32   -0.35    0.25 
  -2  -4 -32   -0.03    0.09 
  -2   4 -33    0.59    0.33 
  -2  -4 -33    0.37    0.19 
  -2   4 -34    0.04    0.16 
  -2  -4 -34    0.30    0.15 
  -2   4 -35    0.05    0.16 
  -2  -4 -35    0.10    0.13 
  -2   4 -36    0.13    0.22 
  -2   4 -37    0.28    0.14 
   2   5 -39    0.06    0.22 
   2   5 -38    0.43    0.30 
   2   5 -37   -0.08    0.18 
   2   5 -36    0.41    0.26 
   2   5 -35    0.45    0.20 
   2   5 -34    0.88    0.32 
   2   5 -33    0.28    0.16 
   2   5 -32    0.05    0.11 
   2   5 -31   -0.09    0.14 
   2   5 -30    0.68    0.26 
   2   5 -29   -0.05    0.17 
   2   5 -28    0.73    0.27 
   2   5 -27    0.50    0.24 
   2   5 -26    0.33    0.16 
   2   5 -25    0.29    0.17 
   2   5 -24    0.68    0.23 
   2   5 -23    1.41    0.34 
   2   5 -22    0.10    0.11 
   2   5 -21   -0.28    0.16 
   2   5 -20    0.70    0.24 
   2   5 -19    0.64    0.21 
  -2  -5  18   -0.52    0.29 
   2   5 -18    0.03    0.09 
  -2  -5  17    0.33    0.20 
   2   5 -17    0.65    0.21 
  -2  -5  16    0.16    0.19 
   2   5 -16    0.03    0.07 
  -2  -5  15    0.38    0.24 
   2   5 -15    0.71    0.21 
  -2  -5  14    0.61    0.32 
   2   5 -14    0.36    0.16 
  -2  -5  13    0.14    0.22 
   2   5 -13    0.01    0.06 
   2   5 -12    0.33    0.14 
  -2  -5  12    0.79    0.33 
   2   5 -11    0.50    0.16 
  -2  -5  11    0.49    0.28 
   2  -5 -10    0.23    0.11 
  -2  -5  10    0.29    0.24 
   2   5 -10    0.16    0.08 
  -2  -5   9   -0.06    0.24 
   2  -5  -9    0.04    0.07 
  -2  -5   8    3.46    0.64 
   2  -5  -8    2.83    0.32 
   2  -5  -7    0.17    0.09 
  -2  -5   7    0.09    0.21 
  -2  -5   6   -0.48    0.27 
   2  -5  -6    0.00    0.05 
  -2  -5   5    3.81    0.69 
   2  -5  -5    3.20    0.28 
  -2  -5   4    0.85    0.34 
   2  -5  -4    0.53    0.10 
  -2  -5   3    1.23    0.41 
  -2  -5   2    4.18    0.69 
   2   5  -2    5.39    0.72 
   2   5  -1    0.67    0.27 
  -2  -5   1    0.47    0.30 
   2   5   0    0.13    0.14 
  -2  -5   0    0.26    0.14 
   2   5   1   -0.06    0.18 
  -2  -5  -1    0.03    0.19 
   2   5   2    0.08    0.10 
  -2  -5  -2    0.17    0.15 
   2  -5   2    0.18    0.12 
   2   5   3    0.10    0.15 
  -2  -5  -3    0.12    0.16 
   2  -5   4    1.52    0.27 
  -2  -5  -4    1.41    0.40 
   2   5   4    1.93    0.46 
   2  -5   5    1.56    0.29 
  -2  -5  -5    1.84    0.46 
   2   5   5    0.95    0.33 
   2  -5   6    1.63    0.31 
   2   5   6    1.53    0.40 
   2   5   7    0.32    0.22 
   2  -5   7    0.08    0.10 
   2   5   8    0.66    0.24 
   2  -5   8    0.57    0.22 
   2  -5   9    0.43    0.18 
   2   5   9    0.68    0.27 
   2  -5  10    0.37    0.18 
   2   5  10    0.12    0.16 
   2  -5  11    2.61    0.41 
   2   5  11    2.70    0.52 
   2   5  12    0.40    0.22 
  -2   5 -12    0.13    0.21 
  -2   5 -13    0.01    0.15 
  -2  -5 -13   -0.01    0.02 
   2   5  13   -0.03    0.09 
  -2   5 -14    0.16    0.15 
  -2  -5 -14   -0.10    0.04 
   2   5  14    0.15    0.16 
  -2   5 -15    0.08    0.12 
  -2  -5 -15    0.04    0.04 
   2   5  15   -0.02    0.10 
  -2   5 -16    0.11    0.17 
  -2   5 -17    0.34    0.26 
  -2   5 -18    0.16    0.22 
  -2   5 -19    1.03    0.39 
  -2   5 -20   -0.01    0.16 
  -2   5 -21   -0.09    0.17 
  -2   5 -22    0.44    0.25 
  -2   5 -23    0.88    0.36 
  -2   5 -24    0.04    0.20 
  -2   5 -25    0.00    0.17 
  -2   5 -26    0.03    0.17 
  -2   5 -27    0.33    0.30 
  -2   5 -28    0.16    0.22 
  -2   5 -29    0.44    0.32 
  -2   5 -30    0.86    0.38 
  -2   5 -31    0.75    0.38 
  -2  -6  23    0.13    0.24 
  -2  -6  22    0.30    0.28 
  -2  -6  21    0.27    0.34 
  -2  -6  20    0.36    0.32 
  -2  -6  19    0.72    0.41 
  -2  -6  18    0.41    0.31 
  -2  -6  17    0.05    0.19 
  -2  -6  16    0.01    0.20 
  -2  -6  15    0.14    0.24 
  -2  -6  14   -0.07    0.19 
  -2  -6  13   -0.25    0.23 
  -2  -6  12    0.42    0.35 
  -2  -6  11    0.59    0.33 
  -2  -6  10    0.17    0.19 
  -2  -6   9    1.73    0.71 
  -2  -6   8    8.51    1.11 
   2   6  -8    6.48    0.83 
  -2  -6   7    0.75    0.42 
   2   6  -7    0.43    0.26 
   2   6  -6    1.97    0.46 
  -2  -6   6    1.23    0.43 
   2   6  -5    1.41    0.39 
  -2  -6   5    0.68    0.35 
   2   6  -4    2.21    0.49 
  -2  -6   4    2.91    0.65 
   2   6  -3    0.15    0.16 
  -2  -6   3   -0.10    0.19 
   2   6  -2    0.22    0.18 
  -2  -6   2   -0.06    0.17 
  -2  -6   1    0.29    0.26 
   2   6  -1    0.16    0.14 
  -2  -6   0   -0.15    0.19 
   2   6   0   -0.01    0.13 
  -2  -6  -1   -0.03    0.20 
   2   6   1    0.21    0.16 
  -2  -6  -2    0.53    0.35 
   2   6   2    0.39    0.22 
   2  -6   3    0.10    0.11 
  -2  -6  -3    0.07    0.21 
   2   6   3    0.19    0.16 
   2   6   4    0.64    0.28 
   2  -6   4    0.26    0.16 
   2   6   5    0.17    0.16 
   2  -6   5    0.23    0.13 
   2  -6   6    0.42    0.19 
   2   6   6    0.59    0.26 
   2  -6   7    0.11    0.11 
   2   6   7    0.15    0.18 
   2   6   8    0.32    0.19 
   2  -6   8    0.11    0.09 
   2  -6   9   -0.08    0.11 
   2   6   9    0.17    0.12 
   2   6  10    0.20    0.19 
   2  -6  10    0.10    0.12 
   2  -6  11    0.07    0.14 
   2   6  11   -0.01    0.11 
   2  -6  12    0.04    0.11 
   2  -6  13    0.05    0.11 
   2  -6  14   -0.03    0.11 
   2  -6  15    0.51    0.23 
   2  -6  16    0.09    0.13 
  -2   6 -16    0.43    0.33 
   2  -6  17    0.37    0.21 
  -2   6 -17   -0.04    0.18 
  -2   6 -18   -0.02    0.27 
  -2   6 -19    0.60    0.33 
  -2   6 -20    0.21    0.21 
  -2   6 -21   -0.22    0.27 
  -2   6 -22   -0.18    0.23 
  -2   6 -23   -0.33    0.28 
   2   7 -14    0.61    0.31 
   2   7 -13    0.34    0.25 
   2   7 -12   -0.16    0.16 
   2   7 -11    0.44    0.26 
   2   7 -10    0.04    0.12 
   2   7  -9   -0.17    0.17 
   2   7  -8    1.15    0.37 
   2   7  -7    0.37    0.25 
   2   7  -6   -0.13    0.15 
   2   7  -5   -0.15    0.16 
   2   7  -4    0.29    0.19 
   2   7  -3   -0.13    0.10 
   2   7  -2    0.08    0.11 
   2   7  -1    0.24    0.21 
   2   7   0    0.02    0.11 
   2   7   1    0.20    0.19 
   2   7   2    0.63    0.28 
   2   7   3    0.04    0.12 
   2   7   4    0.46    0.26 
   2   7   5    0.12    0.10 
   2   7   6   -0.70    0.29 
  -3   0  46   -0.11    0.23 
  -3   0  45   -0.18    0.20 
  -3   0  44    1.93    0.49 
  -3   0  43    0.07    0.18 
  -3   0  42    2.74    0.55 
  -3   0  41    0.21    0.19 
  -3   0  40    0.61    0.27 
  -3   0  39    0.12    0.12 
  -3   0  38    1.06    0.33 
  -3   0  37    0.27    0.22 
  -3   0  36    0.07    0.13 
  -3   0  35    0.02    0.10 
  -3   0  34    1.14    0.35 
  -3   0  33    0.09    0.16 
  -3   0  32   -0.03    0.12 
  -3   0  31   -0.02    0.09 
  -3   0  30    0.11    0.13 
  -3   0  29   -0.13    0.17 
  -3   0  28    0.04    0.12 
  -3   0  27   -0.02    0.11 
  -3   0  26    1.04    0.31 
  -3   0  25   -0.03    0.09 
  -3   0  24    0.14    0.16 
  -3   0  23    0.03    0.10 
  -3   0  22    0.10    0.14 
  -3   0  21    0.05    0.18 
  -3   0  20    3.36    0.51 
  -3   0  19    0.12    0.15 
  -3   0  18    0.99    0.28 
  -3   0  17   -0.01    0.11 
  -3   0  16    0.65    0.23 
  -3   0  15   -0.05    0.08 
  -3   0  14    0.08    0.09 
  -3   0  13   -0.05    0.07 
  -3   0  13   -0.08    0.14 
  -3   0  12    0.13    0.09 
  -3   0  12    0.09    0.08 
  -3   0  11    0.04    0.10 
  -3   0  11    0.02    0.07 
  -3   0  10    3.81    0.40 
  -3   0  10    3.51    0.48 
  -3   0   9    0.48    0.24 
  -3   0   9   -0.06    0.07 
  -3   0   8   13.70    0.73 
   3   0  -8   13.08    0.91 
  -3   0   8   13.53    0.94 
  -3   0   7   -0.03    0.09 
   3   0  -7   -0.03    0.10 
  -3   0   6    5.35    0.44 
   3   0  -6    4.80    0.53 
   3   0  -6    5.02    0.55 
  -3   0   6    5.52    0.59 
   3   0  -5   -0.02    0.07 
  -3   0   5   -0.07    0.07 
   3   0  -4   11.57    0.81 
   3   0  -4   12.69    0.84 
  -3   0   4   13.79    0.92 
   3   0  -3    0.10    0.08 
  -3   0   3    0.42    0.21 
   3   0  -3    0.14    0.13 
  -3   0   2    0.07    0.09 
   3   0  -2    0.01    0.07 
   3   0  -2   -0.06    0.11 
  -3   0   1    0.04    0.09 
   3   0  -1    0.11    0.10 
   3   0  -1   -0.07    0.10 
  -3   0   0    1.16    0.27 
   3   0   0    0.65    0.19 
   3   0   0    0.97    0.24 
  -3   0  -1    0.12    0.09 
   3   0   1    0.05    0.08 
   3   0   1   -0.03    0.08 
  -3   0  -2    0.11    0.07 
   3   0   2   -0.02    0.08 
  -3   0  -3   -0.09    0.09 
   3   0   3   -0.12    0.09 
  -3   0  -4    0.30    0.16 
   3   0   4    0.29    0.14 
  -3   0  -5   -0.02    0.08 
   3   0   5   -0.10    0.09 
   3   0   5   -0.03    0.07 
  -3   0  -6    0.90    0.23 
   3   0   6    0.77    0.20 
   3   0   6    0.86    0.20 
  -3   0  -7   -0.01    0.09 
   3   0   7    0.09    0.11 
   3   0   7    0.10    0.11 
   3   0   8    4.29    0.47 
   3   0   8    3.77    0.43 
  -3   0  -8    3.99    0.44 
  -3   0  -9    0.16    0.14 
   3   0   9    0.02    0.06 
   3   0   9   -0.02    0.09 
   3   0  10    1.27    0.32 
  -3   0 -10    0.93    0.21 
   3   0  10    1.23    0.26 
   3   0  10    1.01    0.25 
  -3   0 -11    0.04    0.10 
   3   0  11   -0.13    0.09 
   3   0  11    0.05    0.10 
   3   0  11   -0.02    0.07 
   3   0  12    3.15    0.50 
   3   0  12    2.59    0.38 
   3   0  12    3.60    0.42 
   3   0  13   -0.23    0.12 
   3   0  13   -0.06    0.11 
   3   0  13    0.14    0.15 
  -3   0 -14    0.16    0.11 
   3   0  14    0.32    0.17 
   3   0  14   -0.01    0.09 
   3   0  14    0.47    0.16 
  -3   0 -15    0.01    0.10 
   3   0  15    0.05    0.13 
   3   0  15   -0.29    0.17 
   3   0  15    0.07    0.11 
   3   0  16    0.13    0.13 
  -3   0 -16    0.25    0.16 
   3   0  16    0.39    0.18 
   3   0  16    0.27    0.14 
   3   0  17    0.05    0.12 
   3   0  17    0.17    0.14 
   3   0  17    0.05    0.06 
  -3   0 -17   -0.13    0.13 
   3   0  18    0.77    0.25 
   3   0  18    1.03    0.30 
   3   0  18    0.67    0.21 
  -3   0 -18    1.18    0.31 
   3   0  19    0.03    0.09 
  -3   0 -19    0.14    0.15 
   3   0  19   -0.03    0.08 
   3   0  20    0.53    0.22 
  -3   0 -20    0.53    0.23 
   3   0  20    0.38    0.16 
   3   0  21   -0.01    0.10 
   3   0  21    0.10    0.11 
  -3   0 -21    0.03    0.11 
   3   0  22   -0.04    0.11 
  -3   0 -22    0.03    0.09 
   3   0  23    0.02    0.08 
  -3   0 -23    0.03    0.08 
  -3   0 -24    0.67    0.26 
   3   0  24    0.63    0.20 
  -3   0 -25    0.26    0.20 
  -3   0 -26    6.16    0.74 
  -3   0 -27    0.06    0.15 
  -3   0 -28    0.80    0.27 
  -3   0 -29   -0.04    0.13 
  -3   0 -30    2.02    0.45 
  -3   0 -31    0.13    0.17 
  -3   0 -32    0.07    0.14 
  -3   0 -33    0.08    0.13 
  -3   0 -34    0.11    0.15 
  -3   0 -35   -0.38    0.22 
  -3   0 -36   -0.08    0.14 
  -3   0 -37    0.10    0.11 
  -3   0 -38   -0.09    0.15 
  -3   0 -39   -0.05    0.14 
  -3   0 -40   -0.03    0.13 
  -3   0 -41    0.00    0.19 
  -3   0 -42    0.33    0.23 
  -3   0 -43    0.46    0.27 
  -3   0 -44    0.13    0.17 
  -3   0 -45    0.54    0.34 
  -3   1  46    0.00    0.16 
  -3   1  45    0.00    0.16 
  -3   1  44    0.26    0.26 
   3   1 -44    0.31    0.21 
  -3   1  43    0.28    0.23 
   3   1 -43   -0.10    0.21 
  -3   1  42    0.09    0.21 
   3   1 -42    0.38    0.26 
  -3   1  41    1.37    0.39 
  -3   1  40    0.26    0.20 
  -3   1  39    0.37    0.23 
  -3   1  38    0.46    0.22 
  -3   1  37    0.10    0.10 
  -3   1  36    0.14    0.14 
  -3   1  35    0.46    0.24 
  -3   1  34    0.49    0.24 
  -3   1  33    0.58    0.28 
  -3   1  32   -0.02    0.17 
  -3   1  31    0.44    0.19 
  -3  -1  30    0.17    0.16 
  -3   1  30   -0.09    0.14 
  -3  -1  29    1.94    0.43 
  -3   1  29    1.30    0.34 
  -3  -1  28    0.62    0.28 
  -3   1  28    0.26    0.17 
  -3  -1  27    2.67    0.49 
  -3   1  27    2.60    0.48 
  -3   1  26    4.07    0.58 
  -3  -1  26    4.03    0.59 
  -3  -1  25    0.39    0.22 
  -3   1  25    0.53    0.24 
  -3  -1  24    3.15    0.52 
  -3   1  24    3.05    0.50 
  -3   1  23    4.50    0.60 
  -3  -1  23    3.99    0.58 
  -3  -1  22    2.19    0.44 
  -3   1  22    1.99    0.41 
  -3  -1  21    2.18    0.43 
  -3   1  21    1.85    0.39 
  -3  -1  20    1.31    0.34 
  -3   1  20    1.23    0.32 
  -3  -1  19    0.71    0.23 
  -3   1  19    0.75    0.27 
  -3  -1  18    3.18    0.50 
  -3   1  18    2.87    0.47 
  -3  -1  17    0.39    0.18 
  -3   1  17    0.42    0.20 
  -3  -1  16    1.34    0.34 
  -3   1  16    0.98    0.28 
  -3   1  15    4.65    0.57 
  -3  -1  15    4.69    0.59 
  -3  -1  14    0.84    0.25 
  -3   1  14    0.56    0.14 
  -3   1  14    0.67    0.25 
  -3  -1  13    0.39    0.20 
  -3  -1  13    0.26    0.16 
  -3   1  13    0.46    0.13 
  -3   1  13    0.11    0.14 
  -3  -1  12    2.54    0.43 
  -3   1  12    3.22    0.28 
  -3   1  12    3.24    0.47 
  -3  -1  11    0.04    0.14 
  -3   1  11    0.02    0.05 
  -3   1  11    0.01    0.11 
  -3   1  10    3.87    0.26 
  -3   1  10    4.02    0.51 
  -3  -1  10    4.32    0.55 
  -3  -1   9    1.57    0.34 
   3  -1  -9    1.23    0.33 
  -3   1   9    1.43    0.31 
  -3  -1   8    0.51    0.19 
   3  -1  -8    0.63    0.25 
  -3   1   8    0.38    0.16 
  -3  -1   7    2.01    0.36 
   3  -1  -7    2.63    0.46 
   3   1  -7    1.94    0.31 
  -3   1   7    2.13    0.36 
  -3  -1   6    0.09    0.08 
   3  -1  -6    0.10    0.14 
   3   1  -6    0.07    0.07 
  -3   1   6    0.21    0.14 
  -3  -1   5    0.02    0.10 
   3   1  -5   -0.02    0.06 
   3  -1  -5   -0.15    0.13 
   3   1  -4    0.30    0.12 
   3  -1  -4    0.77    0.24 
  -3  -1   4    0.67    0.22 
   3   1  -4    0.43    0.16 
  -3   1   4    0.46    0.17 
   3  -1  -3    0.00    0.10 
   3   1  -3    0.09    0.07 
   3   1  -3    0.30    0.11 
  -3   1   3    0.26    0.14 
   3   1  -2    0.18    0.11 
   3   1  -2    0.17    0.11 
  -3   1   2    0.15    0.09 
   3  -1  -2    0.18    0.16 
   3   1  -1   -0.02    0.05 
   3   1  -1   -0.01    0.11 
   3  -1  -1    0.09    0.12 
  -3   1   1    0.03    0.10 
   3   1   0    0.49    0.13 
   3  -1   0    0.53    0.20 
   3   1   0    0.45    0.18 
  -3   1   0    0.71    0.23 
   3   1   1    1.62    0.23 
   3   1   1    1.83    0.32 
   3  -1   1    1.89    0.37 
  -3   1  -1    2.26    0.36 
   3   1   2    0.71    0.16 
   3  -1   2    0.54    0.20 
   3   1   2    0.95    0.24 
  -3   1  -2    1.00    0.23 
   3  -1   3    0.11    0.09 
   3   1   3   -0.09    0.10 
  -3   1  -3   -0.04    0.07 
   3   1   4    1.57    0.22 
   3  -1   4    1.59    0.33 
   3   1   4    1.48    0.28 
  -3   1  -4    1.38    0.28 
   3  -1   5    1.89    0.36 
   3   1   5    2.41    0.27 
  -3   1  -5    2.53    0.36 
   3   1   5    2.38    0.36 
   3   1   6    0.82    0.16 
   3   1   6    0.85    0.24 
   3  -1   6    0.79    0.16 
   3  -1   6    0.80    0.26 
   3   1   6    0.88    0.23 
  -3   1  -6    1.11    0.25 
   3   1   7    8.25    0.73 
   3  -1   7    7.30    0.49 
  -3   1  -7    6.20    0.55 
   3   1   7    7.78    0.47 
   3  -1   7    6.73    0.67 
   3   1   7    7.73    0.62 
   3   1   8    0.49    0.21 
   3  -1   8    0.12    0.06 
   3  -1   8    0.10    0.13 
   3   1   8    0.08    0.10 
  -3   1  -8    0.22    0.13 
   3   1   8    0.21    0.10 
   3   1   9    0.00    0.10 
   3  -1   9   -0.10    0.14 
   3  -1   9    0.02    0.06 
   3   1   9    0.23    0.13 
   3   1   9   -0.10    0.17 
   3  -1   9   -0.02    0.08 
   3   1   9    0.03    0.04 
  -3   1  -9    0.01    0.08 
   3   1  10    0.35    0.19 
   3  -1  10    0.29    0.16 
   3  -1  10    0.30    0.13 
   3   1  10    0.27    0.15 
   3  -1  10    0.37    0.13 
  -3   1 -10    0.32    0.17 
   3   1  10    0.60    0.19 
   3   1  10    0.33    0.11 
  -3   1 -10    0.59    0.19 
   3   1  11    0.89    0.33 
   3  -1  11    0.87    0.26 
   3  -1  11    0.89    0.25 
   3   1  11    0.65    0.23 
   3  -1  11    0.85    0.20 
  -3   1 -11    1.28    0.34 
   3   1  11    1.08    0.19 
   3   1  11    1.38    0.27 
  -3   1 -11    1.36    0.26 
   3   1  12   13.21    0.98 
   3  -1  12   13.37    0.77 
   3   1  12   13.00    0.64 
   3  -1  12   12.29    0.90 
   3   1  12   12.97    1.06 
   3  -1  12   12.60    0.91 
  -3   1 -12   13.30    1.04 
   3   1  12   13.78    0.80 
  -3   1 -12   12.99    0.77 
   3  -1  13    1.75    0.35 
   3  -1  13    2.50    0.35 
  -3   1 -13    2.61    0.47 
   3   1  13    1.61    0.36 
  -3  -1 -13    2.16    0.32 
   3   1  13    2.24    0.46 
   3   1  13    2.13    0.27 
   3  -1  13    2.40    0.40 
   3   1  13    2.03    0.31 
   3  -1  14    0.21    0.16 
  -3   1 -14    0.24    0.16 
  -3  -1 -14    0.19    0.12 
   3   1  14    0.56    0.24 
   3   1  14    0.04    0.11 
   3   1  14    0.40    0.13 
   3   1  14    0.59    0.17 
   3  -1  14    0.13    0.13 
   3   1  15    8.13    0.79 
   3   1  15    8.45    0.55 
   3  -1  15    7.37    0.70 
   3   1  15    7.46    0.83 
  -3  -1 -15    8.33    0.64 
  -3   1 -15    9.05    0.87 
   3   1  15    8.08    0.59 
   3  -1  15    7.36    0.70 
   3   1  16    2.56    0.46 
   3   1  16    3.07    0.34 
   3  -1  16    3.67    0.50 
  -3   1 -16    4.15    0.60 
   3   1  16    3.48    0.39 
   3  -1  16    2.90    0.44 
   3   1  16    2.82    0.51 
   3  -1  17    0.10    0.14 
   3  -1  17    0.15    0.11 
  -3   1 -17    0.09    0.18 
   3   1  17    0.25    0.20 
   3   1  17    0.29    0.21 
   3   1  17    0.22    0.10 
   3  -1  18    0.16    0.08 
  -3   1 -18    0.29    0.20 
   3   1  18    0.41    0.14 
   3   1  18    0.50    0.25 
   3   1  18    0.59    0.28 
   3  -1  18    0.19    0.14 
  -3   1 -19    5.39    0.70 
   3   1  19    4.53    0.42 
   3   1  19    4.91    0.66 
   3  -1  19    4.73    0.56 
  -3   1 -20    1.10    0.21 
   3   1  20    0.97    0.31 
   3   1  20    0.57    0.15 
  -3   1 -20    0.94    0.33 
   3   1  21    0.02    0.13 
  -3  -1 -21   -0.07    0.09 
   3   1  21    0.12    0.08 
  -3   1 -21   -0.15    0.14 
   3   1  22    0.41    0.12 
   3   1  22    0.26    0.18 
  -3  -1 -22    0.16    0.11 
  -3   1 -22    0.34    0.20 
  -3  -1 -23    0.33    0.16 
   3   1  23    0.46    0.14 
  -3   1 -23    0.11    0.15 
  -3  -1 -24    0.29    0.16 
  -3   1 -24    0.00    0.10 
  -3  -1 -25    0.05    0.11 
  -3   1 -25    0.22    0.20 
  -3  -1 -26    0.61    0.23 
  -3   1 -26    1.42    0.40 
  -3  -1 -27    0.04    0.10 
  -3   1 -27    0.26    0.20 
  -3  -1 -28   -0.04    0.12 
  -3   1 -28   -0.14    0.15 
  -3  -1 -29    0.04    0.10 
  -3   1 -29   -0.01    0.12 
  -3  -1 -30    0.00    0.10 
  -3   1 -30    0.06    0.14 
  -3  -1 -31    0.71    0.26 
  -3   1 -31    0.42    0.25 
  -3  -1 -32    0.30    0.18 
  -3   1 -32   -0.12    0.15 
  -3  -1 -33   -0.07    0.17 
  -3   1 -33   -0.11    0.16 
  -3  -1 -34    0.06    0.15 
  -3   1 -34    0.37    0.23 
  -3  -1 -35    0.27    0.16 
  -3   1 -35    0.41    0.27 
  -3  -1 -36   -0.24    0.18 
  -3   1 -36   -0.35    0.24 
  -3  -1 -37    0.22    0.19 
  -3   1 -37   -0.47    0.27 
  -3  -1 -38   -0.28    0.20 
  -3   1 -38    0.05    0.15 
  -3  -1 -39    0.00    0.11 
  -3   1 -39   -0.25    0.21 
  -3  -1 -40    0.06    0.15 
  -3   1 -40    0.04    0.13 
  -3  -1 -41    0.76    0.34 
  -3   1 -41    0.09    0.15 
  -3  -1 -42    0.22    0.20 
  -3   1 -42    0.09    0.15 
  -3  -1 -43   -0.28    0.21 
  -3   1 -43    0.01    0.15 
  -3  -1 -44    0.00    0.10 
   3   2 -44   -0.03    0.18 
   3   2 -43    0.03    0.15 
  -3   2  43    0.40    0.26 
   3   2 -42    0.21    0.21 
  -3   2  42    0.07    0.15 
   3   2 -41   -0.03    0.13 
  -3   2  41    0.10    0.18 
   3   2 -40   -0.04    0.15 
  -3   2  40    0.03    0.14 
   3   2 -39   -0.34    0.20 
  -3   2  39    0.03    0.19 
   3   2 -38    0.11    0.14 
  -3   2  38    0.20    0.15 
   3   2 -37   -0.20    0.16 
  -3   2  37   -0.11    0.16 
   3   2 -36    0.27    0.19 
  -3   2  36   -0.06    0.16 
   3   2 -35   -0.15    0.15 
  -3   2  35    0.19    0.16 
   3   2 -34    0.11    0.12 
  -3   2  34   -0.03    0.18 
   3   2 -33    0.04    0.08 
  -3   2  33    0.06    0.14 
   3   2 -32    0.20    0.15 
  -3   2  32    0.07    0.14 
   3   2 -31    0.87    0.27 
  -3   2  31    0.49    0.27 
   3   2 -30   -0.34    0.17 
  -3   2  30    0.10    0.15 
   3   2 -29    0.09    0.12 
  -3   2  29    0.23    0.17 
   3   2 -28    1.12    0.29 
  -3   2  28    1.87    0.43 
   3   2 -27    3.18    0.47 
  -3   2  27    3.06    0.54 
   3   2 -26    3.90    0.50 
  -3   2  26    4.53    0.64 
  -3   2  25    7.48    0.81 
  -3   2  24    2.75    0.51 
  -3   2  23    5.96    0.71 
  -3   2  22    1.12    0.33 
  -3   2  21    1.92    0.41 
  -3   2  20    0.25    0.16 
  -3   2  19    1.86    0.37 
  -3   2  18    0.06    0.13 
  -3   2  17    0.10    0.09 
  -3   2  16    0.05    0.13 
  -3  -2  15    2.43    0.46 
  -3   2  15    1.89    0.37 
  -3  -2  14    0.31    0.19 
  -3   2  14    0.00    0.11 
  -3  -2  13    0.19    0.21 
  -3   2  13    0.10    0.11 
  -3  -2  12    2.92    0.50 
  -3   2  12    3.04    0.46 
  -3  -2  11   -0.03    0.16 
  -3   2  11   -0.04    0.07 
  -3  -2  10    1.56    0.35 
  -3   2  10    0.89    0.25 
  -3  -2   9    0.73    0.24 
  -3   2   9    1.19    0.29 
  -3  -2   8    1.25    0.34 
  -3   2   8    1.49    0.32 
  -3  -2   7    3.44    0.52 
   3   2  -7    2.96    0.30 
  -3   2   7    3.69    0.49 
   3   2  -6    0.00    0.04 
  -3  -2   6    0.09    0.15 
  -3   2   6    0.29    0.16 
  -3  -2   5    0.33    0.16 
   3   2  -5    0.43    0.10 
  -3   2   5    0.49    0.19 
  -3  -2   4    0.49    0.21 
   3   2  -4    0.29    0.08 
  -3   2   4    0.30    0.16 
  -3  -2   3    0.01    0.11 
   3   2  -3    0.00    0.03 
  -3   2   3    0.05    0.11 
   3  -2  -3   -0.11    0.13 
   3   2  -2    0.74    0.10 
  -3  -2   2    0.79    0.26 
  -3   2   2    0.75    0.22 
   3  -2  -2    0.82    0.26 
   3   2  -1    0.11    0.03 
  -3  -2   1   -0.07    0.15 
  -3   2   1    0.02    0.09 
   3  -2  -1    0.02    0.14 
  -3  -2   0    0.04    0.09 
   3  -2   0    0.05    0.14 
  -3   2   0    0.07    0.07 
   3  -2   1    0.11    0.14 
  -3   2  -1    0.14    0.10 
   3  -2   2   -0.09    0.13 
  -3   2  -2   -0.01    0.10 
   3  -2   3    2.18    0.44 
  -3   2  -3    2.20    0.35 
   3   2   3    2.54    0.39 
   3  -2   4   -0.03    0.14 
   3   2   4   -0.03    0.07 
  -3   2  -5    0.10    0.08 
   3   2   5    0.05    0.08 
  -3   2  -6    0.82    0.23 
   3   2   6    0.85    0.24 
   3   2   7    4.99    0.65 
   3  -2   7    5.28    0.28 
  -3   2  -7    6.44    0.57 
   3   2   7    5.90    0.58 
   3  -2   8    1.70    0.19 
   3   2   8    1.68    0.40 
  -3   2  -8    2.26    0.35 
   3   2   8    2.06    0.46 
   3  -2   8    1.85    0.32 
   3   2   8    2.16    0.36 
   3   2   9   10.67    0.95 
   3  -2   9   10.23    0.49 
   3   2   9    9.38    0.95 
   3  -2   9    9.51    0.71 
  -3   2  -9   10.59    0.72 
   3   2   9   10.92    0.78 
   3   2  10    2.54    0.50 
   3  -2  10    2.49    0.27 
   3   2  10    2.21    0.48 
   3  -2  10    2.34    0.36 
  -3   2 -10    2.90    0.39 
   3   2  10    3.05    0.43 
   3   2  11   16.32    1.21 
   3   2  11   15.84    1.25 
   3  -2  11   18.15    0.98 
  -3   2 -11   17.32    1.29 
  -3   2 -11   17.79    0.92 
   3   2  11   16.53    0.95 
   3  -2  12    7.03    0.61 
   3   2  12    6.80    0.82 
  -3   2 -12    7.14    0.85 
  -3   2 -12    6.70    0.57 
   3   2  12    6.32    0.59 
   3   2  13    4.32    0.66 
  -3   2 -13    4.97    0.71 
  -3   2 -13    4.72    0.47 
   3  -2  13    4.14    0.46 
   3   2  13    4.67    0.51 
  -3   2 -14    0.76    0.29 
  -3   2 -14    0.82    0.21 
   3   2  14    0.45    0.26 
   3  -2  14    0.62    0.19 
   3   2  14    0.91    0.23 
  -3   2 -15    1.02    0.35 
  -3  -2 -15    0.83    0.17 
   3  -2  15    0.67    0.18 
   3   2  15    0.79    0.31 
  -3   2 -15    0.51    0.16 
   3   2  15    0.62    0.17 
   3   2  16    0.09    0.10 
  -3  -2 -16    0.08    0.06 
  -3   2 -16    0.00    0.13 
   3  -2  16    0.14    0.10 
  -3   2 -16    0.06    0.07 
   3   2  16   -0.09    0.12 
  -3  -2 -17    0.08    0.07 
  -3   2 -17   -0.05    0.15 
   3   2  17    0.05    0.13 
   3   2  17    0.07    0.09 
  -3   2 -18    1.76    0.44 
   3   2  18    1.42    0.39 
   3   2  18    1.58    0.29 
  -3  -2 -18    1.33    0.23 
  -3   2 -19    1.41    0.39 
   3   2  19    1.12    0.35 
  -3  -2 -19    1.11    0.22 
   3   2  19    1.28    0.25 
  -3   2 -20    0.27    0.22 
   3   2  20    0.09    0.14 
  -3  -2 -20    0.20    0.11 
   3   2  20    0.10    0.07 
  -3  -2 -21    0.35    0.14 
   3   2  21    0.53    0.22 
   3   2  21    0.31    0.15 
  -3   2 -21    0.27    0.18 
   3   2  22    0.24    0.19 
   3   2  22    0.52    0.17 
  -3   2 -22    0.41    0.25 
   3   2  23   -0.08    0.08 
  -3   2 -23    0.18    0.20 
  -3   2 -23    0.11    0.07 
  -3   2 -24    0.26    0.11 
  -3   2 -24    0.34    0.24 
  -3   2 -25    0.31    0.11 
  -3   2 -25    0.34    0.23 
  -3   2 -26    0.78    0.14 
  -3  -2 -26    0.72    0.21 
  -3   2 -26    1.13    0.38 
  -3  -2 -27    0.17    0.10 
  -3   2 -27    0.46    0.23 
  -3  -2 -28   -0.07    0.09 
  -3   2 -28    0.12    0.15 
  -3  -2 -29   -0.11    0.11 
  -3   2 -29   -0.09    0.16 
  -3  -2 -30    0.26    0.16 
  -3   2 -30    1.06    0.39 
  -3   2 -31    0.38    0.27 
  -3  -2 -31   -0.29    0.16 
  -3  -2 -32   -0.33    0.18 
  -3   2 -32   -0.13    0.21 
  -3  -2 -33   -0.03    0.13 
  -3   2 -33    0.54    0.31 
  -3  -2 -34   -0.04    0.10 
  -3   2 -34    0.29    0.26 
  -3  -2 -35   -0.10    0.13 
  -3   2 -35    0.45    0.28 
  -3  -2 -36    0.08    0.14 
  -3   2 -36    0.03    0.13 
  -3   2 -37    0.29    0.19 
  -3   2 -38    0.18    0.13 
  -3   2 -39    0.17    0.27 
  -3   2 -40    0.26    0.19 
   3   3 -42    0.37    0.27 
   3   3 -41   -0.09    0.18 
   3   3 -40    0.27    0.20 
  -3   3  39    0.05    0.15 
   3   3 -39   -0.36    0.21 
  -3   3  38    0.25    0.16 
   3   3 -38    0.15    0.14 
  -3   3  37   -0.03    0.13 
   3   3 -37    0.03    0.12 
  -3   3  36    0.05    0.16 
   3   3 -36   -0.32    0.19 
  -3   3  35   -0.26    0.23 
   3   3 -35   -0.10    0.12 
  -3   3  34    0.25    0.19 
   3   3 -34   -0.05    0.11 
  -3   3  33   -0.36    0.23 
   3   3 -33    0.15    0.14 
  -3   3  32   -0.18    0.18 
   3   3 -32    0.17    0.11 
  -3   3  31    0.60    0.26 
   3   3 -31    0.08    0.10 
  -3   3  30    0.71    0.30 
   3   3 -30    0.79    0.27 
  -3   3  29   -0.34    0.20 
   3   3 -29   -0.02    0.12 
  -3   3  28    0.40    0.19 
   3   3 -28    0.56    0.22 
  -3   3  27    0.00    0.11 
   3   3 -27    0.09    0.11 
  -3   3  26    0.25    0.14 
   3   3 -26    0.29    0.15 
  -3   3  25    1.04    0.31 
   3   3 -25    1.42    0.30 
  -3   3  24    1.21    0.34 
   3   3 -24    1.30    0.28 
  -3   3  23   -0.05    0.16 
   3   3 -23    0.15    0.10 
  -3   3  22    0.25    0.21 
   3   3 -22    0.01    0.09 
  -3   3  21   -0.02    0.11 
   3   3 -21   -0.01    0.05 
  -3   3  20    0.65    0.26 
   3   3 -20    0.27    0.13 
  -3   3  19    0.01    0.09 
   3   3 -19    0.04    0.06 
  -3  -3  18   -0.14    0.16 
  -3   3  18    0.31    0.18 
   3   3 -18    0.12    0.07 
  -3  -3  17   -0.11    0.11 
  -3   3  17    0.09    0.11 
   3   3 -17   -0.03    0.06 
  -3  -3  16   -0.06    0.17 
  -3   3  16    0.06    0.08 
   3   3 -16    0.11    0.08 
  -3  -3  15    0.18    0.17 
  -3   3  15    0.51    0.23 
   3   3 -15    0.22    0.09 
  -3  -3  14    0.03    0.15 
  -3   3  14    0.26    0.16 
   3   3 -14    0.08    0.08 
   3   3 -13    0.46    0.13 
  -3  -3  13    0.70    0.34 
  -3   3  13    0.75    0.28 
  -3  -3  12    7.80    0.92 
   3   3 -12    7.20    0.42 
  -3   3  12    7.65    0.76 
  -3  -3  11    8.76    0.96 
   3   3 -11    7.54    0.40 
  -3   3  11    7.86    0.76 
   3   3 -10    0.13    0.06 
  -3  -3  10    0.08    0.22 
  -3   3  10    0.37    0.18 
  -3  -3   9    5.46    0.74 
   3   3  -9    3.97    0.22 
  -3   3   9    5.21    0.62 
  -3  -3   8    6.40    0.79 
  -3   3   8    5.50    0.63 
  -3  -3   7    0.14    0.16 
  -3   3   7    0.24    0.18 
  -3  -3   6    1.08    0.34 
  -3   3   6    1.40    0.31 
  -3  -3   5    0.21    0.14 
  -3   3   5    0.71    0.24 
  -3  -3   4   -0.04    0.17 
  -3   3   4    0.29    0.16 
  -3  -3   3    1.25    0.32 
  -3   3   3    2.00    0.35 
  -3  -3   2    0.89    0.30 
  -3   3   2    1.45    0.33 
  -3  -3   1    0.61    0.28 
  -3   3   1    0.86    0.25 
  -3  -3   0   -0.08    0.19 
  -3   3   0    0.25    0.12 
  -3  -3  -1    0.29    0.14 
  -3   3  -1    0.45    0.17 
  -3  -3  -2   -0.16    0.16 
  -3   3  -2   -0.21    0.13 
  -3   3  -3    0.71    0.21 
  -3   3  -4    0.43    0.18 
  -3   3  -5    0.03    0.07 
  -3   3  -6    0.78    0.22 
   3   3   6    0.99    0.34 
   3  -3   6    0.64    0.17 
   3   3   7   -0.08    0.13 
   3  -3   7   -0.02    0.06 
  -3   3  -7    0.11    0.09 
   3   3   8    0.15    0.15 
   3  -3   8    0.46    0.14 
  -3   3  -8    0.28    0.14 
   3   3   9    1.02    0.34 
  -3   3  -9    0.60    0.20 
   3  -3   9    0.58    0.16 
   3   3  10    1.06    0.36 
   3  -3  10    1.22    0.21 
  -3   3 -10    1.14    0.26 
   3  -3  11    0.05    0.06 
   3   3  11   -0.01    0.16 
  -3   3 -11    0.03    0.09 
  -3   3 -12    0.40    0.20 
   3   3  12    0.42    0.28 
  -3   3 -12    0.15    0.09 
  -3   3 -13    1.84    0.47 
   3   3  13    1.46    0.41 
  -3   3 -13    1.57    0.30 
  -3   3 -14    0.14    0.17 
  -3   3 -14    0.33    0.13 
   3   3  14    0.09    0.12 
   3   3  15    0.07    0.11 
  -3   3 -15    0.24    0.13 
   3   3  16    0.69    0.29 
  -3   3 -16    0.48    0.26 
  -3   3 -16    0.44    0.16 
  -3   3 -17    0.06    0.16 
   3   3  17    0.39    0.26 
  -3   3 -17    0.08    0.10 
  -3   3 -18    0.01    0.13 
   3   3  18    0.14    0.24 
  -3   3 -18    0.13    0.09 
   3   3  19    0.85    0.35 
  -3  -3 -19    0.49    0.09 
  -3   3 -19    1.36    0.41 
  -3   3 -19    0.99    0.22 
  -3   3 -20   -0.03    0.16 
   3   3  20    0.21    0.17 
  -3   3 -20    0.28    0.12 
  -3  -3 -20    0.19    0.08 
  -3   3 -21    0.20    0.27 
   3   3  21    0.25    0.22 
  -3   3 -21    0.06    0.07 
  -3   3 -22    3.72    0.70 
  -3   3 -22    2.69    0.34 
   3   3  22    3.28    0.61 
  -3   3 -23    3.13    0.68 
  -3   3 -23    2.37    0.32 
  -3   3 -24   -0.10    0.20 
  -3   3 -25    2.00    0.55 
  -3   3 -26    2.44    0.60 
  -3   3 -27   -0.05    0.23 
  -3   3 -28    0.18    0.18 
  -3   3 -29    0.55    0.34 
  -3   3 -30    1.30    0.46 
  -3   3 -31    2.46    0.61 
  -3   3 -32    0.95    0.41 
  -3   3 -33    0.30    0.23 
  -3   3 -34    0.53    0.32 
  -3   3 -35   -0.38    0.27 
  -3   3 -36    0.06    0.16 
  -3   4  32    0.08    0.14 
  -3   4  31    0.54    0.24 
  -3   4  30    1.85    0.48 
  -3   4  29    0.52    0.30 
  -3   4  28    0.40    0.23 
  -3   4  27    0.06    0.19 
  -3   4  26   -0.24    0.19 
  -3   4  25   -0.08    0.20 
  -3   4  24   -0.05    0.16 
  -3   4  23   -0.10    0.17 
  -3  -4  22   -0.21    0.21 
  -3   4  22   -0.07    0.16 
  -3  -4  21    0.40    0.25 
  -3   4  21    0.35    0.23 
  -3  -4  20    2.55    0.60 
  -3   4  20    1.58    0.39 
  -3  -4  19    1.97    0.55 
  -3   4  19    1.43    0.39 
  -3  -4  18    1.19    0.41 
  -3   4  18    1.19    0.33 
  -3  -4  17    0.28    0.28 
  -3   4  17    0.43    0.24 
  -3  -4  16    0.07    0.17 
  -3   4  16   -0.19    0.16 
  -3  -4  15    0.13    0.12 
  -3  -4  14    0.33    0.25 
  -3  -4  13    0.31    0.19 
  -3  -4  12    0.28    0.21 
  -3  -4  11   -0.01    0.14 
  -3  -4  10    0.04    0.14 
  -3  -4   9    0.31    0.27 
  -3  -4   8    1.72    0.48 
  -3  -4   7    4.23    0.71 
  -3  -4   6    3.31    0.63 
  -3  -4   5    0.07    0.14 
  -3  -4   4    0.81    0.30 
  -3  -4   3   -0.52    0.27 
  -3  -4   2   -0.11    0.19 
  -3  -4   1    1.74    0.46 
  -3  -4   0    1.76    0.45 
  -3  -4  -1   -0.46    0.26 
  -3  -4  -2   -0.04    0.19 
   3   4   3   -0.05    0.20 
   3  -4   3   -0.06    0.05 
   3  -4   4    0.31    0.09 
   3   4   4    0.56    0.29 
   3   4   5    2.30    0.53 
   3  -4   5    2.39    0.20 
   3   4   6   -0.30    0.22 
   3   4   7    0.41    0.24 
   3   4   8    0.19    0.16 
   3   4   9   -0.51    0.26 
   3   4  10    0.32    0.21 
   3   4  11    0.23    0.21 
   3   4  12   -0.20    0.19 
   3   4  13    0.02    0.11 
   3   4  14    1.10    0.39 
   3   4  15    0.58    0.29 
  -3   4 -15    1.75    0.51 
  -3   4 -16    0.25    0.23 
   3   4  16   -0.03    0.20 
  -3   4 -17    0.44    0.28 
   3   4  17    0.36    0.22 
   3   4  18    0.16    0.12 
  -3   4 -18    0.21    0.21 
  -3   4 -19    0.36    0.31 
  -3   4 -19    0.07    0.06 
   3   4  19    0.12    0.20 
  -3   4 -20    0.15    0.18 
   3   4  20    0.75    0.31 
  -3   4 -20    0.38    0.16 
  -3   4 -21   -0.16    0.20 
   3   4  21    0.25    0.19 
  -3   4 -21   -0.19    0.11 
  -3   4 -22   -0.25    0.23 
  -3   4 -22   -0.27    0.13 
  -3   4 -23   -0.30    0.24 
  -3   4 -23   -0.24    0.12 
  -3   4 -24    0.35    0.25 
  -3   4 -25    0.24    0.22 
  -3   4 -26    0.52    0.30 
  -3   4 -27    1.39    0.48 
  -3   4 -28    0.45    0.24 
  -3   4 -29   -0.04    0.13 
  -3   4 -30    0.32    0.26 
  -3  -5  25    0.45    0.30 
  -3  -5  24    0.86    0.39 
  -3  -5  23   -0.20    0.22 
  -3  -5  22    0.88    0.43 
  -3  -5  21    1.26    0.46 
  -3  -5  20    0.78    0.39 
  -3  -5  19    0.39    0.25 
  -3  -5  18    0.26    0.19 
  -3  -5  17   -0.07    0.16 
  -3  -5  16    0.61    0.32 
  -3  -5  15   -0.06    0.16 
  -3  -5  14   -0.03    0.19 
  -3  -5  13    1.20    0.44 
  -3  -5  12    0.10    0.17 
  -3  -5  11   -0.55    0.31 
  -3  -5  10    0.15    0.16 
  -3  -5   9    0.31    0.25 
  -3  -5   8    1.46    0.46 
  -3  -5   7   -0.03    0.22 
  -3  -5   6   -0.64    0.32 
  -3  -5   5   -0.10    0.22 
  -3  -5   4    0.16    0.17 
  -3  -5   3   -0.35    0.25 
  -3  -5   2    0.16    0.18 
  -3  -5   1    0.80    0.35 
   3   5  -1    0.41    0.25 
  -3  -5   0   -0.04    0.19 
   3   5   0   -0.06    0.15 
   3   5   1    0.10    0.16 
  -3  -5  -1    0.18    0.16 
   3   5   2   -0.02    0.11 
  -3  -5  -2    0.00    0.13 
   3   5   3    0.19    0.23 
   3   5   4    0.64    0.32 
   3   5   5   -0.15    0.21 
   3   5   6    0.17    0.18 
   3   5   7    0.05    0.16 
   3   5   8   -0.61    0.30 
   3   5   9   -0.39    0.25 
   3   5  10    1.51    0.44 
   3   5  11    0.33    0.25 
   3   5  12    1.33    0.42 
   3   5  13    0.51    0.29 
   3   5  14    0.76    0.33 
   3   5  15   -0.05    0.11 
   3   5  16    0.55    0.29 
   3   5  17    0.79    0.34 
  -3   5 -18    1.05    0.42 
   3   5  18    0.20    0.17 
  -3   5 -19   -0.01    0.13 
   3   5  19    0.09    0.16 
  -3   5 -20    0.19    0.13 
  -3   5 -21    0.21    0.23 
  -3   5 -22    0.17    0.17 
  -3  -6   8   -0.71    0.36 
  -3  -6   7   -0.67    0.36 
   3   6  -7    0.01    0.08 
  -3  -6   6    0.59    0.36 
   3   6  -6    0.61    0.33 
  -3  -6   5    1.21    0.50 
   3   6  -5    0.67    0.32 
   3   6  -4    0.53    0.28 
  -3  -6   4    1.21    0.47 
   3   6  -3    0.09    0.14 
  -3  -6   3    0.06    0.34 
   3   6  -2    2.92    0.64 
  -3  -6   2    3.01    0.74 
   3   6  -1    0.67    0.32 
  -3  -6   1    0.23    0.23 
   3   6   0    0.14    0.10 
  -3  -6   0   -0.14    0.21 
   3   6   1    0.37    0.21 
   3   6   2    0.44    0.26 
   3   6   3    0.65    0.32 
   3   6   4   -0.13    0.15 
   3   6   5    0.06    0.18 
   3   6   6    0.56    0.30 
   3   6   7    0.65    0.30 
   3   6   8    0.11    0.12 
   3   6   9    0.02    0.12 
   3   6  10    0.22    0.16 
   3   6  11    0.44    0.25 
   3   6  12   -0.21    0.19 
  -4   0  31   -0.39    0.25 
  -4   0  30    0.13    0.21 
  -4   0  29   -0.02    0.15 
  -4   0  28    0.18    0.19 
  -4   0  27    0.49    0.28 
  -4   0  26    0.18    0.23 
  -4   0  25    0.01    0.12 
  -4   0  24    2.48    0.52 
  -4   0  23   -0.06    0.15 
  -4   0  22    1.26    0.37 
  -4   0  22    1.68    0.35 
  -4   0  21   -0.18    0.20 
  -4   0  21   -0.06    0.10 
  -4   0  20    0.02    0.12 
  -4   0  20    0.03    0.09 
  -4   0  19   -0.30    0.20 
  -4   0  19   -0.09    0.10 
  -4   0  18   -0.12    0.17 
  -4   0  17    0.20    0.18 
  -4   0  16    2.36    0.49 
  -4   0  15    0.14    0.17 
  -4   0  14    0.40    0.21 
  -4   0  13   -0.03    0.10 
  -4   0  12    0.50    0.22 
  -4   0  12    0.73    0.19 
  -4   0  11    0.00    0.10 
  -4   0  10    0.05    0.15 
  -4   0   9    0.06    0.11 
  -4   0   8    0.84    0.29 
   4   0  -8    0.55    0.23 
  -4   0   7    0.03    0.10 
   4   0  -7    0.08    0.17 
  -4   0   6    0.33    0.20 
   4   0  -6    0.23    0.16 
  -4   0   5    0.14    0.14 
   4   0  -5    0.15    0.15 
  -4   0   4    2.13    0.43 
   4   0  -4    1.71    0.36 
  -4   0   3   -0.10    0.14 
   4   0  -3   -0.04    0.11 
  -4   0   2    1.59    0.36 
   4   0  -2    1.40    0.33 
  -4   0   1    0.18    0.09 
   4   0  -1   -0.12    0.14 
  -4   0   0    1.55    0.35 
   4   0   0    0.79    0.24 
  -4   0  -1   -0.06    0.08 
   4   0   1   -0.15    0.17 
  -4   0  -2    0.67    0.24 
   4   0   2    0.31    0.18 
  -4   0  -3    0.15    0.15 
   4   0   3   -0.09    0.14 
  -4   0  -4    0.22    0.15 
   4   0   4   -0.03    0.09 
  -4   0  -5    0.11    0.12 
   4   0   5   -0.05    0.09 
  -4   0  -6    0.06    0.11 
   4   0   6    0.24    0.15 
  -4   0  -7    0.32    0.18 
   4   0   7   -0.23    0.17 
   4   0   8    0.66    0.22 
   4   0   9   -0.01    0.10 
   4   0   9   -0.01    0.10 
   4   0  10    0.72    0.29 
   4   0  11   -0.07    0.12 
   4   0  12    0.32    0.22 
   4   0  13   -0.04    0.12 
   4   0  14    1.05    0.34 
   4   0  15    0.00    0.13 
   4   0  16    0.21    0.19 
   4   0  17    0.12    0.11 
   4   0  18    0.79    0.29 
   4   0  19   -0.22    0.17 
   4   0  20    0.13    0.15 
  -4   0 -20    0.33    0.21 
  -4   0 -21   -0.10    0.13 
   4   0  21   -0.11    0.14 
  -4   0 -22   -0.19    0.16 
   4   0  22    0.03    0.11 
  -4   0 -23   -0.12    0.15 
   4   0  23    0.22    0.19 
  -4   0 -24    0.53    0.22 
  -4   0 -25    0.04    0.11 
  -4   0 -26    0.42    0.22 
  -4   0 -27    0.04    0.11 
  -4   0 -28    0.42    0.25 
  -4   0 -29    0.07    0.14 
  -4   0 -30    0.41    0.22 
  -4   0 -31    0.27    0.23 
  -4   1  30    0.21    0.20 
  -4   1  29    0.36    0.24 
  -4   1  28   -0.04    0.14 
  -4   1  27    0.10    0.19 
  -4   1  26    0.10    0.18 
  -4   1  25    0.14    0.16 
  -4  -1  25    0.38    0.22 
  -4  -1  24    0.26    0.22 
  -4   1  24    0.03    0.14 
  -4  -1  23    2.37    0.47 
  -4   1  23    2.14    0.48 
  -4  -1  22    0.01    0.10 
  -4   1  22   -0.14    0.16 
  -4  -1  21    0.81    0.30 
  -4   1  21    0.83    0.35 
  -4  -1  20    0.76    0.27 
  -4   1  20    1.25    0.37 
  -4  -1  19    0.08    0.10 
  -4   1  19    0.20    0.22 
  -4  -1  18    1.06    0.31 
  -4   1  18    1.81    0.44 
  -4  -1  17    0.55    0.23 
  -4   1  17    0.74    0.29 
  -4  -1  16    0.07    0.12 
  -4   1  16   -0.18    0.16 
  -4  -1  15    0.05    0.13 
  -4   1  15    0.31    0.20 
  -4  -1  14   -0.01    0.09 
  -4   1  14    0.15    0.18 
  -4  -1  13    0.42    0.20 
  -4   1  13    0.40    0.22 
  -4  -1  12    0.25    0.18 
  -4   1  12    0.01    0.11 
  -4  -1  11    0.10    0.13 
  -4   1  11    0.03    0.09 
  -4  -1  10    0.21    0.15 
  -4   1  10   -0.04    0.14 
  -4  -1   9    0.46    0.24 
  -4   1   9    0.30    0.22 
  -4  -1   8    2.68    0.43 
  -4   1   8    2.83    0.48 
  -4   1   7    0.00    0.16 
  -4   1   6    0.30    0.18 
  -4   1   5    0.26    0.17 
  -4   1   4    3.67    0.56 
  -4   1   3    0.40    0.21 
  -4   1   2    0.15    0.14 
  -4   1   1    0.37    0.20 
  -4   1   0    0.09    0.10 
  -4   1  -1   -0.03    0.14 
  -4   1  -2   -0.23    0.15 
  -4   1  -3   -0.35    0.18 
  -4   1  -4    0.18    0.14 
  -4   1  -5   -0.03    0.08 
  -4   1  -6   -0.06    0.10 
  -4   1  -7    0.22    0.14 
  -4   1  -8    0.09    0.12 
   4   1   8   -0.15    0.16 
   4  -1   8    0.24    0.16 
   4  -1   9   -0.08    0.14 
  -4   1  -9    0.11    0.10 
   4   1   9    0.20    0.20 
  -4   1 -10    0.59    0.21 
   4   1  10    0.58    0.28 
   4  -1  10    0.05    0.11 
  -4   1 -11    2.49    0.41 
   4   1  11    3.04    0.60 
   4  -1  11    2.57    0.50 
  -4   1 -12    0.28    0.16 
   4   1  12    0.03    0.12 
   4  -1  12    0.14    0.15 
  -4   1 -13    1.31    0.31 
   4   1  13    1.45    0.42 
   4  -1  13    1.74    0.41 
  -4   1 -14    0.09    0.13 
   4   1  14   -0.08    0.14 
   4  -1  14   -0.13    0.14 
  -4   1 -15    0.14    0.09 
   4  -1  15    0.17    0.17 
  -4   1 -16   -0.03    0.07 
   4  -1  16    0.10    0.14 
   4   1  16   -0.12    0.16 
   4   1  17    0.21    0.17 
  -4   1 -17    0.02    0.07 
   4  -1  17    0.25    0.17 
   4   1  18    0.69    0.28 
   4  -1  18    0.71    0.27 
   4   1  19    0.92    0.34 
   4  -1  19    0.70    0.26 
   4  -1  20   -0.19    0.15 
  -4   1 -20    0.21    0.20 
   4   1  20    0.14    0.17 
   4   1  21    0.76    0.31 
  -4   1 -21    0.77    0.30 
   4  -1  21    1.25    0.35 
  -4   1 -22    0.10    0.22 
   4   1  22    0.08    0.15 
  -4   1 -23    0.20    0.19 
   4   1  23    0.15    0.17 
  -4   1 -24   -0.41    0.24 
   4   1  24    0.20    0.20 
  -4   1 -25   -0.15    0.17 
  -4   1 -26    0.88    0.35 
  -4   1 -27    0.32    0.28 
  -4   1 -28    0.38    0.25 
  -4   1 -29    0.39    0.27 
  -4   1 -30    0.83    0.35 
  -4   1 -31   -0.34    0.25 
  -4   1 -32   -0.12    0.18 
  -4   1 -33   -0.01    0.11 
  -4   1 -34   -0.52    0.29 
  -4   1 -35    0.36    0.21 
  -4   1 -36   -0.16    0.20 
  -4  -2  27   -0.22    0.20 
  -4   2  27    0.19    0.18 
  -4  -2  26    0.31    0.23 
  -4   2  26    0.60    0.25 
  -4  -2  25    0.37    0.25 
  -4   2  25    0.09    0.20 
  -4  -2  24   -0.26    0.20 
  -4   2  24    0.22    0.24 
  -4  -2  23    0.91    0.35 
  -4   2  23    0.11    0.17 
  -4  -2  22    2.17    0.51 
  -4   2  22    1.55    0.43 
  -4  -2  21    0.52    0.30 
  -4   2  21    0.21    0.22 
  -4  -2  20    1.53    0.43 
  -4   2  20    2.04    0.47 
  -4  -2  19    4.92    0.73 
  -4   2  19    5.35    0.75 
  -4  -2  18    1.16    0.41 
  -4   2  18    1.38    0.39 
  -4  -2  17    0.37    0.25 
  -4   2  17    0.77    0.29 
  -4  -2  16    0.01    0.13 
  -4   2  16    0.24    0.15 
  -4  -2  15   -0.02    0.17 
  -4   2  15    0.15    0.15 
  -4  -2  14   -0.22    0.18 
  -4   2  14    0.10    0.12 
  -4  -2  13    0.98    0.32 
  -4   2  13    1.00    0.32 
  -4  -2  12   -0.02    0.11 
  -4   2  12    0.34    0.20 
  -4  -2  11    0.51    0.28 
  -4   2  11    1.26    0.35 
  -4  -2  10    0.85    0.38 
  -4   2  10    1.09    0.34 
  -4  -2   9    4.81    0.68 
  -4   2   9    4.40    0.63 
  -4  -2   8    1.06    0.33 
  -4   2   8    0.53    0.23 
  -4  -2   7    0.08    0.13 
  -4   2   7    0.66    0.28 
  -4  -2   6    2.03    0.44 
  -4   2   6    2.15    0.44 
  -4   2   5    0.89    0.30 
  -4   2   4    0.11    0.13 
  -4   2   3   -0.07    0.11 
  -4   2   2    0.02    0.13 
  -4   2   1    0.43    0.19 
  -4   2   0    0.14    0.11 
  -4   2  -1    0.17    0.11 
  -4   2  -2    0.08    0.11 
  -4   2  -3    0.48    0.20 
  -4   2  -4   -0.08    0.15 
  -4   2  -5    0.01    0.08 
  -4   2  -6    0.24    0.14 
   4   2   7    0.07    0.14 
   4  -2   7    0.24    0.16 
  -4   2  -7    0.12    0.12 
   4  -2   8   -0.15    0.13 
  -4   2  -8    0.06    0.12 
   4   2   8   -0.37    0.23 
   4   2   9    0.67    0.31 
   4  -2   9    1.03    0.29 
  -4   2  -9    0.66    0.23 
   4   2  10    0.13    0.20 
   4  -2  10    0.22    0.16 
  -4   2 -10    0.13    0.14 
   4   2  11    0.37    0.26 
   4  -2  11    0.25    0.16 
  -4   2 -11    0.12    0.14 
   4   2  12    0.48    0.28 
   4  -2  12    0.41    0.20 
  -4   2 -12    0.36    0.19 
   4   2  13    0.31    0.27 
   4  -2  13    0.05    0.09 
  -4   2 -13    0.60    0.22 
   4  -2  14    1.95    0.39 
   4   2  14    1.79    0.50 
  -4   2 -14    1.45    0.33 
   4   2  15    4.08    0.73 
  -4   2 -15    4.66    0.56 
   4  -2  15    5.19    0.62 
  -4   2 -16    1.40    0.32 
   4  -2  16    1.55    0.35 
   4   2  16    1.75    0.51 
  -4   2 -17    1.99    0.36 
   4   2  17    1.40    0.45 
   4  -2  17    1.90    0.38 
  -4   2 -18    0.96    0.27 
   4   2  18    1.24    0.43 
  -4   2 -19    0.87    0.23 
   4   2  19    1.12    0.40 
  -4   2 -20    0.14    0.25 
   4   2  20   -0.04    0.19 
   4   2  21    0.60    0.29 
  -4   2 -21    1.05    0.38 
  -4   2 -22    0.50    0.28 
   4   2  22    0.15    0.21 
   4   2  23    0.72    0.34 
  -4   2 -23    0.65    0.34 
  -4   2 -24    0.39    0.31 
   4   2  24    0.59    0.32 
  -4   2 -25    1.67    0.52 
  -4   2 -26   -0.32    0.25 
  -4   2 -27   -0.31    0.25 
  -4   2 -28    0.89    0.36 
  -4   2 -29    0.39    0.23 
  -4   2 -30    0.07    0.14 
  -4   2 -31   -0.12    0.17 
  -4   2 -32    0.07    0.17 
  -4   2 -33   -0.02    0.19 
  -4  -3  31    0.08    0.16 
  -4  -3  30   -0.11    0.16 
  -4  -3  29    0.38    0.25 
  -4  -3  28    0.22    0.11 
  -4  -3  27    0.07    0.13 
  -4  -3  26    0.17    0.13 
  -4  -3  25   -0.20    0.21 
  -4  -3  24    0.91    0.37 
  -4  -3  23    1.92    0.53 
  -4  -3  22    2.28    0.55 
  -4   3  22    1.88    0.47 
  -4  -3  21   -0.18    0.20 
  -4   3  21    0.50    0.24 
  -4  -3  20    0.07    0.19 
  -4   3  20    0.23    0.18 
  -4  -3  19    0.92    0.41 
  -4   3  19    0.58    0.26 
  -4  -3  18    1.68    0.48 
  -4   3  18    1.33    0.38 
  -4  -3  17    0.13    0.18 
  -4   3  17    0.02    0.09 
  -4  -3  16   -0.30    0.22 
  -4   3  16    0.21    0.16 
  -4  -3  15    0.26    0.19 
  -4   3  15    0.50    0.28 
  -4  -3  14   -0.16    0.18 
  -4   3  14    0.36    0.21 
  -4  -3  13    0.42    0.25 
  -4   3  13    0.18    0.18 
  -4  -3  12   -0.09    0.11 
  -4   3  12    0.27    0.15 
  -4  -3  11    0.10    0.15 
  -4   3  11    0.15    0.16 
  -4  -3  10   -0.46    0.25 
  -4   3  10   -0.07    0.15 
  -4  -3   9    0.22    0.17 
  -4   3   9    0.26    0.22 
  -4  -3   8    0.06    0.15 
  -4   3   8    0.35    0.24 
  -4  -3   7    0.47    0.26 
  -4   3   7    0.28    0.19 
  -4  -3   6    3.17    0.60 
  -4   3   6    2.67    0.52 
  -4  -3   5    3.11    0.61 
  -4   3   5    3.00    0.54 
  -4  -3   4    0.47    0.30 
  -4   3   4    0.78    0.29 
  -4   3   3    1.55    0.40 
  -4   3   2    0.46    0.22 
  -4   3   1    0.00    0.10 
  -4   3   0    0.24    0.20 
  -4   3  -1    0.06    0.11 
  -4   3  -2    0.30    0.21 
  -4   3  -3    1.34    0.34 
  -4   3  -4    0.13    0.15 
   4   3   5    0.18    0.20 
  -4   3  -5    0.28    0.16 
   4  -3   5    0.48    0.19 
  -4   3  -6    0.03    0.11 
   4   3   6   -0.13    0.19 
   4   3   7    0.08    0.20 
  -4   3  -7    0.52    0.20 
   4   3   8    0.05    0.13 
  -4   3  -8    0.21    0.13 
   4   3   9   -0.07    0.16 
  -4   3  -9    0.38    0.20 
   4   3  10    1.66    0.50 
  -4   3 -10    1.23    0.32 
   4   3  11    1.28    0.47 
  -4   3 -11    1.03    0.28 
   4   3  12    1.27    0.45 
  -4   3 -12    1.38    0.33 
   4   3  13    0.27    0.29 
  -4   3 -13    0.10    0.11 
   4   3  14    0.61    0.33 
  -4   3 -14    0.81    0.25 
   4   3  15    1.17    0.43 
  -4   3 -15    1.53    0.33 
   4   3  16    1.54    0.49 
  -4   3 -16    0.86    0.26 
   4   3  17    0.18    0.22 
  -4   3 -17    0.24    0.18 
   4   3  18   -0.01    0.16 
  -4   3 -18    0.16    0.12 
   4   3  19    0.45    0.29 
   4   3  20   -0.10    0.18 
   4   3  21    0.26    0.29 
  -4   3 -22    0.66    0.31 
   4   3  22    0.22    0.20 
  -4   3 -23    0.25    0.22 
  -4   3 -24    0.19    0.15 
  -4   3 -25    0.24    0.23 
  -4   3 -26    0.24    0.19 
  -4   3 -27    0.25    0.24 
  -4  -4  24    0.91    0.43 
  -4  -4  23   -0.11    0.19 
  -4  -4  22    0.94    0.44 
  -4  -4  21   -0.50    0.30 
  -4  -4  20    0.34    0.23 
  -4  -4  19    0.49    0.30 
  -4  -4  18    0.33    0.27 
  -4  -4  17    0.40    0.26 
  -4  -4  16    0.35    0.27 
  -4  -4  15    0.41    0.27 
  -4   4  15   -0.02    0.10 
  -4  -4  14    0.07    0.22 
  -4   4  14    0.20    0.16 
  -4  -4  13    0.07    0.16 
  -4   4  13    0.13    0.12 
  -4  -4  12    0.64    0.34 
  -4   4  12    0.36    0.16 
  -4  -4  11    0.05    0.22 
  -4   4  11    0.33    0.20 
  -4  -4  10   -0.29    0.21 
  -4   4  10    0.07    0.12 
  -4  -4   9    0.53    0.31 
  -4   4   9    0.49    0.24 
  -4  -4   8    0.47    0.28 
  -4   4   8    0.21    0.12 
  -4  -4   7    0.57    0.32 
  -4   4   7   -0.07    0.11 
  -4  -4   6    0.32    0.16 
  -4   4   6    0.04    0.09 
  -4  -4   5   -0.20    0.21 
  -4   4   5   -0.17    0.15 
  -4  -4   4    0.59    0.28 
  -4   4   4    0.71    0.28 
  -4   4   3    0.24    0.17 
  -4   4   2    0.55    0.27 
  -4   4   1    0.85    0.29 
  -4   4   0    0.35    0.23 
  -4   4  -1    0.30    0.18 
  -4   4  -2    0.09    0.10 
   4   4   2    0.32    0.24 
  -4   4  -3   -0.11    0.13 
   4   4   3    0.89    0.46 
   4   4   4    0.17    0.18 
  -4   4  -4   -0.01    0.10 
   4   4   5   -0.09    0.16 
  -4   4  -5    0.03    0.10 
   4   4   6    0.50    0.30 
  -4   4  -6    0.45    0.19 
   4   4   7   -0.39    0.27 
  -4   4  -7    0.26    0.18 
   4   4   8    0.06    0.14 
  -4   4  -8    0.10    0.12 
   4   4   9   -0.15    0.19 
  -4   4  -9    0.18    0.14 
   4   4  10    0.47    0.32 
  -4   4 -10    0.10    0.12 
   4   4  11   -0.47    0.29 
  -4   4 -11    0.15    0.16 
   4   4  12    0.55    0.31 
  -4   4 -12    0.55    0.23 
  -4   4 -13    0.29    0.14 
  -4   4 -14   -0.17    0.14 
  -4   4 -15   -0.05    0.10 
  -4   4 -16    0.02    0.09 
  -4  -5   4   -0.45    0.29 
  -4   5   1   -0.33    0.20 
  -4   5   0    0.42    0.22 
  -4   5  -1   -0.13    0.15 
  -4   5  -2   -0.09    0.12 
  -4   5  -3    0.06    0.16 
  -4   5  -4    0.11    0.15 
  -4   5  -5    0.20    0.22 
  -4   5  -6    0.14    0.14 
  -4   5  -7   -0.55    0.24 
  -4   5  -8    0.09    0.11 
  -4   5  -9    0.29    0.18 
  -4   5 -10    0.00    0.14 
  -4   5 -11    0.44    0.22 
  -4   5 -12    0.01    0.07 
  -4   5 -13    0.51    0.23 
  -5   0   9   -0.26    0.21 
  -5   0   8    0.13    0.15 
  -5   0   7    0.10    0.14 
  -5   0   6    0.44    0.25 
  -5   0   5    0.46    0.25 
  -5   0   4    0.04    0.11 
  -5   0   3   -0.03    0.09 
   5   0   6   -0.02    0.18 
   5   0   7   -0.15    0.20 
   5   0   8   -0.14    0.20 
   5   0   9    0.10    0.20 
   5   0  10   -0.17    0.21 
   5   0  11    0.00    0.15 
   5   0  12   -0.28    0.24 
   5   0  13    0.23    0.25 
   5   0  14    0.00    0.14 
   5   0  15    0.15    0.22 
   5   0  16    0.27    0.22 
   5   0  17    0.08    0.18 
   5   0  18    0.42    0.30 
   5   0  19    0.21    0.23 
   5   0  20    0.02    0.16 
   5   0  21    0.08    0.19 
  -5   1   8    0.21    0.19 
  -5   1   7    0.32    0.18 
  -5   1   6    0.21    0.18 
  -5   1   5    0.57    0.28 
  -5   1   4    0.03    0.13 
  -5   1   3    0.24    0.20 
  -5   1   2    6.88    0.85 
  -5   1   1    0.20    0.14 
  -5   1   0   -0.39    0.21 
  -5   1  -1    0.19    0.14 
  -5   1  -2    0.70    0.25 
  -5   1  -3    0.01    0.09 
  -5   1  -4    0.21    0.20 
  -5   1  -5    0.06    0.11 
   5   1   5   -0.02    0.16 
   5  -1   5   -0.07    0.14 
  -5   1  -6    0.17    0.18 
   5   1   6   -0.10    0.18 
   5  -1   6   -0.29    0.21 
   5   1   7    0.23    0.23 
   5  -1   7    0.22    0.18 
  -5   1  -7   -0.11    0.14 
  -5   1  -8    0.39    0.21 
   5   1   8    0.28    0.24 
  -5   1  -9    0.06    0.12 
   5   1   9   -0.08    0.17 
  -5   1 -10    0.30    0.18 
   5   1  10   -0.01    0.12 
   5  -1  10    0.12    0.14 
   5   1  11    0.30    0.26 
   5  -1  11    0.52    0.28 
   5   1  12    0.30    0.25 
   5  -1  12    0.25    0.19 
   5  -1  13   -0.05    0.14 
   5  -1  14   -0.18    0.19 
   5  -1  15   -0.06    0.16 
  -5   2   4    0.46    0.29 
  -5   2   3    1.38    0.41 
  -5   2   2    0.25    0.18 
  -5   2   1    0.08    0.13 
  -5   2   0    0.83    0.31 
  -5   2  -1    0.06    0.11 
  -5   2  -2    0.06    0.10 
  -5   2  -3    0.01    0.08 
  -5   2  -4   -0.01    0.08 
  -5   2  -5   -0.28    0.18 
  -5   2  -6    0.04    0.08 
  -5   2  -7   -0.10    0.10 
  -5   2  -8   -0.09    0.12 
  -5   2  -9   -0.05    0.11 
  -5   2 -10   -0.12    0.14 
  -5   3  -4   -0.33    0.21 
  -5   3  -5   -0.17    0.17 
  -5   3  -6    0.09    0.12 
  -5   3  -7    0.17    0.18 
   0   0   0    0.00    0.00 
; 
_shelx_hkl_checksum   52453 
  
